# Supplementary material for: The rise and transformation of Bronze Age pastoralists in the Caucasus
Source: Nature. 2024 Oct 30;635(8040):917–25. doi: 10.1038/s41586-024-08113-5 (PMC11602729; doi:10.1038/s41586-024-08113-5)
Supplement: Supplementary file 4 — Supplementary Tables 1–20. [file 41586_2024_8113_MOESM4_ESM.xlsx]

## Sheet: 1. General Information
Poseidon_ID	Site_ID	Alternative_IDs	Group_Name	Cluster	Time slices	ArcheoID	Archaeological Context	Archaeological label (cultural affiliation)	Site	Country	Latitude	Longitude	Date_Type	Date_C14_Labnr	Date_C14_Uncal_BP	Date_C14_Uncal_BP_Err	Date_BC_AD_Start	Date_BC_AD_Stop	Date_BC_AD_Median (mean for contextual dating)	Date_Note/Publication	d13 AMS %	C:N	C [%]	Collagen [%]	Material_dated	Source_Tissue_genetic_data	Library_Names	Nr_Libraries	Library_Built	Damage	Capture_Type	UDG	Genotype_Ploidy	Endogenous	Nr_SNPs	PMD_Filtered_SNPs	Genetic_Sex	Anthr_Age	Relation_To	Relation_Degree	Relation_Type	Relation_Note	MT_Coverage in X	MT_Reads	MT_Haplogroup	Y_Haplogroup	Terminal_SNP	Cont mtDNA (Schmutzi)	Low
9NP002	9NP		Not assigned		Final Middle - Late Bronze Age (2nd millennium)	BZNK-1036/1	Kurgan 19, Grave 7	post-Catacomb Kuban group?	9 Nasypey	Russia	45.493	38.9523	contextual				2300	1650	1975							tooth_molar	9NP002.A0101	1	ds	0.2228	1240k	half	haploid	0.155	6450		U								HV1a1
9NP003	9NP		Yamnaya North Caucasus	Steppe	Early - Middle Bronze Age (3rd millennium)	BZNK-1037/1	Kurgan 20, Grave 3, Ind. 1	Yamnaya	9 Nasypey	Russia	45.493	38.9523	C14	MAMS-42345	4205	19	2889	2703	2796	this study; animal bone used for dating to avoid FWR effects	-19	3.2	30.9	5.2	hb	bone_humerus_right	9NP003.A0101	1	ds	0.1177	1240k	half	haploid	0.289	110262		XX						19.6109	6259	U5a1b			0.01	0
9NP004	9NP		Yamnaya North Caucasus	Steppe	Early - Middle Bronze Age (3rd millennium)	BZNK-1038/1	Kurgan 20, Grave 3, Ind. 3	Yamnaya	9 Nasypey	Russia	45.493	38.9523	C14	MAMS-42346	4200	19	2889	2700	2794.5	this study; animal bone used for dating to avoid FWR effects	-20	3.2	36.2	7.5	ab (ovis/capra?)	petrous_left	9NP004.A0102	1	ds	0.1201	1240k	half	haploid	1.167	525248		XY						14.1925	4265	U5a1a1	R1b1a1b	M269/PF6517	0.02	0.01
A19268	BDZ		Kura-Araxes	Caucasus	Early - Middle Bronze Age (3rd millennium)	DZ_Grave 3_5	Collective burial 3, Ind. 5	Kura-Araxes	Balitshi-Dzedzvebi III.1	Georgia	41.37	44.39	C14 contextual				3012	2898	2955	Stöllner et al. 2023; same grave as A19272							XXX001.A19268	1	ss	0.0832	1240k	half	haploid	10.83	529679		XX						38.9564	10654	I4
A19269.73.74	BDZ		Kura-Araxes	Caucasus	Early - Middle Bronze Age (3rd millennium)	DZ_G6_15;DZ_G6_32;DZ_G6_14	Collective burial 6, Ind. 15	Kura-Araxes	Balitshi-Dzedzvebi II.4	Georgia	41.37	44.39	C14	MAMS-24766	4378	23	3087	2913	3000	Stöllner et al. 2023	-22.2	3	25.3	3.4	hb		XXX001.A19269;XXX001.A19273;XXX001.A19274	3	ss	0.0728	1240k	half	haploid	56.9	865930		XY						100.022	22532	K1a1	J1a
A19270	BDZ		Kura-Araxes	Caucasus	Early - Middle Bronze Age (3rd millennium)	DZ_Grave 6_19	Collective burial 6, Ind. 19	Kura-Araxes	Balitshi-Dzedzvebi II.4	Georgia	41.37	44.39	C14 contextual				3087	2913	3000	Stöllner et al. 2023; same grave as A19269.73.74							XXX001.A19270	1	ss	0.1195	1240k	half	haploid	1.76	164188		XX						92.7382	21439	U4c1			0.04	0.03
A19271.79	BDZ		Kura-Araxes	Caucasus	Early - Middle Bronze Age (3rd millennium)	DZ_G6_21;DZ_G6_31	Collective burial 6, Ind. 21	Kura-Araxes	Balitshi-Dzedzvebi II.4	Georgia	41.37	44.39	C14 contextual				3087	2913	3000	Stöllner et al. 2023; same grave as A19269.73.74							XXX001.A19271;XXX001.A19279	2	ss	0.1164	1240k	half	haploid	6.29	435903		XY						63.5495	16028	U3b1a1	J
A19272	BDZ		Kura-Araxes	Caucasus	Early - Middle Bronze Age (3rd millennium)	DZ_Grave 3_11	Collective burial 3, Ind. 11	Kura-Araxes	Balitshi-Dzedzvebi III.1	Georgia	41.37	44.39	C14	MAMS-24764	4333	22	3012	2898	2955	Stöllner et al. 2023	-19.6	3.1	23.1	1.7	hb		XXX001.A19272	1	ss	0.1	1240k	half	haploid	0.59	81010		XX						13.2982	4535	I1a
A19277	BDZ		Kura-Araxes	Caucasus	Early - Middle Bronze Age (3rd millennium)	DZ_G1_M6	Collective burial 1	Kura-Araxes	Balitshi-Dzedzvebi III.1	Georgia	41.37	44.39	C14 contextual				3000	2800	2900	Stöllner et al. 2023; same grave as A19272							XXX001.A19277	1	ss	0.1463	1240k	half	haploid	0.13	22937		XY						4.1313	1400	U1a	BT
A19278	BDZ		Kura-Araxes	Caucasus	Early - Middle Bronze Age (3rd millennium)	DZ_Grave 6_24	Collective burial 6, Ind. 24	Kura-Araxes	Balitshi-Dzedzvebi II.4	Georgia	41.37	44.39	C14 contextual				3087	2913	3000	Stöllner et al. 2023; same grave as A19269.73.74							XXX001.A19278	1	ss	0.0816	1240k	half	haploid	2.51	116809		XX						55.0739	13817	T2a1b2b			0.04	0.03
AO2001	AO2		Georgia Neolithic	Caucasus	Mesolithic-Neolithic (7/6th mill. BC)	BZNK-0924/1	Settlement layer	Shomutepe-Shulaveri	Arukhlo 2	Georgia	41.4696	44.6792	C14	MAMS-42360	6943	23	5887	5741	5814	this study	-16.8	3.3	19.5	3.8	hb	petrous_left	AO2001.A0101	1	ds	0.1257	1240k	half	haploid	8.615	590089		XX						87.9082	23583	T2e			0.01	0
ARM001	ARM		Kura-Araxes	Caucasus	Early - Middle Bronze Age (3rd millennium)	no BZNK-Id.; KAPS Ind3	Stone chamber tomb	Kura-Araxes	Kaps	Armenia	40.8667	43.7167	C14	KIA-44691	4595	30	3504	3122	3313	Wang et al. 2019	-19	NA	56.42	16.7	hb	tooth_36	ARM001.A0101	1	ds	0.0851167	1240k	half	haploid	15.841	611555		XX								R1a1
ARM002_ARM003	ARM		Kura-Araxes	Caucasus	Early - Middle Bronze Age (3rd millennium)	no BZNK-Id., KAPS Ind3/FO:KAPS Ind2	Stone chamber tomb	Kura-Araxes	Kaps	Armenia	40.8667	43.7167	C14	KIA-44693	4545	25	3369	3103	3236	Wang et al. 2019	-18.94	NA	57.24	15.8	hb	tooth_36; tooth_46	ARM002.A0101;ARM003.A0101	2	ds	0.0668494	1240k	half	haploid	26.4692	705435		XY								K3	G2b	M3115
ARO006	ARO		Georgia Neolithic	Caucasus	Mesolithic-Neolithic (7/6th mill. BC)	BZNK-0913/1	Settlement layer, context AR11C082	Shomutepe-Shulaveri	Arukhlo	Georgia	41.4696	44.6792	C14	MAMS-42356	6699	22	5664	5560	5564	this study	-18.8	3.3	27.3	7.5	hb	bone	ARO006.A0101;ARO006.A0102	2	ds	0.1176	1240k	half	haploid	0.11	44053		XY						2.686	879	K1a12a1a	R	M207/Page37/UTY2	0.99	0.98
ARO008	ARO		Georgia Neolithic	Caucasus	Mesolithic-Neolithic (7/6th mill. BC)	BZNK-0915/1	Settlement layer, pit, layer NL07	Shomutepe-Shulaveri	Arukhlo	Georgia	41.4696	44.6792	C14	MAMS-42357	6550	25	5608	5474	5541	this study	-19.6	3.3	32.4	3.9	hb	bone	ARO008.A0101	1	ds	0.1324	1240k	half	haploid	0.548	279562		XY						9.1422	2975	K1b1	H2	P96	0.02	0.01
ARO011	ARO		Georgia Neolithic	Caucasus	Mesolithic-Neolithic (7/6th mill. BC)	BZNK-0918/1	Settlement layer NL06	Shomutepe-Shulaveri	Arukhlo	Georgia	41.4696	44.6792	C14	MAMS-42358	6676	25	5641	5536	5588.5	this study	-23.6	3.3	32.8	4.5	hb	bone	ARO011.A0101	1	ds	0.1031	1240k	half	haploid	0.119	113529		XY						2.0308	629		J2a1a	F4326/L27/PF5111/S396	0.99	0.98
ARO012	ARO		Georgia Neolithic	Caucasus	Mesolithic-Neolithic (7/6th mill. BC)	BZNK-0919/1	Settlement layer	Shomutepe-Shulaveri	Arukhlo	Georgia	41.4696	44.6792	contextual				6000	5400	5700						hb	bone	ARO012.A0101	1	ds	0.0926	1240k	half	haploid	0.095	2310		U						1.8325	610	U5a1d			0.01	0
ARO013	ARO		Georgia Neolithic	Caucasus	Mesolithic-Neolithic (7/6th mill. BC)	BZNK-0920/1	Settlement layer NL08	Shomutepe-Shulaveri	Arukhlo	Georgia	41.4696	44.6792	C14	MAMS-42359	6590	22	5612	5480	5546	this study	-19.2	3.3	25.4	10.2	hb	bone	ARO013.A0101	1	ds	0.0849	1240k	half	haploid	0.218	52074		XX	child					23.2041	6133	U1a			0.02	0.01
AY2001	AY2		Steppe Maykop outlier 2	Steppe	Final Eneolithic - Early Bronze Age (4th millennium)	BZNK-0290/1	Kurgan 22, Grave 15	Steppe Maykop, early	Aygurskiy 2	Russia	45.6883	43.2646	C14	OxA-16183	4608	31	3514	3193	3353.5	Hollund et al. 2010; animal bone used for dating to avoid FWR effects	-17.44	NA	NA	NA	ab (snake)	petrous_right	AY2001.A0101	1	ds	0.136118	1240k	half	haploid	34.8612	846573		XX	55-65 years							T2e
AY2003	AY2		Steppe Maykop	Steppe	Final Eneolithic - Early Bronze Age (4th millennium)	BZNK-0289/1	Kurgan 22, Grave 9	Steppe Maykop, early	Aygurskiy 2	Russia	45.6883	43.2646	C14	OxA-16201	4798	33	3641	3525	3583	Hollund et al. 2010; animal bone used for dating to avoid FWR effects	-16.44	NA	NA	NA	ab (ovis/capra)	petrous_right	AY2003.A0101	1	ds	0.0915673	1240k	half	haploid	48.532	767059		XX	1.5							H2a1
AY2004	AY2		Steppe Maykop	Steppe	Final Eneolithic - Early Bronze Age (4th millennium)	BZNK-1002/1	Kurgan 22, Grave 16	Steppe Maykop, early	Aygurskiy 2	Russia	45.6883	43.2646	C14	OxA-16185	4724	31	3630	3376	3503	Hollund et al. 2010; animal bone used for dating to avoid FWR effects	-15.07	NA	NA	NA	ab (ovis/capra)	petrous_left	AY2004.A0101	1	ds	0.1109	1240k	half	haploid	4.074	564330		XX	2-3 years					42.157	13099	U2e1h			0.01	0
AY2005	AY2		Lola 1	Steppe	Final Middle - Late Bronze Age (2nd millennium)	BZNK-1013/1	Kurgan 37, Grave 1	Lola_1/post-Catacomb horizon	Aygurskiy 2	Russia	45.6883	43.2646	C14	MAMS-45944	3702	21	2196	1986	2091	Scott et al. 2022	-23.8	3.2	43.4	12.9	hb	tooth_17	AY2005.B0102	1	ds	0.2783	1240k	half	haploid	0.101	64136		XY						40.5664	11062	T2d1b2	R1b1a1b	M269/PF6517	0.01	0
AY2006	AY2		Not assigned		Eneolithic (5th millennium)	BZNK-1116/1	Kurgan 17, Grave 6	Steppe Eneolithic	Aygurskiy 2	Russia	45.6883	43.2646	contextual	MAMS-51692	no result		4350	4050	4200						hb	petrous_right	AY2006.A0101	1	ss	0.092	1240k	none	haploid	0.126	912		XY	10-12 years
BMT001	BMT		Steppe Eneolithic	Steppe	Eneolithic (5th millennium)	no BZNK-Id.	Kurgan	Steppe Eneolithic	Bamut	Russia	43.1635	45.1977	C14	MAMS-55777	5221	23	4159	3969	4064	this study	-17.9	3.2	42.4	3.5	hb	tooth_37	BMT001.A0101	1	ss	0.3921	1240k	none	haploid	0.1	44316		XX						90.5398	25265	U2e2a1			0.03	0.02
BOE001	BOE		Iran BA	Caucasus	Early - Middle Bronze Age (3rd millennium)	BZNK-1154/1	Settlement layers, trench Q-31, context 330	Iranian Early Bronze Age	Bozoodpey-Ghal-e Ben, Bozroodpey Tepe	Iran	36.38	52.567	C14	Poz-151232	4080	35	2861	2489	2626	this study	NA	3.2	5.8	13.3	hb	petrous_left	BOE001.M0101	1	ss	0.376	1240k	none	haploid	75.897	649999		XX						92.5926	27141	HV19			0.02	0.01
BOE002	BOE		Iran BA	Caucasus	Early - Middle Bronze Age (3rd millennium)	BZNK-1155/1	Settlement layers, trench Q-31, context 331	Iranian Early Bronze Age	Bozoodpey-Ghal-e Ben, Bozroodpey Tepe	Iran	36.38	52.567	contextual				2900	1500	2200							tooth;tooth	BOE002.A0101;BOE002.A0101	2	ss	0.469	1240k	none	haploid	1.423	22077		XX
BOE003	BOE		Iran BA	Caucasus	Early - Middle Bronze Age (3rd millennium)	BZNK-1156/1	Settlement layers, trench X-35, context 128	Iranian Early Bronze Age	Bozoodpey-Ghal-e Ben, Bozroodpey Tepe	Iran	36.38	52.567	C14	Poz-151233	4155	35	2881	2623	2749	this study	NA	2.9	7.6	1.9	hb	tooth	BOE003.D0101	1	ss	0.514	1240k	none	haploid	37.739	586858		XY						85.9909	27662	U7a	J1b*	F1614	0.03	0.02
BOE004	BOE		Iran BA	Caucasus	Early - Middle Bronze Age (3rd millennium)	BZNK-1157/1	Settlement layers, trench X-35, context 137 depth 10,35	Iranian Chalcholithic	Bozoodpey-Ghal-e Ben, Bozroodpey Tepe	Iran	36.38	52.567	C14	MAMS-42087	4553	29	3369	3105	3237	this study; context dated	NA	NA	NA	NA	charcoal (unidentified)	tooth	BOE004.J0101	1	ss	0.1381	1240k	none	haploid	0.184	938		U
BOK003	BOK		Yamnaya North Caucasus	Steppe	Early - Middle Bronze Age (3rd millennium)	BZNK-1196/1	Kurgan 3, Grave 6, Ind. 3	Yamnaya	Boykoponura	Russia	45.3796	38.7629	C14	MAMS-55778	4213	20	2895	2701	2798	this study	-18.5	3.2	39.4	8.4	hb	tooth_molar	BOK003.A0101	1	ss	0.3659	1240k	half	haploid	0.167	55830		XX	5-7 years	BOK010	second
BOK004	BOK		Not assigned		Early - Middle Bronze Age (3rd millennium)	BZNK-1197/1	Kurgan 2, Grave 3	Early Bronze Age	Boykoponura	Russia	45.3796	38.7629	contextual				3300	2630	2956							tooth	BOK004.A0101	1	ss	0.4211	1240k	none	haploid	0.228	4565		XX	30-40 years
BOK010	BOK		Yamnaya North Caucasus relative	Steppe	Early - Middle Bronze Age (3rd millennium)	BZNK-1203/1	Kurgan 2, Grave 8	Early Bronze Age (Novotitarovskaya?)	Boykoponura	Russia	45.3796	38.7629	contextual				2400	2400	2400							tooth_molar	BOK010.A0101;BOK010.A0201	2	ss	0.4988	1240k	mixed	haploid	0.506	58886		XY	50-60 years	BOK017;BOK003	first;second			11.9173	5275	N1a1a1a1	R1b1a1b	M269	0.03	0.02
BOK011	BOK		Lola 1	Steppe	Final Middle - Late Bronze Age (2nd millennium)	BZNK-1204/1	Kurgan 2, Grave 9	Catacomb, late/post-Catacomb Kuban	Boykoponura	Russia	45.3796	38.7629	C14	MAMS-55780	3754	20	2279	2045	2162	this study	-20	3.2	37	8.3	hb	bone	BOK011.A0101	1	ss	0.3379	1240k	none	haploid	1.116	110412		XX	>25 years					10.7466	3737	U4d3			0.03	0.02
BOK014	BOK		Not assigned		Early - Middle Bronze Age (3rd millennium)	BZNK-1207/1	Kurgan 3, Grave 10	Catacomb, early	Boykoponura	Russia	45.3796	38.7629	contextual				2900	2400	2650							tooth	BOK014.B0101;BOK014.B0201	2	ss	0.601	1240k	mixed	haploid	0.646	8071		XY	6-8 years
BOK015	BOK		Yamnaya North Caucasus	Steppe	Early - Middle Bronze Age (3rd millennium)	BZNK-1208/1	Kurgan 3, Grave 12	Bronze Age	Boykoponura	Russia	45.3796	38.7629	contextual				2900	2400	2650							tooth	BOK015.A0101	1	ss	0.5304	1240k	none	haploid	4.888	83542		XX	>40 years					4.1812	1815	H13a1			0.04	0.02
BOK016	BOK		Yamnaya North Caucasus	Steppe	Early - Middle Bronze Age (3rd millennium)	BZNK-1209/1	Kurgan 3, Grave 13	Bronze Age	Boykoponura	Russia	45.3796	38.7629	contextual				2900	2400	2650							tooth	BOK016.A0101;BOK016.A0201	2	ss	0.4139	1240k	mixed	haploid	0.373	87086		XX	20-25 years					113.386	30034	U5a1d2			0.04	0.03
BOK017	BOK		Yamnaya North Caucasus	Steppe	Early - Middle Bronze Age (3rd millennium)	BZNK-1210/1	Kurgan 3, Grave 14	Catacomb, early	Boykoponura	Russia	45.3796	38.7629	C14	MAMS-55781	4209	26	2898	2679	2788.5	this study	-24.2	3.2	42	11	hb	tooth	BOK017.B0101	1	ss	0.3678	1240k	none	haploid	86.135	656512		XY	35-45 years	BOK010	first			103.184	28652	J2b1	R1b1a1b	M269	0.03	0.02
BU2001	BU2		North Caucasus	Steppe	Early - Middle Bronze Age (3rd millennium)	BZNK-0305/1	Kurgan 1, Grave 11	Northcaucasian	Beliy Ugol 2	Russia	44.0236	42.8185	C14	Hd-29619	4125	19	2866	2582	2724	Wang et al. 2019	-25.7	NA	NA	NA	wood (unidentified)	bone_fibula	BU2001.A0101	1	ds	0.0610451	1240k	half	haploid	0.536006	310182		XY									R1b1a1b1b	Z2103
ERG001	ERG		Catacomb	Steppe	Early - Middle Bronze Age (3rd millennium)	BZNK 1082/1	Kurgan 2, Grave 1	Catacomb	Ergeninskiy 1	Russia	47.1145	44.4956	contextual				2900	2200	2550							tooth_47	ERG001.A0101	1	ss	0.5281	1240k	none	haploid	2.18	198607		XY	45-60 years	ERG011	second			5.167	2321		R1b1a1b	M269	0.02	0
ERG005	ERG		Catacomb	Steppe	Early - Middle Bronze Age (3rd millennium)	BZNK-1231/1	Kurgan 4, Grave 3	Catacomb, early	Ergeninskiy 1	Russia	47.1145	44.4956	contextual				2900	2400	2650							petrous_left	ERG005.A0101	1	ss	0.3888	1240k	none	haploid	14.15	416320		XX	> 55 years					31.9883	10207	HV1a1a			0.03	0.02
ERG007	ERG		Not assigned		Early - Middle Bronze Age (3rd millennium)	BZNK-1233/1	Kurgan 5, Grave 6	Catacomb, early	Ergeninskiy 1	Russia	47.1145	44.4956	contextual				2900	2400	2650							petrous_right	ERG007.A0101	1	ss	0.2924	1240k	none	haploid	0.12	15316		XY	20-25 years								R1b1	L754
ERG008	ERG		Catacomb	Steppe	Early - Middle Bronze Age (3rd millennium)	BZNK-1234/1	Kurgan 6, Grave 2	Catacomb, early	Ergeninskiy 1	Russia	47.1145	44.4956	contextual				2900	2400	2650							petrous_right;tooth_26	ERG008.A0101;ERG008.B0101	2	ss	0.4769	1240k	none	haploid	0.65	34285		XY						2.9226	1252	H2	R1b1a1b	M269	0.03	0.01
ERG011	ERG		Catacomb	Steppe	Early - Middle Bronze Age (3rd millennium)	BZNK-1237/1	Kurgan 13, Grave 3, Ind. 2	Catacomb, late	Ergeninskiy 1	Russia	47.1145	44.4956	C14	Hd-29181	3870	25	3853	2210	2356	this study; organic matter from mats below individual 1 were dated	-28.8	NA	NA	NA	organic matter (unidentified)	petrous_left	ERG011.A0101	1	ss	0.5047	1240k	none	haploid	1.52	81075		XX	fetus (7 month of fetal development)	ERG001	second			5.3403	2334	K1b2a			0.08	0.06
ERG012	ERG		Not assigned		Final Middle - Late Bronze Age (2nd millennium)	BZNK-1238/1	Kurgan 13, Grave 5	Lola_1/post-Catacomb horizon	Ergeninskiy 1	Russia	47.1145	44.4956	C14	KIA-30257	3853	29	2458	2204	2325	this study	-15.89	NA	NA	NA	hb	petrous_right	ERG012.A0101	1	ss	0.4217	1240k	none	haploid	0.13	20307		XY	0-2 months					0.9707	420	U2'3'4'7'8'9	R1?	NA	0.03	0
ESY001_ESY002	ESY		Maykop	Caucasus	Final Eneolithic - Early Bronze Age (4th millennium)	BZNK-1073/1	Kurgan, Grave 9, Ind. 4	Maykop, early	Essentukskiy 1	Russia	44.0659	42.9026	C14	MAMS-38067	4807	34	3644	3527	3585.5	this study	-45.1	NA	0.1	low	plant remains (unidentified)	petrous_right;tooth	ESY001.A0101;ESY002.A0101	2	ss	0.4783	1240k	none	haploid	5.03	543853		XX	35-45 years, maturus 1					150.917	33264	K1b2			0.05	0.04
ESY003_ESY004	ESY		Maykop	Caucasus	Final Eneolithic - Early Bronze Age (4th millennium)	BZNK-1073/5	Kurgan, Grave 9, Ind. 3	Maykop, early	Essentukskiy 1	Russia	44.0659	42.9026	C14 contextual				3644	3527	3585.5	this study; same grave as ESY001_ESY002						petrous_right; tooth	ESY003.A0101;ESY004.A0101	2	ss	0.5208	1240k	none	haploid	7.27	758870		XX	30-39 years, adultus-maturus					131.682	32123	U3b3			0.04	0.03
ESY005	ESY		Maykop	Caucasus	Final Eneolithic - Early Bronze Age (4th millennium)	BZNK 1073/7 + 1073/8	Kurgan, Grave 9, Ind. 5(?)	Maykop, early	Essentukskiy 1	Russia	44.0659	42.9026	C14 contextual				3644	3527	3585.5	this study; same grave as ESY001_ESY002						tooth	ESY005.A0101	1	ss	0.4191	1240k	none	haploid	6.13	701677		XY	45-55 years, maturus 2					150.829	33263	I4	L2	L595	0.03	0.02
ESY006_ESY007	ESY		Steppe Prescythian	Steppe	Final Middle - Late Bronze Age (2nd millennium)	BZNK 1111/1; BZNK 1111/3	Kurgan, Grave 4	Early Iron Age, Prescythian/Koban	Essentukskiy 1	Russia	44.0659	42.9026	C14	MAMS-51683	2924	20	1211	1021	1116	this study; same grave as ESY002_ESY002	-18.5	3.3	34.9	6.4	hb	petrous_right;tooth_46	ESY006.A0101;ESY007.A0101	2	ss	0.3914	1240k	none	haploid	5.91	794557		XY	18-24 years	ESY009	second			125.132	30488	W4d	R1b1a1b	M270	0.03	0.02
ESY009	ESY		Steppe Prescythian	Steppe	Final Middle - Late Bronze Age (2nd millennium)	BZNK 1112/1	Kurgan, Grave 5	Early Iron Age, Prescythian/Koban	Essentukskiy 1	Russia	44.0659	42.9026	C14	MAMS-58128	2866	24	1122	932	1027	this study	-17.5	3.2	33.3	7.1	hb	tooth_36	ESY009.A0101	1	ss	0.4578	1240k	none	haploid	2.86	290238		XY	20-25 years	ESY006_007	second			105.734	27058	W4d	R1b1a1b1b	Z2103	0.03	0.02
ESY010	ESY		Not assigned		Final Middle - Late Bronze Age (2nd millennium)	BZNK 1112/2	Kurgan, Grave 5	Early Iron Age, Prescythian/Koban	Essentukskiy 1	Russia	44.0659	42.9026	C14 contextual				1122	932	1027	this study; same grave as ESY009					hb	tooth_48	ESY010.A0101	1	ss	0.4352	1240k	none	haploid	0.33	9514		XY	20-25 years
GIN001	GIN		Highland LBA east	Caucasus	Final Middle - Late Bronze Age (2nd millennium)	RIMA-11550	Burial grypt 2	Ginchi	Ginchi	Russia	42.377	46.6058	C14 contextual	MAMS-42363	no result		2283	1750	2016.5	this study; same grave as GIN002 & GIN 003					hb	petrous_right	GIN001.A0101	1	ds	0.0877	1240k	half	haploid	0.19	51273		XY						4.5871	1687	K1a3	J1a2b~	CTS15/Z1828	0.05	0.02
GIN002	GIN		Highland LBA east	Caucasus	Final Middle - Late Bronze Age (2nd millennium)	RIMA-11551	Burial grypt 2	Ginchi	Ginchi	Russia	42.377	46.6058	C14	MAMS-42348	3509	19	1893	1750	1821.5	this study; poor radiocarbon data quaility	-23.6	3.6	12.3	0.3	hb	petrous_right	GIN002.A0101	1	ds	0.0764	1240k	half	haploid	15.286	699258		XY						66.2299	18916	U5a1g	J1a2b1b2c1~	BY100/FGC14030/Y6915/ZS2926	0.04	0.03
GIN003	GIN		Highland MBA east	intermediate	Final Middle - Late Bronze Age (2nd millennium)	RIMA-11552	Burial grypt 2	Ginchi	Ginchi	Russia	42.377	46.6058	C14	MAMS-45945	3756	24	2283	2042	2162.5	this study	-26.6	3.3	42.9	1.9	hb	petrous_left	GIN003.A0101	1	ds	0.078	1240k	half	haploid	0.601	190392		XY						15.0342	4980	U3c	J1a2b~	CTS15/Z1828	0.01	0
GIN005	GIN		Highland LBA east	Caucasus	Final Middle - Late Bronze Age (2nd millennium)	RIMA-11556	Burial grypt 3	Ginchi	Ginchi	Russia	42.377	46.6058	C14	MAMS-42349	3351	20	1733	1542	1637.5	this study; low collagen values	-31.5	3.3	16.1	0.4	hb	tooth_37	GIN005.A0101	1	ds	0.1027	1240k	half	haploid	0.177	25781		XX						85.9753	24022	K1a4c1			0.06	0.05
GIN006	GIN		Highland MBA east	Caucasus	Final Middle - Late Bronze Age (2nd millennium)	RIMA-11557	no information	Ginchi	Ginchi	Russia	42.377	46.6058	C14	MAMS-45946	3758	24	2284	2043	2163.5	this study	-20.4	3.4	43	2.2	hb	petrous_left	GIN006.A0101	1	ds	0.0758	1240k	half	haploid	2.157	274093		XY		GIN008	second			45.58	13175	W6	J1a2b1~	Z1842	0.01	0
GIN007	GIN		Highland LBA east	Caucasus	Final Middle - Late Bronze Age (2nd millennium)	RIMA-11558	Burial grypt 3	Ginchi	Ginchi	Russia	42.377	46.6058	C14	MAMS-42364	3345	20	1729	1538	1633.5	this study	-20.2	3.2	20	0.5	hb	tooth_47	GIN007.A0101	1	ds	0.0577	1240k	half	haploid	0.434	76343		XY						64.2755	18328	U4a1	J1a	CTS5368/Z2215	0.01	0
GIN008	GIN		Highland MBA east	Caucasus	Final Middle - Late Bronze Age (2nd millennium)	RIMA-11560	no information	Ginchi	Ginchi	Russia	42.377	46.6058	C14	MAMS-45947	3851	23	2455	2205	2330	this study	-19.2	3.2	43.2	5.4	hb	tooth_48	GIN008.A0101	1	ds	0.0783	1240k	half	haploid	0.367	90442		XY		GIN006	second			110.312	27193	K1a	J1a2b~	CTS15/Z1828	0.01	0
GTK001	GTK		Highland MBA east	Caucasus	Final Middle - Late Bronze Age (2nd millennium)	RIMA-10896	Collective grave 14	Ginchi	Gatyn-Kale	Russia	42.8593	45.7189	contextual	MAMS-42362	no result		2400	1550	1975						hb	petrous_left	GTK001.A0101	1	ds	0.1425	1240k	half	haploid	35.066	716762		XY						58.4423	18451	T2c1a	J1a2b1b~	FGC14051/Y4405/Z18436	0.02	0.01
GW1001	GW1		North Caucasus	Steppe	Early - Middle Bronze Age (3rd millennium)	BZNK-0287/1	Kurgan 3, Grave 10	Northcaucasian	Goryachevodskiy 2	Russia	44.0319	43.13	C14	MAMS-29807	4174	24	2883	2638	2760.5	Wang et al. 2019	-21.8	3.2	39.6	1.6	hb	tooth_37	GW1001.A0101	1	ds	0.119491	1240k	half	haploid	14.1078	545828		XY								U2e1b	R1b1a1b1b	Z2103
I1720	BAK		Maykop	Caucasus	Final Eneolithic - Early Bronze Age (4th millennium)	no BZNK-Id.	Kurgan 2, Grave 5	Maykop, early	Baksanenok	Russia	43.6863	43.6459	contextual				3950	3400	3675							bone	NA		ds		1240k	half	haploid		69176		XY								HV	F	NA
I1722	UNA		Caucasus Eneolithic relative	Caucasus	Eneolithic (5th millennium)	no BZNK-Id.	Grave 2, Ind. 3	Eneolithic, Darkveti-Meshoko	Unakozovskaya	Russia	44.4513	40.1029	C14	OxA-43742	5635	27	4539	4367	4453	Wang et al. 2019	NA	NA	NA	NA	hb	bone_cranial	NA		ds		1240k	half	haploid		197529		XX		I2055;I2056	first					R1a
I1723	GW1		North Caucasus	Steppe	Early - Middle Bronze Age (3rd millennium)	no BZNK-Id.	Kurgan 3, Grave 5	Northcaucasian	Goryachevodskiy 2	Russia	44.0319	43.13	C14	OxA-16191	4158	31	2878	2630	2754	Holund et al. 2010; animal bone used for dating to avoid FWR effects	-19,3	NA	NA	NA	ab (sus)	bone_rib	NA		ds		1240k	half	haploid		88046		XY								U5b2a1a	R1b1a1b1	L23
I2051	MAG		Highland LBA west	intermediate	Final Middle - Late Bronze Age (2nd millennium)	no BZNK-Id.	Dolmen 13	Dolmen LBA	Marchenkova Gora	Russia	44.5833	38.1667	C14	Le-7053	3045	80	1493	1053	1289	Wang et al. 2019	NA	NA	NA	NA	hb	tooth	NA		ds		1240k	half	haploid		92507		XY								H6a1a2a	J
I2055	UNA		Caucasus Eneolithic relative	Caucasus	Eneolithic (5th millennium)	no BZNK-Id.	Grave 2, Ind. a	Eneolithic, Darkveti-Meshoko	Unakozovskaya	Russia	44.4513	40.1029	C14	OxA-43740	5718	29	4676	4458	4567	Wang et al. 2019	NA	NA	NA	NA	hb	unknown	NA		ds		1240k	half	haploid		198744		XY		I2056;I1722	first					R1a	J	M304
I2056	UNA		Caucasus Eneolithic	Caucasus	Eneolithic (5th millennium)	no BZNK-Id.	Grave 2, Ind. 2b	Eneolithic, Darkveti-Meshoko	Unakozovskaya	Russia	44.4513	40.1029	C14	OxA-43741	5687	30	4607	4450	4528.5	Wang et al. 2019	NA	NA	NA	NA	hb	bone_rib	NA		ds		1240k	half	haploid		753373		XY		I2055;I1722	first					R1a	J2a	M410
I6266	KLD		Maykop Novosvobodnaya	Caucasus	Final Eneolithic - Early Bronze Age (4th millennium)	KLD89-11\22	Kurgan 11, Grave 22	Maykop, late (Novosvobodnaya)	Klady	Russia	44.385	40.3946	contextual				3400	2900	3150							tooth	NA		ds		1240k	half	haploid		546524		XY								X2f	J2a1	PF4610
I6267	KLD		Maykop Novosvobodnaya	Caucasus	Final Eneolithic - Early Bronze Age (4th millennium)	KLD89-11\43	Kurgan 11, Grave 43	Maykop (Novosvobodnaya)	Klady	Russia	44.385	40.3946	C14	OxA-5058	4675	70	3637	3196	3416.5	Rezepkin 2012	NA	NA	NA	NA	hb	tooth	NA		ds		1240k	half	haploid		197822		XX								T2c1
I6268	KLD		Maykop Novosvobodnaya	Caucasus	Final Eneolithic - Early Bronze Age (4th millennium)	KLD89-11\50	Kurgan 11, Grave 50	Maykop, early?	Klady	Russia	44.385	40.3946	C14	OxA-5059	4835	60	3766	3382	3574	Rezepkin 2012	NA	NA	NA	NA	hb	tooth	NA		ds		1240k	half	haploid		372480		XY								R1a	J2a1	PF4610
I6272	KDP		Maykop Novosvobodnaya	Caucasus	Final Eneolithic - Early Bronze Age (4th millennium)	KLADY_DLP	Dolmen grave	Maykop, early	Klady-Dlinnaya Polyana	Russia	44.385	40.3946	contextual				3400	2900	3150							tooth	NA		ds		1240k	half	haploid		482067		XY								U1b1	G2a2a	PF3147
ILL001	ILL		Lola 1	Steppe	Final Middle - Late Bronze Age (2nd millennium)	BZNK-1026/1	Kurgan 1, Grave 6	Lola_1/post-Catacomb horizon	Ilinskiy 1	Russia	45.5634	41.8226	C14	MAMS-42350	3751	18	2276	2044	2160	Scott et al. 2022	-19.1	3.2	29.7	8	hb	petrous_left;tooth_38	ILL001.A0101;ILL001.B0102	2	ds	0.3172	1240k	half	haploid	0.393	244557		XY						84.6643	22522	U4a2c	R1b1a1b	M269/PF6517	0.01	0
IV3002	IV3		Steppe Maykop outlier 1	intermediate	Final Eneolithic - Early Bronze Age (4th millennium)	BZNK-0293/1	Kurgan 2, Grave 187	Steppe Maykop, late/local Eneolitic	Ipatovo 3	Russia	45.6766	42.9151	C14	OxA-16187	4865	33	3711	3531	3621	Korenevskiy 2014	NA	NA	NA	NA	ab (bird?)	tooth_molar	IV3002.A0101	1	ds	0.117277	1240k	half	haploid	0.600904	247030		XY								X1'2'3	T1a3b	Y8614
IV3005	IV3		Steppe Maykop	Steppe	Final Eneolithic - Early Bronze Age (4th millennium)	BZNK-1034	Kurgan 2, Grave 182	Steppe Maykop	Ipatovo 3	Russia	45.6766	42.9151	C14	MAMS-45948	4721	23	3626	3377	3501.5	this study	-18.7	3.2	43.2	6.4	hb	tooth_molar	IV3005.B0101	1	ds	0.3372	1240k	half	haploid	1.334	102737		XY	25-35 years					0.5329	218		Q1b	M346, L56/S324
IV3008	IV3		Catacomb	Steppe	Early - Middle Bronze Age (3rd millennium)	BZNK-1068/1	Kurgan 2, Grave 162	Catacomb, early	Ipatovo 3	Russia	45.6766	42.9151	C14	OxA-16137	4035	30	2890	2672	2781	Korenevskiy 2014; animal bone used for dating to avoid FWR effects	NA	NA	NA	NA	ab (ovis/capra)	tooth_47	IV3008.A0101	1	ds	0.1285	1240k	half	haploid	18.942	649712		XY	45-55 years					106.141	26848	H15b1	I2a1b1a2	CTS10057	0.02	0.01
IV3010	IV3		Steppe Maykop outlier 2	Steppe	Final Eneolithic - Early Bronze Age (4th millennium)	BZNK-1032	Kurgan 2, Grave 183	Steppe Maykop, late	Ipatovo 3	Russia	45.6766	42.9151	C14	MAMS-45951	4552	25	3371	3103	3237	this study	-14	3.2	40.8	10.2	hb	tooth	IV3010.A0101	1	ds	0.1312	1240k	half	haploid	1.746	264016		XY	5-6 years					47.6847	13140	T2a2	Q1b	M346, L56/S324	0.01	0
KBD001	KBD		Post Catacomb	intermediate	Final Middle - Late Bronze Age (2nd millennium)	BZNK-0123/2	Kurgan 2, Grave 1b	Alikonovka group/post-Catacomb horizon	Kabardinskiy 9 (Kabardinka)	Russia	43.8263	42.7162	C14	UGAMS-13455	3690	30	2197	1975	2086	Wang et al. 2019	-19.3	NA	63.15	NA	hb	petrous_left;tooth_33	KBD001.A0101;KBD001.B0101	2	ds	0.0973985	1240k	half	haploid		951411		XY	senile (45-55 (59))	KBD002	second					I4a	R1b1a2	Z2103
KBD002	KBD		Post Catacomb	intermediate	Final Middle - Late Bronze Age (2nd millennium)	BZNK-0124/4	Kurgan 2, Grave 2	Alikonovka group/post-Catacomb horizon	Kabardinskiy 9 (Kabardinka)	Russia	43.8263	42.7162	C14	MAMS-21321	3695	20	2192	1985	2088.5	Wang et al. 2019	-29.3	3.1	38.8	4.1	hb	petrous_left	KBD002.A0101	1	ds	0.0949785	1240k	half	haploid		789693		XX	infant II (10-13)	KBD001	second					W1+119
KDC001	KDC		Highland LBA east	Caucasus	Final Middle - Late Bronze Age (2nd millennium)	BZNK-0301/1	Kurgan 14, Grave 218	Arkhon-Kudakhurt group/post-Catacomb horizon	Kudachurt	Russia	43.354	43.7219	C14	MAMS-13008	3554	23	2009	1775	1892	Wang et al. 2019	-19.3		NA		ab (ovis/capra)	petrous_right	KDC001.A0101	1	ds	0.110052	1240k	half	haploid		741748		XY								X2i	J2b
KDC002	KDC		Highland LBA east	Caucasus	Final Middle - Late Bronze Age (2nd millennium)	BZNK-0300/1	Kurgan 14, Grave 50	Arkhon-Kudakhurt group/post-Catacomb horizon	Kudachurt	Russia	43.354	43.7219	C14	2-KUD14gshdl050	3456	25	1880	1689	1872	Wang et al. 2019	NA	3	28.6	4.3	hb	petrous_right	KDC002.A0101	1	ds	0.162177	1240k	half	haploid		680081		XX								HV1a1
KHB001	KHB		Not assigned		Eneolithic (5th millennium)	BZNK-1079/1	Kurgan 1, Grave 7, Ind.8	Steppe Eneolithic	Khutor Belyy	Russia	45.1587	37.2383	C14	MAMS-40112	5387	25	4335	4066	4326	this study	-17.1	2.8	24.6	2.1	hb	petrous_right	KHB001.A0101	1	ss	0.1113	1240k	none	haploid	0.191	46		U
KHB002	KHB		Not assigned		Eneolithic (5th millennium)	BZNK-1080/1	Kurgan 1, Grave 7, Ind.5	Steppe Eneolithic	Khutor Belyy	Russia	45.1587	37.2383	C14 contextual				4335	4066	4326	this study; same grave as KHB002						tooth_48	KHB002.A0101	1	ss	0.0929	1240k	none	haploid	0.112	69		U
KHB003	KHB		Steppe Eneolithic outlier west	Steppe	Eneolithic (5th millennium)	BZNK-1081/1	Kurgan 1, Grave 7, Ind. 2	Steppe Eneolithic	Khutor Belyy	Russia	45.1587	37.2383	C14	MAMS-51700	5350	17	4318	4057	4187.5	this study	-21.2	3.2	41.2	9.8	hb	tooth_16	KHB003.A0101	1	ss	0.4307	1240k	none	haploid	4.531	256162		XX	no data					50.348	18853	U5a1			0.02	0.01
KLZ001	KLZ		Lola 1	Steppe	Final Middle - Late Bronze Age (2nd millennium)	BZNK-1029/1	Kurgan1, Grave 8	Lola_1/post-Catacomb horizon	Kaluzhny 1	Russia	44.8485	42.2198	C14	MAMS-45952	3793	25	2297	2139	2218	this study	-18.2	3.2	39.7	4.8	hb	tooth_48	KLZ001.A0101	1	ds	0.1326	1240k	half	haploid	1.83	323171		XX						17.8365	5039	H13a1a			0.01	0
KMK001	KMK		Not assigned		Early - Middle Bronze Age (3rd millennium)	BZNK-1078/1	Grave 1954/3	by 14C Date: Northcaucasian [by grave ID: Early Iron Age, Koban]	Kammenomostskoe	Russia	43.7366	43.0488	C14	MAMS-51691	4142	20	2871	2627	2749	this study	-18.6	3.2	42.9	7.3	hb	tooth_43	KMK001.C0101	1	ss	0.237	1240k	none	haploid	0.218	4927		U
KMM001	KMM		North Caucasus	Steppe	Early - Middle Bronze Age (3rd millennium)	BZNK-0932/1	Grave 22	Middle Bronze Age	Komsomolec 1-Marfa	Russia	43.9773	43.5164	C14	MAMS-50495	4185	23	2885	2672	2778.5	this study	-21.5	3.2	38.6	9.5	hb	bone	KMM001.A0101	1	ds	0.0563	1240k	half	haploid	0.226	199739		XX	20-24 years					9.6292	2674	T2a1a			0.03	0.01
KMM002	KMM		North Caucasus	Steppe	Early - Middle Bronze Age (3rd millennium)	BZNK-0933/1	Grave 23, Ind. 1	Northcaucasian	Komsomolec 1-Marfa	Russia	43.9773	43.5164	C14	MAMS-45953	4168	27	2882	2633	2757.5	this study	-20.2	3.2	24.4	2.4	hb	petrous_right	KMM002.A0101	1	ds	0.1462	1240k	half	haploid	3.383	421648		XY	0-3 months					75.7146	21656	H2a1	R1b1a1b1b	CTS1078/Z2103	0.04	0.03
KMM003	KMM		North Caucasus	Steppe	Early - Middle Bronze Age (3rd millennium)	BZNK-0934/1	Grave 23, Ind. 2	Northcaucasian	Komsomolec 1-Marfa	Russia	43.9773	43.5164	C14 contextual				2882	2633	2757.5	this study; same grave as KMM002						petrous_right	KMM003.A0101	1	ds	0.1665	1240k	half	haploid	3.479	343439		XX	fetus					50.9831	17252	K1+16362			0.01	0
KMM008	KMM		Late Maykop	Caucasus	Final Eneolithic - Early Bronze Age (4th millennium)	BZNK-0939/1	Grave 28	Maykop, late	Komsomolec 1-Marfa	Russia	43.9773	43.5164	C14	MAMS-50498	4505	25	3349	3105	3227	this study	-18.4	3.2	44.3	9.4	hb	petrous_left	KMM008.A0101	1	ds	0.1352	1240k	half	haploid	4.786	637895		XX	1 year±4 months	KMM023	first			71.8366	20807	T2c1c1			0.01	0
KMM010	KMM		North Caucasus	Steppe	Early - Middle Bronze Age (3rd millennium)	BZNK-0941/1	Grave 30, Ind. 1	Northcaucasian	Komsomolec 1-Marfa	Russia	43.9773	43.5164	C14	MAMS-45956	4136	26	2880	2632	2756	this study	-17.4	3.2	36.1	4.2	hb	petrous_right	KMM010.A0101	1	ds	0.1175	1240k	half	haploid	7.431	427472		XY	0-3 months					94.2027	25759	U2e1b	R1b1a1b1b	CTS1078/Z2103	0.01	0
KMM015	KMM		Catacomb	Steppe	Early - Middle Bronze Age (3rd millennium)	BZNK-0945/1	Grave 34	Catacomb, early	Komsomolec 1-Marfa	Russia	43.9773	43.5164	C14	MAMS-45957	4079	26	2850	2495	2672.5	this study	-20.4	3.2	43	5.8	hb	petrous_right;tooth	KMM015.A0101;KMM015.B0102	2	ds	0.4591	1240k	half	haploid	0.42	82136		XY	35-49 years					5.5254	2224	J1c	R1b1a1b	M269/PF6517	0.02	0
KMM022	KMM		Not assigned		Early - Middle Bronze Age (3rd millennium)	BZNK-0951/1	Grave 41	Middle Bronze Age	Komsomolec 1-Marfa	Russia	43.9773	43.5164	C14	MAMS-50507	4150	19	2873	2631	2752	this study	-24.1	3.2	45.2	16.2	hb	bone	KMM022.A0101	1	ds	0.0681	1240k	half	haploid	0.284	3989		XY	10-11 years					0.3028			NA
KMM023	KMM		Late Maykop relative	Caucasus	Final Eneolithic - Early Bronze Age (4th millennium)	BZNK-0952/1	Grave 43	Maykop, late	Komsomolec 1-Marfa	Russia	43.9773	43.5164	C14	MAMS-45958	4523	27	3361	3102	3231.5	this study	-21.6	3.2	40	10.8	hb	petrous_right	KMM023.A0101	1	ds	0.1283	1240k	half	haploid	2.146	398677		XY	6-7 years	KMM008	first			24.4568	7658	T2c1c1	J2b2a	M241	0.01	0
KMM028	KMM		Not assigned		Final Middle - Late Bronze Age (2nd millennium)	BZNK-1088/1	Grave 42	final Northcaucasian/post-Catacomb horizon	Komsomolec 1-Marfa	Russia	43.9773	43.5164	C14	MAMS-51673	3620	16	2033	1900	1966.5	this study	-22.5	3.2	14.3	1.2	hb	petrous_right	KMM028.A0101	1	ss	0.072	1240k	none	haploid	0.109	203		XY	17-20 years
KMM030	KMM		North Caucasus	Steppe	Early - Middle Bronze Age (3rd millennium)	BZNK-1090/1	Grave 45	Northcaucasian	Komsomolec 1-Marfa	Russia	43.9773	43.5164	C14	MAMS-51674	4191	23	2887	2674	2780.5	this study	-20.1	3.2	40	10.6	hb	petrous_left	KMM030.A0101	1	ss	0.385	1240k	none	haploid	12.946	358068		XY	0-2 months					54.7946	17947	H15a1	R1b1a1b1b	Z2103	0.02	0.01
KMM032	KMM		North Caucasus	Steppe	Early - Middle Bronze Age (3rd millennium)	BZNK-1092/1	Grave 47	Northcaucasian	Komsomolec 1-Marfa	Russia	43.9773	43.5164	C14	MAMS-51675	4205	23	2893	2680	2786.5	this study	-19.5	3.2	42.3	13.6	hb	petrous_left	KMM032.A0101	1	ss	0.295	1240k	none	haploid	53.295	655095		XY	1.5-2 years					123.881	30937	T2a1b1	R1b1a1b1b	Z2103	0.03	0.02
KMM033	KMM		North Caucasus	Steppe	Early - Middle Bronze Age (3rd millennium)	BZNK-1093/1	Grave 48	Northcaucasian	Komsomolec 1-Marfa	Russia	43.9773	43.5164	C14	MAMS-51676	4173	26	2882	2635	2758.5	this study	-22.3	3.2	40.9	13.4	hb	petrous_right	KMM033.A0101	1	ss	0.344	1240k	none	haploid	28.616	657960		XX	35-45 years					108.712	28789	H41a			0.03	0.02
KMM036	KMM		North Caucasus	Steppe	Early - Middle Bronze Age (3rd millennium)	BZNK-1096/1	Grave 54	Northcaucasian	Komsomolec 1-Marfa	Russia	43.9773	43.5164	C14	MAMS-51677	4208	21	2893	2699	2796	this study	-24.3	3.2	44	13.9	hb	petrous_right	KMM036.A0101	1	ss	0.449	1240k	none	haploid	51.488	411787		XX	20-25 years					38.2465	13084	U4d3			0.04	0.03
KMM038	KMM		North Caucasus	Steppe	Early - Middle Bronze Age (3rd millennium)	BZNK-1099/1	Grave 58	Northcaucasian	Komsomolec 1-Marfa	Russia	43.9773	43.5164	C14	MAMS-51678	4202	24	2892	2678	2785	this study	-22.3	3.2	40.7	8.1	hb	petrous_right	KMM038.A0101	1	ss	0.504	1240k	none	haploid	5.413	51793		XY	1.5-2 years					7.8909	3317	U4a1e	R1b1a1b1b	Z2103	0.05	0.03
KNK001	KNK		Yamnaya North Caucasus	Steppe	Early - Middle Bronze Age (3rd millennium)	BZNK-1016/1	Kurgan 1, Grave 8	Novotitorovskaya/Yamnaya	Krasnogvardeyskoe	Russia	45.825	41.584	C14	MAMS-45959	4158	26	2878	2631	2754.5	this study	-17.9	3.2	42.4	9.9	hb	tooth	KNK001.A0101	1	ds	0.1474	1240k	half	haploid	4.197	320478		XY						94.2812	24095	U5a1g	R1b1a1b1b	CTS1078/Z2103	0.01	0
KNK002	KNK		Yamnaya North Caucasus	Steppe	Early - Middle Bronze Age (3rd millennium)	BZNK-1017/1	Kurgan 1, Grave 14/1	Yamnaya	Krasnogvardeyskoe	Russia	45.825	41.584	C14	MAMS-45960	4327	26	3012	2894	2953	Scott et al. 2022	-17.9	3.2	41.2	8	hb	tooth	KNK002.A0101	1	ds	0.1393	1240k	half	haploid	2.486	373468		XY						88.339	23641	U5a1a1	R1b1a1b	M269/PF6517	0.01	0
KNK005	KNK		Yamnaya North Caucasus	Steppe	Early - Middle Bronze Age (3rd millennium)	BZNK-1020/1, 1020/2	Kurgan 1, Grave 15	Yamnaya	Krasnogvardeyskoe	Russia	45.825	41.584	C14	MAMS-45961	4173	26	2883	2636	2759.5	this study	-22.3	3.3	44.1	10.9	hb	tooth	KNK005.B0101	1	ds	0.1476	1240k	half	haploid	22.821	617426		XX		KNK007	first			53.5667	15641	T1a1			0.03	0.02
KNK006	KNK		Steppe Prescythian	Steppe	Final Middle - Late Bronze Age (2nd millennium)	BZNK-1021/1	Kurgan 1, Grave 19	Steppe_Prescythian	Krasnogvardeyskoe	Russia	45.825	41.584	C14	MAMS-45962	3075	29	1420	1261	1340.5	this study	-25	3.2	43.1	6.1	hb	tooth_27	KNK006.A0101	1	ds	0.1143	1240k	half	haploid	0.096	62930		XY						26.2169	8340	U2e1b	R1b1a1b	M269/PF6517	0.01	0
KNK007	KNK		Yamnaya North Caucasus relative	Steppe	Early - Middle Bronze Age (3rd millennium)	BZNK-1022/1, 1022/2	Kurgan 1, Grave 20	Yamnaya	Krasnogvardeyskoe	Russia	45.825	41.584	C14	MAMS-45963	4212	26	2899	2696	2797.5	this study	-23.1	3.3	44.1	12.3	hb	tooth	KNK007.B0101	1	ds	0.1411	1240k	half	haploid	0.763	369846		XY		KNK005	first			39.3158	10991	T1a1	R1b1a1b1b	CTS1078/Z2103	0.01	0
KST001	KST		Late Steppe Eneolithic	Steppe	Final Eneolithic - Early Bronze Age (4th millennium)	BZNK-1044/1	Kurgan 4, Grave 17	Maykop/Late Steppe Eneolithic steppe	Konstantinovskiy 4	Russia	44.0818	43.1328	C14	MAMS-42351	5012	19	3939	3709	3824	this study	-18.9	3.2	31.5	6.2	hb	bone_femur	KST001.A0101	1	ds	0.1032	1240k	half	haploid	0.396	124802		XY	no data					18.2653	5867	U4a1a	R1b1a1b	M269/PF6517	0.01	0
KT6001	KT6		Steppe Eneolithic	Steppe	Eneolithic (5th millennium)	BZNK-1012/1	Kurgan 6, Grave 28	Steppe Eneolithic	Konstantinovskiy 6	Russia	44.0545	43.1345	C14	MAMS-42352	5383	20	4331	4072	4201.5	this study	-21.6	3.2	33.9	9	hb	petrous_left;tooth_43	KT6001.A0101;KT6001.B0101	2	ds	0.2746	1240k	half	haploid	0.239	640482		XY	35-45 years					43.3794	11960	K1a23	R1b1a2	V1636	0.01	0
KUG001	KUG		Steppe Maykop	Steppe	Final Eneolithic - Early Bronze Age (4th millennium)	BZNK-1104/1	Kurgan 1, Grave 10	Steppe Maykop	Kurganniy 1	Russia	44.02	43.889	C14	MAMS-51693	4679	24	3521	3372	3446.5	this study	-22.4	3.2	37.5	12	hb	bone_ulna	KUG001.A0101;KUG001.A0201	2	ss	0.3705	1240k	mixed	haploid	1.02	42600		XX	20-35 years					6.4109	2159	U5a2+16294			0.05	0.03
KUG002	KUG		Steppe Maykop outlier 2	Steppe	Final Eneolithic - Early Bronze Age (4th millennium)	BZNK-1105/1	Kurgan 1, Grave 13	Steppe Maykop, late	Kurganniy 1	Russia	44.0227	43.889	C14	MAMS-51694	4580	20	3489	3136	3312.5	this study	-20.6	3.2	41.8	10	hb	tooth_48	KUG002.A0101	1	ss	0.354	1240k	none	haploid	4.049	256815		XX	30-39 years					109.766	28715	H2a1			0.02	0.01
KUG003	KUG		Steppe Maykop outlier 2	Steppe	Final Eneolithic - Early Bronze Age (4th millennium)	BZNK-1106/1	Kurgan 1, Grave 14, Ind. 1	Steppe Maykop, late	Kurganniy 1	Russia	44.0227	43.889	C14	MAMS-51695	4546	24	3367	3104	3235.5	this study	-18.3	3.2	36.5	9.9	hb	petrous_left	KUG003.A0101	1	ss	0.2105	1240k	none	haploid	90.83	819043		XY	3-5 years					137.692	32057	W3a1	Q1b	M346	0.02	0.01
KUG004	KUG		Steppe Maykop outlier 2	Steppe	Final Eneolithic - Early Bronze Age (4th millennium)	BZNK-1107/1	Kurgan 1, Grave 14, Ind. 2	Steppe Maykop, late	Kurganniy 1	Russia	44.0227	43.889	C14	MAMS-51696	4531	16	3361	3105	3233	this study	-17.6	3.2	15.7	2.5	hb	petrous_left	KUG004.A0101	1	ss	0.2631	1240k	none	haploid	76.969	736901		XY	1.5-2.5 years					121.01	30916	I2	Q1b	M346	0.02	0.01
KUG005	KUG		Steppe Maykop outlier 2	Steppe	Final Eneolithic - Early Bronze Age (4th millennium)	BZNK-1108/1	Kurgan 1, Grave 15	Steppe Maykop	Kurganniy 1	Russia	44.02	43.889	C14	MAMS-51697	4701	24	3617	3374	3495.5	this study	-19.8	3.2	40.5	9.3	hb	tooth_36	KUG005.A0101;KUG005.A0201	2	ss	0.4369	1240k	mixed	haploid	1.017	76444		XY	10-12 years					94.0393	26815	U5a1+@16192	R1a1	M459	0.02	0.01
KUG006	KUG		Catacomb	Steppe	Early - Middle Bronze Age (3rd millennium)	BZNK-1109/1	Kurgan 1, Grave 16	Catacomb, late	Kurganniy 1	Russia	44.0227	43.889	C14	MAMS-51698	4041	16	2622	2476	2549	this study	-20.9	3.2	39.6	7.9	hb	tooth_47	KUG006.A0101;KUG006.A0201	2	ss	0.4366	1240k	mixed	haploid	1.577	144703		XY	45-55 years					94.916	27764	K1a1	R1b1a1b	M269	0.04	0.03
KUG007	KUG		Steppe Eneolithic	Steppe	Eneolithic (5th millennium)	BZNK-1110/1	Kurgan 1, Grave 17	Steppe Eneolithic	Kurganniy 1	Russia	44.0227	43.889	C14	MAMS-51699	5375	22	4329	4062	4195.5	this study	-22.1	3.2	40.9	11.5	hb	petrous_right	KUG007.A0101	1	ss	0.272	1240k	none	haploid	51.45	762202		XY	25-30 years					106.743	28290	T2a1b	R1b1a2b	Y83069	0.02	0.01
KVO008	KVO		Caucasus MBA	intermediate	Final Middle - Late Bronze Age (2nd millennium)	BZNK-1055/3	Grave 15	Kuban group/post-Catacomb horizon	Pos. Kravchenko XII	Russia	44.9243	38.4969	C14	MAMS-45965	3736	27	2272	2036	2154	this study	-20	3.2	40.7	4.2	hb	tooth_molar	KVO008.A0101	1	ds	0.1551	1240k	half	haploid	0.54	201630		XY						40.5766	13202	N1b1a	R1b1a1b1b	CTS1078/Z2103	0.01	0
KVO009	KVO		Post Catacomb	intermediate	Final Middle - Late Bronze Age (2nd millennium)	BZNK-1056/2	Grave 16	Kuban group/post-Catacomb horizon	Pos. Kravchenko XII	Russia	44.9243	38.4969	C14	MAMS-45966	3759	26	2285	2042	2163.5	this study	-21.1	3.2	42.8	8.6	hb	tooth_37	KVO009.A0101	1	ds	0.1866	1240k	half	haploid	18.889	128265		XY						120.371	31142	H13a1a1	R1b1a1b1b	CTS1078/Z2103	0.01	0
KVO013	KVO		Srubnaya	Steppe	Final Middle - Late Bronze Age (2nd millennium)	BZNK-1061/1	Grave 1	Srubnaya	Pos. Kravchenko XII	Russia	44.9243	38.4969	C14	MAMS-42368	3303	19	1617	1517	1567	this study	-19.7	3.3	27.5	1.8	hb	petrous_right	KVO013.A0101	1	ds	0.2194	1240k	half	haploid	1.606	369991		XY						8.3385	2893	U5a2	R1a1a1b2~	F992/S202/Z93	0.03	0.02
LER001	LER		Caucasus LBA south	Caucasus	Final Middle - Late Bronze Age (2nd millennium)	LKVeB19-2-1	Grave 2	Lchashen-Metsamor	Lernakert-Veri Berd, Cluster 2	Armenia	40.549	43.9458	C14	MAMS-66472	3061	15	1398	1266	1332	this study	-21.7	3.2	44.4	8.8	hb	petrous_left	LER001.A0101	1	ss	0.28774	1240k	none	haploid	10	747457		XX						151.499	33276	HV18			0.04	0.03
LER002	LER		Caucasus LBA south	Caucasus	Final Middle - Late Bronze Age (2nd millennium)	LKVaB19-3-1	Grave 3	Lchashen-Metsamor	Lernakert-Veri Berd, Cluster 1	Armenia	40.549	43.9458	C14	MAMS-66471	3074	15	1408	1282	1345	this study	-22.2	3.2	43.3	5.9	hb	petrous_left	LER002.A0101	1	ss	0.2092	1240k	none	haploid	92.08	930508		XX						151.595	33280	H14a			0.02	0.01
LER003	LER		Caucasus LBA south	Caucasus	Final Middle - Late Bronze Age (2nd millennium)	LKVaB20-3-2	Grave 1	Lchashen-Metsamor	Lernakert-Vari Berd	Armenia	40.549	43.9458	C14	MAMS-66473	3058	15	1398	1263	1330.5	this study	-23.1	3.3	46.7	12.3	hb	petrous_left	LER003.A0101	1	ss	0.2835	1240k	none	haploid	3.28	477825		XX						149.857	33161	U4b1a1a			0.05	0.04
LER004	LER		Caucasus LBA south	Caucasus	Final Middle - Late Bronze Age (2nd millennium)	LKVeB20-5-1	Grave 5	Lchashen-Metsamor	Lernakert-Veri Berd, Cluster 4	Armenia	40.549	43.9458	C14	MAMS-66462	3068	15	1403	1274	1338.5	this study	-23.4	3.2	43.2	5.1	hb	petrous_left	LER004.A0101	1	ss	0.3073	1240k	none	haploid	1.01	96375		XX						139.564	32082	J2a2c			0.05	0.04
LER005	LER		Caucasus LBA south	Caucasus	Final Middle - Late Bronze Age (2nd millennium)	LKVeB20-10-1	Grave 10	Lchashen-Metsamor	Lernakert-Veri Berd, Cluster 4	Armenia	40.549	43.9458	C14	MAMS-66463	3079	14	1411	1287	1349	this study	-20.5	3.2	43.6	15.1	hb	petrous_left	LER005.A0101	1	ss	0.3628	1240k	none	haploid	8.32	507095		XY						150.134	33206	U8b1a2+16311	R1b1a1b1b	Z2103	0.03	0.02
LYG001	LYG		North Caucasus	Steppe	Early - Middle Bronze Age (3rd millennium)	BZNK-0297/1	Kurgan 3, Grave 4	Northcaucasian	Lysogorskaya 6	Russia	44.0534	43.2103	C14	MAMS-29825	4122	23	2866	2580	2723	Wang et al. 2019	-21.9	3.2	29.3	5.3	hb	petrous_left	LYG001.A0101	1	ds	0.161724	1240k	half	haploid		573068		XY								H13a1a2	R1b1a2
MK3003	MK3		Catacomb	Steppe	Early - Middle Bronze Age (3rd millennium)	BZNK-0051/1	Kurgan 1, Grave 7	Catacomb, early	Marinskaya 3	Russia	43.9254	43.5303	C14	MAMS-29809	4020	22	2580	2470	2525	Wang et al. 2019	-19.7	3.2	39.5	0.8	hb	tooth_28	MK3003.A0101	1	ds	0.0912022	1240k	half	haploid		464922		XX	mature (30-39 years)							U4a2
MK5001	MK5		Late Maykop	Caucasus	Final Eneolithic - Early Bronze Age (4th millennium)	BZNK-0065/5	Kurgan 1, Grave 12	Maykop, late	Marinskaya 5	Russia	43.9053	43.5219	dendro	dendrodated DAI	3279	25	3400	3279	3279	Kantorovich et al. 2013; enddate by wiggle matching			NA		wood (oak)	petrous_left; tooth_26	MK5001.A0101;MK5001.B0101	2	ds	0.130539	1240k	half	haploid		745761		XY	adult ((25)30-35 (39))	MK5004	second					K1a4	L2	L595
MK5003	MK5		North Caucasus	Steppe	Early - Middle Bronze Age (3rd millennium)	BZNK-0247/3	Kurgan 1, Grave 23	Northcaucasian	Marinskaya 5	Russia	43.9053	43.5219	dendro	dendrodated DAI	2671	13	2869	2671	2671	Reinhold et al. 2017; enddate by wiggle matching			NA		wood (oak)	tooth	MK5003.C0101	1	ds	0.1392	1240k	half	haploid	0.524	230208		XY	50-60 years					91.8851	23551	T2c1a2	R1b1a1b	M269/PF6517	0.01	0
MK5004	MK5		Late Maykop	Caucasus	Final Eneolithic - Early Bronze Age (4th millennium)	BZNK-0073/4	Kurgan 1, Grave 25	Maykop, late	Marinskaya 5	Russia	43.9053	43.5219	C14	MAMS-13001	4498	30	3352	3094	3223	Kantorovich et al. 2013	-26.4		NA		wood (oak)	petrous_left; tooth_48	MK5004.A0101;MK5004.D0101	2	ds	0.108082	1240k	half	haploid		830249		XY	(35)40-49(59) years	MK5001	second					T2al	L2	L595
MK5007	MK5		Late Steppe Eneolithic	Steppe	Final Eneolithic - Early Bronze Age (4th millennium)	BZNK-0081/4, 0081/3, 0081/2, 0081/5	Kurgan 1, Grave 34	Maykop/Late Eneolithic steppe	Marinskaya 5	Russia	43.9053	43.5219	C14	MAMS-11213	4952	27	3781	3651	3716	Kantorovich et al. 2013	-19.1	NA	NA	NA	hb	petrous_left	MK5007.B0101;MK5007.B0101	2	ds	0.111073	1240k	half	haploid	0.149	22796		XY	senile ( (45)50-65 years)					19.4932	7366	T2d1a	CT	NA	0.01	0
MK5008	MK5		Late Maykop	Caucasus	Final Eneolithic - Early Bronze Age (4th millennium)	BZNK-0066/3	Kurgan 1, Grave 16	Maykop, late	Marinskaya 5	Russia	43.9053	43.5219	C14	MAMS-29810	4544	25	3369	3103	3236	Wang et al. 2019	-20.4	3.2	42.1	7.7	hb	tooth_46	MK5008.B0101	1	ds	0.0828442	1240k	half	haploid		41890		XY	infant IIa (7-8)							T1a2	?
MK5009	MK5		North Caucasus	Steppe	Early - Middle Bronze Age (3rd millennium)	BZNK-0064/2	Kurgan 1, Grave 10	Northcaucasian	Marinskaya 5	Russia	43.9053	43.5219	dendro	dendrodated DAI	2644	13	2789	2644	2644	Wang et al. 2019; enddate by wiggle matching			NA		wood (oak)	tooth_47	MK5009.A0101	1	ds	0.085986	1240k	half	haploid		437757		XY	adult (25-30 years)							R1a1a	R1b1a2	V1636
MK5014	MK5		North Caucasus	Steppe	Early - Middle Bronze Age (3rd millennium)	BZNK-0072/2	Kurgan 1, Grave 26	Northcaucasian	Marinskaya 5	Russia	43.9053	43.5219	contextual				2850	2400	2625							bone_tibia	MK5014.A0101	1	ds	0.1328	1240k	half	haploid	0.33	112344		XX	6-7 years					60.3891	16725	H2a1			0.01	0
MK5022	MK5		Not assigned		Early - Middle Bronze Age (3rd millennium)	BZNK-0245/4	Kurgan 1, Grave 14	Northcaucasian final	Marinskaya 5	Russia	43.9053	43.5219	C14	MAMS-30833	3878	26	2464	2236	2350	this study	-24.7	3	37.6	6.1	hb	petrous_left	MK5022.A0101	1	ds	0.0275	1240k	half	haploid	0.164	1194		XY	mature (35-45 years)					0.0074	2		NA	NA
MK5025	MK5		North Caucasus	Steppe	Early - Middle Bronze Age (3rd millennium)	BZNK-0112	Kurgan 1, Grave 17	Northcaucasian	Marinskaya 5	Russia	43.9053	43.5219	contextual	MAMS-45969	no result		2850	2400	2625						hb	bone_tibia	MK5025.A0101;MK5025.A0102	2	ds	0.1151	1240k	half	haploid	0.104	64539		XY	juvenile (15-16 years)					7.6226	2394	H13a1a2	R1b1a1b	M269/PF6517	0.01	0
NCK001	NCK		Eneolithic intermediate	intermediate	Eneolithic (5th millennium)	BZNK-1978/ 1,2,3	Grave 42	Eneolithic	Nalchik	Russia	43.4853	43.6071	C14	MAMS-51679	5616	28	4531	4359	4445	this study	-21.2	3.3	31.2	1.7	hb	tooth_18	NCK001.A0101;NCK001.A0201	2	ss	0.2973	1240k	mixed	haploid	0.765509	315610		XY	30-39 years					147.792	33247	T2c1a	R1b1a2	V1636	0.03	0.02
NCK002	NCK		Eneolithic intermediate	intermediate	Eneolithic (5th millennium)	BZNK 1079/1,2,3	Grave 86	Eneolithic	Nalchik	Russia	43.4853	43.6071	C14	GrA-24442	5910	45	4925	4686	4805.5	Shishlina 2008; see comment in SI catalouge	NA	NA	NA	NA	hb	tooth_23	NCK002.A0101;NCK002.A0201;NCK002.A0301;NCK002.A0401;NCK002.A0501;NCK002.A0601;NCK002.A0701	7	ss	0.150721	1240k	mixed	haploid		72675		XX	no data						22383	I1b
NV3001	NV3	NV3002	Lola 1	Steppe	Final Middle - Late Bronze Age (2nd millennium)	BZNK-0312/1	Kurgan 6, Grave 5	Lola_1/post-Catacomb horizon	Nevinnomyskiy 3	Russia	44.7349	41.9387	C14	MAMS-29812	3631	22	2127	1924	2025.5							petrous_left;tooth_43					1240k		haploid		824053		XY	35-45 years							R1b	Q1b2a	F4674
NV3001_NV3002	NV3	NV3001	Lola 1	Steppe	Final Middle - Late Bronze Age (2nd millennium)	BZNK-1023/1	Kurgan 6, Grave 5	Lola_1/post-Catacomb horizon	Nevinnomyskiy 3	Russia	44.7349	41.9387	C14	MAMS-29812	3631	22	2127	1924	2025.5	Wang et al. 2019	-22.2	3.1	35.8	7.9	hb	petrous_right;tooth_17	NV3002.A0101;NV3002.B0102	2	ds	0.1405	1240k	half	haploid	9.013	983044		XY	35-45 years	NV3001		same individual		50.2622	13426	R1b	Q1b2a1a1~	SK1937/Y6825	0.01	0
NV3003	NV3		Late Steppe Eneolithic	Steppe	Final Eneolithic - Early Bronze Age (4th millennium)	BZNK-1003/1	Kurgan 7, Grave 23	Maykop/Late Steppe Eneolithic steppe	Nevinnomyskiy 3	Russia	44.7349	41.9387	C14	MAMS-42353	4953	20	3776	3652	3714	Scott et al. 2022	-20.4	3.2	31.8	1.9	hb	petrous_left	NV3003.A0101;NV3003.B0102	2	ds	0.411	1240k	half	haploid	6.57	931450		XY	no data					93.7845	21933	U1a1a+16129	R1b1a1b	M269/PF6517	0.01	0
OSS001	OSS		Maykop	Caucasus	Final Eneolithic - Early Bronze Age (4th millennium)	BZNK-0313/1	Ossetia', Kurgan 3, Grave 4, Ind. 1	Maykop, early	Nogir 3	Russia	43.0844	44.6327	C14	MAMS-29813	4857	23	3704	3535	3619.5	Wang et al. 2019	-21.3	3.1	36.9	2.6	hb	tooth	OSS001.A0101	1	ds	0.146767	1240k	half	haploid		413934		XX								J2a1
PG2001	PG2		Steppe Eneolithic	Steppe	Eneolithic (5th millennium)	BZNK-0113/4	Kurgan 1, Grave 37	Steppe Eneolithic	Progress 2	Russia	43.8227	43.3503	C14	MAMS-13010	5397	28	4338	4074	4206	Wang et al. 2019	-19	NA	NA	NA	hb	tooth_48		1	ds		1240k	half	haploid		900818		XY	35-46 years							I3a	R1b1
PG2002	PG2		North Caucasus	Steppe	Early - Middle Bronze Age (3rd millennium)	BZNK-0303/1	Kurgan 1, Grave 25b	Northcaucasian	Progress 2	Russia	43.8227	43.3503	C14	MAMS-29815	3929	22	2476	2303	2389.5	Wang et al. 2019	-25.1	3.2	19.4	0.7	hb	tooth_molar	PG2002.A0101	1	ds	0.0922735	1240k	half	haploid		289454		XX	35-45 years							U1a1a3
PG2004	PG2		Steppe Eneolithic	Steppe	Eneolithic (5th millennium)	BZNK-0062/3	Kurgan 4, Grave 9	Steppe Eneolithic	Progress 2	Russia	43.8227	43.3503	C14	MAMS-11210	5304	25	4240	4047	4143.5	Wang et al. 2019; charcoal date used for dating due to strong FWR effect	-19	NA	NA	NA	charcoal (unidentified)	petrous_left	PG2004.A0101	1	ds	0.12353	1240k	half	haploid		888385		XY	20-25 years							H2	R1b1
PUT001	PUT		Arkhon	intermediate	Final Middle - Late Bronze Age (2nd millennium)	BZNK-0956	Cromlech, Grave 4	Arkhon-Kudakhurt group/post-Catacomb horizon	Magas-Puteprovod	Russia	43.1766	44.8022	C14	MAMS-42354	3643	19	2129	1943	2036	this study	-17.6	3.2	32.4	10.4	hb	petrous	PUT001.A0101	1	ds	0.0731	1240k	half	haploid	1.275	567679		XX	4-5 years					12.654	3803	I1			0.03	0.02
RK1001	RK1		Yamnaya North Caucasus	Steppe	Early - Middle Bronze Age (3rd millennium)	BZNK-0034/4	Kurgan 21, Grave 11	Yamnaya	Rasshevatskiy 1	Russia	45.5372	41.1165	C14	MAMS-29816	4171	22	2881	2639	2760	Wang et al. 2019	-19.5	3.2	26.8	2.9	hb	tooth_38	RK1001.C0101	1	ds	0.175959	1240k	half	haploid		640298		XY	mature I (30-39 years)							U5a1d	R1b1a2	V1636
RK1003	RK1		North Caucasus	Steppe	Early - Middle Bronze Age (3rd millennium)	BZNK-0042/3	Kurgan 21, Grave 21	Northcaucasian	Rasshevatskiy 1	Russia	45.5372	41.1165	C14	MAMS-39305	4236	26	2909	2703	2806	Wang et al. 2019	-22.6	2.2	18.9	1.1	hb	tooth_24	RK1003.C0101	1	ds	0.0908671	1240k	half	haploid		176989		XX	adult (22-25 years)							R1a1a
RK1007	RK1		Yamnaya North Caucasus	Steppe	Early - Middle Bronze Age (3rd millennium)	BZNK-0035/2	Kurgan 21, Grave 13	Yamnaya	Rasshevatskiy 1	Russia	45.5372	41.1165	C14	MAMS-29818	4447	22	3331	3013	3172	Wang et al. 2019	-20.1	2.7	32.7	5.1	hb	tooth_48	RK1007.A0101	1	ds	0.0815885	1240k	half	haploid		190976		XX	mature (35-45 years)							T2a1
RK4001	RK4		Catacomb	Steppe	Early - Middle Bronze Age (3rd millennium)	BZNK-0284/1	Kurgan 1, Grave 4	Catacomb, late	Rasshevatskiy 4	Russia	45.536	41.0595	C14	MAMS-29819	3837	22	2451	2201	2326	Wang et al. 2019	-22	3.2	17.2	1.4	hb	petrous_left	RK4001.A0101	1	ds	0.154092	1240k	half	haploid		561250		XY								U5a1i	R1b1a2	V1636
RK4002	RK4		Catacomb	Steppe	Early - Middle Bronze Age (3rd millennium)	BZNK-0304/2	Kurgan 1, Grave 5	Catacomb, late	Rasshevatskiy 4	Russia	45.536	41.0595	C14	MAMS-29820	4050	22	2662	2474	2568	Wang et al. 2019	-21.4	3.2	31.6	0.5	hb	tooth_molar	RK4002.B0101	1	ds	0.0786981	1240k	half	haploid		640882		XY								U4d3	R1b1a2	V1636
SA6001	SA6		Steppe Maykop	Steppe	Final Eneolithic - Early Bronze Age (4th millennium)	BZNK-0004/3	Kurgan 2, Grave 17	Steppe Maykop, early	Sharakhalsun 6	Russia	45.6613	42.5953	C14	MAMS-29822	5067	23	3953	3796	3874.5	Wang et al. 2019	-23.8	3.2	32.4	5.2	hb	petrous_left	SA6001.A0101	1	ds	0.100663	1240k	half	haploid		766426		XX	8-14 months							U7b
SA6003	SA6		Catacomb	Steppe	Early - Middle Bronze Age (3rd millennium)	BZNK-0010/2	Kurgan 2, Grave 9	Catacomb, late	Sharakhalsun 6	Russia	45.7257	43.9869	C14	GIN-12400	3890	40	2470	2209	2339.5	Reinhold et al. 2017	NA	NA	NA	NA	wood (unidentified)	tooth_27	SA6003.B0101	1	ds	0.110884	1240k	half	haploid		398926		XY	senile (50-69 years)							U2e3a	R1b1a2	V1636
SA6004	SA6		Steppe Maykop	Steppe	Final Eneolithic - Early Bronze Age (4th millennium)	BZNK-0003/4	Kurgan 2, Grave 18	Steppe Maykop, late	Sharakhalsun 6	Russia	45.7257	43.9869	C14	GIN-12401	4500	40	3359	3034	3196.5	Reinhold et al. 2017	NA	NA	NA	NA	wood (oak?)	tooth_27	SA6004.B0101	1	ds	0.125248	1240k	half	haploid		728715		XY	30-39 years							U7b	Q1b2~	B28
SA6010	SA6		Yamnaya North Caucasus	Steppe	Early - Middle Bronze Age (3rd millennium)	BZNK-008/3	Kurgan 2, Grave 13	Yamnaya	Sharakhalsun 6	Russia	45.7257	43.9869	C14	MAMS-29821	4185	23	2886	2671	2778.5	Wang et al. 2019	-25.1	3.4	38.4	8.7	hb	tooth_46	SA6010.A0101	1	ds	0.0772666	1240k	half	haploid		374788		XY	adult I (20-25 years)							U5a1g	R1b-V1636	V1636
SA6013	SA6		Steppe Maykop outlier 1	intermediate	Final Eneolithic - Early Bronze Age (4th millennium)	BZNK-0009/2	Kurgan 2, Grave 11	Steppe Maykop, late	Sharakhalsun 6	Russia	45.7257	43.9869	C14	MAMS-38066	4490	20	3340	3096	3218	this study; new wood date used for dating to avoid FWR effect	-29.1		44.7		wood (unidentified)	tooth_26	SA6013.B0101	1	ds	0.0722342	1240k	half	haploid		423551		XY	mature (35-49 years)							I5b	R1a1	M459
SH3001	SH3		Steppe Eneolithic	Steppe	Eneolithic (5th millennium)	BZNK-1004/1	Kurgan 5, Grave 8	Steppe Eneolithic	Sharakhalsun 3	Russia	45.7209	43.9804	C14	MAMS-42355	5365	20	4326	4058	4192	this study	-14.5	3.2	23.6	4.5	hb	petrous_left	SH3001.A0101	1	ds	0.152994	1240k	half	haploid	0.481	177692		XX	no data					2.6674	1007	U2e2a1
SIJ001	SIJ	SA6002	Late Maykop relative	Caucasus	Final Eneolithic - Early Bronze Age (4th millennium)	BZNK-0277/1	Kurgan 1, Grave 12/Ind. 1	Maykop, late	Sinyukha	Russia	45.05	39.91	C14	MAMS-31139	4454	23	3332	3021	3176.5	Wang et al. 2019	-19.4	NA	NA	6.6	hb	petrous_right					1240k		haploid		747329		XX	25-30 years	SIJ002;SIJ003	first					U4c1
SIJ002	SIJ		Late Maykop relative	Caucasus	Final Eneolithic - Early Bronze Age (4th millennium)	BZNK-0278/1	Kurgan 1, Grave 12/Ind. 2	Maykop, late	Sinyukha	Russia	45.05	39.91	C14	MAMS-31141	4505	23	3349	3100	3224.5	Wang et al. 2019	-21.2	2.8	27.8	5.3	hb	petrous_right					1240k		haploid		728049		XY	15-19 years	SIJ001;SIJ003	first					U4c1	L2	L595
SIJ003	SIJ		Late Maykop	Caucasus	Final Eneolithic - Early Bronze Age (4th millennium)	BZNK-0279/1	Kurgan 1, Grave 12/Ind. 3	Maykop, late	Sinyukha	Russia	45.05	39.91	C14	MAMS-31142	4507	23	3350	3100	3225	Wang et al. 2019	-20.6	2.9	30.3	1.8	hb	petrous_right					1240k		haploid		769814		XX	25-35 years	SIJ001;SIJ002	first					U4c1
SJG001	SJG		EHG	Steppe	Mesolithic-Neolithic (7/6th mill. BC)	no BZNK-Id.	Cultural layer	Epipaleolithic [by date 14C Neolithic]	Satanaj Grotto	Russia	44.3237	40.629	C14	MAMS-37912	7296	23	6223	6080	6151.5	this study	-23.3	35.1	3.3	0.5	hb	petrous_right	SJG001.A0101;SJG001.A0201	2	mixed	0.0742;0.2375	1240k	mixed	haploid	3.42693	409952		XY						12.482	4658	U4b1a	R1a	M420	0.03	0.02
SNG001	SNG		Steppe Eneolithic	Steppe	Eneolithic (5th millennium)	BZNK-1011/1	Kurgan 2, Grave 12	Steppe Eneolithic	Sengeleevskiy 7	Russia	45.9899	41.7216	C14	Poz-63971	5375	30	4332	4059	4195.5	Gresky et al. 2016	NA	NA	NA	NA	hb	petrous_left	SNG001.A0101;SNG001.B0102	2	ds	0.4083	1240k	half	haploid	0.832	520020		XY	40-49 years					13.16	4083	H15b	R1b1a2	V1636	0.05	0.04
SUS001	SUS		Not assigned		Final Middle - Late Bronze Age (2nd millennium)	BZNK-1121/1	Grave 1, level 3, Ind. 1	Dolmen LBA	Shushuk 50	Russia	44.2753	40.3254	C14 contextual				1624	1519	1571.5	this study; same context and layer as SUS05						tooth	SUS001.A0101	1	ss	0.2012	1240k	none	haploid	0.118	2250		XX
SUS003	SUS		Highland LBA west	intermediate	Final Middle - Late Bronze Age (2nd millennium)	BZNK-1123/1	Grave 1, level 3, Ind. 3	Dolmen LBA	Shushuk 50	Russia	44.2753	40.3254	C14 contextual				1624	1519	1571.5	this study; same context and layer as SUS05						tooth	SUS003.A0101;SUS003.A0201	2	ss	0.3796	1240k	mixed	haploid	0.375	169976		XY						22.9093	7963	U3a	J2a1	PF4610	0.03	0.02
SUS005	SUS		Highland LBA west	intermediate	Final Middle - Late Bronze Age (2nd millennium)	BZNK-1125/1	Grave 1, level 3, Ind. 5	Dolmen LBA	Shushuk 50	Russia	44.2753	40.3254	C14	MAMS-55773	3316	20	1624	1519	1571.5	this study	-24.9	3.2	42.5	6.2	hb	tooth	SUS005.A0101;SUS005.A0201	2	ss	0.4485	1240k	mixed	haploid	0.749	254117		XY						27.3859	9537	I4a	G2a2b2a1a1a1b1	L1266	0.03	0.02
SUS006	SUS		Not assigned		Final Middle - Late Bronze Age (2nd millennium)	BZNK-1126	Grave 1, level 4, Ind. 6	Dolmen LBA	Shushuk 50	Russia	44.2753	40.3254	C14 contextual	MAMS-49236	3084	24	1417	1277	1343	this study; see context information in SI text p. 47	-26.4		54		charcoal (unidentified)	tooth	SUS006.A0101	1	ss	0.2986	1240k	none	haploid	0.163	4959		XX
SUS008	SUS		Not assigned		Final Middle - Late Bronze Age (2nd millennium)	BZNK-1128	Grave 1, level 5, Ind. 8	Dolmen LBA	Shushuk 50	Russia	44.2753	40.3254	C14 contextual				1612	1501	1556.5	this study; same context and layer as SUS09						tooth	SUS008.A0101	1	ss	0.2872	1240k	none	haploid	0.12	3529		XY
SUS009	SUS		Highland LBA west	intermediate	Final Middle - Late Bronze Age (2nd millennium)	BZNK-1129/1	Grave 1, level 5, Ind. 9	Dolmen LBA	Shushuk 50	Russia	44.2753	40.3254	C14	MAMS-55774	3275	20	1612	1501	1556.5	this study	-22.2	3.2	44.4	10.8	hb	tooth	SUS009.A0101	1	ss	0.4138	1240k	none	haploid	2.046	147019		XY		SUS014	second			83.838	24317	T1a1	J2a	M410	0.03	0.02
SUS013	SUS		Highland LBA west	intermediate	Final Middle - Late Bronze Age (2nd millennium)	BZNK-1133/1	Grave 1, level 5, Ind. 13	Dolmen LBA	Shushuk 50	Russia	44.2753	40.3254	C14 contextual				1612	1501	1556.5	this study; same context and layer as SUS09						tooth	SUS013.A0101;SUS013.A0201	2	ss	0.4134	1240k	mixed	haploid	0.293	89121		XX						19.7634	7369	U4c1			0.03	0.02
SUS014	SUS		Highland LBA west	intermediate	Final Middle - Late Bronze Age (2nd millennium)	BZNK-1134	Grave 1, level 5, Ind. 14	Dolmen LBA	Shushuk 50	Russia	44.2753	40.3254	C14 contextual				1612	1501	1556.5	this study; same context and layer as SUS09						tooth	SUS014.A0101;SUS014.A0201	2	ss	0.3215	1240k	mixed	haploid	0.141	242038		XY		SUS009	second			93.0218	25697	U5a1g2	J2a1	PF4610	0.03	0.02
TIP001	TIP		Lola 1	Steppe	Final Middle - Late Bronze Age (2nd millennium)	BZNK-1024	Kurgan 2, Grave 4	Lola_1/post-Catacomb horizon	Tipki 1	Russia	45.7406	44.0772	C14	GIN-10311	3640	40	2192	1887	2039.5	Mimokhod 2013	NA	NA	NA	NA	hb	tooth_molar	TIP001.A0101	1	ds	0.1848	1240k	half	haploid	4.168	334471		XY						53.3132	16573	H101	N2a~	P189	0.01	0
VEK006	VEK		Kura-Araxes relative	Caucasus	Early - Middle Bronze Age (3rd millennium)	BZNK-0486/5	Velikent, Kharman-Tepe, Catacomb 1, ‚Ind. 7‘	Kura-Araxes	Velikent	Russia	42.1798	48.0661	contextual				3600	2900	3250							M indet	VEK006.A0101	1	ds	0.0905715	1240k	half	haploid		120263		XX		VEK007_VEK009	first					U4a2
VEK007_VEK009	VEK		Kura-Araxes	Caucasus	Early - Middle Bronze Age (3rd millennium)	BZNK-0486/6	Velikent, Kharman-Tepe, Catacomb 1, ‚Ind. 7‘	Kura-Araxes	Velikent	Russia	42.1798	48.0661	contextual				3600	2900	3250							M indet	VEK007.A0101;VEK009.A0101	2	ds	0.102968	1240k	half	haploid		386470		XY		VEK006	first					U4a2	J1	L255
VGD001	VGD		Yamnaya North Caucasus	Steppe	Early - Middle Bronze Age (3rd millennium)	BZNK-1039	Kurgan 1, Grave 11	Yamnaya	Vinogradny 1 (Rostov)	Russia	47.6715	40.7179	C14	MAMS-45970	4262	27	2918	2781	2849.5	this study	-21	3.2	42.8	13.5	hb	tooth	VGD001.B0101	1	ds	0.0954	1240k	half	haploid	0.304	249494		XX						94.9844	22365	U4c1			0.01	0
VIN001	VIN		Maykop relative	Caucasus	Final Eneolithic - Early Bronze Age (4th millennium)	BZNK-1007/1	Kurgan 2, Grave 11	Maykop, early	Vinsady 4	Russia	44.0601	42.9652	contextual				3950	3400	3675							petrous_right	VIN001.A0101	1	ds	0.1006	1240k	half	haploid	1.038	167009		XX	35-45 years	VS5001	first			37.7586	11113	U1a1a3			0.02	0.01
VJ1001	VJ1		Steppe Eneolithic	Steppe	Eneolithic (5th millennium)	BZNK-0311/2	Kurgan 1, Grave 8	Steppe Eneolithic	Konstantinovskiy 1 (Vonyuchka 1)	Russia	44.02	43.1555	C14	MAMS-29823	5409	24	4337	4177	4257	Wang et al. 2019	-21.2	3.2	29.2	5.3	hb	petrous_left; tooth_36	VJ1001.B0101;VJ1001.D0101	2	ds	0.0668494	1240k	half	haploid		831461		XX	adult II - mature I (26-36 years)							T2a1b
VS2001	VS2		North Caucasus	Steppe	Early - Middle Bronze Age (3rd millennium)	BZNK-1008/1	Kurgan 2, Grave 8	Northcaucasian	Vinsady 4	Russia	44.06	42.9626	C14	MAMS-45971	4120	27	2866	2578	2722	Scott et al. 2022	-23.3	3.2	42.8	8.8	hb	petrous_left;tooth_23	VS2001.A0101;VS2001.B0102	2	ds	0.3125	1240k	half	haploid	7.767	462675		XY						119.671	27981	U4c1	R1b1a1b1b	Z2103	0.01	0
VS5001	VS5		Maykop	Caucasus	Final Eneolithic - Early Bronze Age (4th millennium)	BZNK-1071/3	Kurgan 1, Grave 5, Ind. 1	Maykop, early	Vinsady 5	Russia	44.0616	42.9626	C14	MAMS-51688	4940	22	3768	3650	3709	this study	-19.7	2.9	39.5	14.2	hb	petrous_left	VS5001.C0101	1	ss	0.273	1240k	none	haploid	64.44	741219		XX	20-29 years	VIN001	first			126.607	31306	U1a1a3			0.03	0.02
VS5002	VS5		Lola 2	Steppe	Final Middle - Late Bronze Age (2nd millennium)	BZNK-1074/4	Kurgan 1, Grave 1, Ind. 1	Lola_1/post-Catacomb horizon	Vinsady 5	Russia	44.06	42.9626	C14	MAMS-51689	3676	20	2139	1977	2058	this study	-22.1	3.2	43.9	10	hb	tooth_48	VS5002.D0101;VS5002.D0201	2	ss	0.395	1240k	mixed	haploid	1.23	150792		XX						101.208	27251	H15a1			0.03	0.02
VS5003	VS5		Not assigned		Early - Middle Bronze Age (3rd millennium)	BZNK-1075/1	Kurgan 1, Grave 2, Ind. 1	Catacomb	Vinsady 5	Russia	44.06	42.9626	C14	MAMS-49235	3820	21	2395	2149	2272	this study; animal bone used for dating to avoid FWR effects	-21.4	3.2	43.3	4.8	ab (ovis/capra)	bone	VS5003.A0101	1	ss	0.126	1240k	none	haploid	0.139	375		U
ZIM001	ZIM		Catacomb	Steppe	Early - Middle Bronze Age (3rd millennium)	BZNK-1028/1	Kurgan 6, Grave 11	Lola_1/post-Catacomb horizon	Zimnyaya Stavka 1	Russia	44.87	45.3067	C14	MAMS-11428	3719	29	2202	2029	2115.5	this study; animal bone used for dating to avoid FWR effects	-15.5	NA	NA	NA	ab (ovis/capra)	tooth	ZIM001.A0101	1	ds	0.1141	1240k	half	haploid	0.196	148183		XY						61.1978	16113	H14b	R1b1a1b	M269	0.01	0
ZIM002	ZIM		Lola 1	Steppe	Final Middle - Late Bronze Age (2nd millennium)	BZNK-1027/1	Kurgan 6, Grave 10	Lola_1/post-Catacomb horizon	Zimnyaya Stavka 1	Russia	44.87	45.3067	C14	MAMS-45973	3703	27	2199	1983	2091	this study	-21.9	3.2	43	9.4	hb	tooth_27	ZIM002.B0102	1	ds	0.2357	1240k	half	haploid	17.226	728808		XY						16.9399	5505	T2d1b2	R1b1a1b1b	Z2103	0.02	0.01
ZO1002	ZO1		Late Steppe Eneolithic outlier	intermediate	Final Eneolithic - Early Bronze Age (4th millennium)	BZNK-1041/1	Kurgan 26, Grave 4	Early or Pre-Yamnaya	Zolotarëvka 1	Russia	45.6613	42.5953	C14	MAMS-42369	5029	22	3947	3713	3830	this study	-19.7	3.3	36.2	3.6	hb	bone	ZO1002.A0101	1	ds	0.1119	1240k	half	haploid	0.121	132977		XY	no data					3.2291	944	U2e	J2b2a1	L283	0.01	0
ZO1004	ZO1		Late Steppe Eneolithic outlier	intermediate	Final Eneolithic - Early Bronze Age (4th millennium)	BZNK-1043/1	Kurgan 27, Grave 4	Early or Pre-Yamnaya	Zolotarëvka 1	Russia	45.6613	42.5953	C14	MAMS-45974	5063	27	3953	3792	3872.5	this study	-20.4	3.2	43.2	9.7	hb	tooth_molar	ZO1004.B0101	1	ds	0.1682	1240k	half	haploid	37.545	571325		XX	no data					53.6018	18240	U5b2			0.03	0.02
ZO1005	ZO1		Lola 1	Steppe	Final Middle - Late Bronze Age (2nd millennium)	BZNK 1030/1	Kurgan 23, Grave 1	Lola_1/post-Catacomb horizon	Zolotarëvka 1	Russia	45.6613	42.5953	C14	GIN-12407	3520	40	1953	1700	1826.5	Scott et al. 2022	NA	NA	NA	NA	hb	petrous_left;tooth_38	ZO1005.A0101;ZO1005.B0102	2	ds	0.2652	1240k	half	haploid	7.939	630436		XX						52.7678	14645	U4a2c			0.01	0
ZO1006	ZO1		Lola 2	Steppe	Final Middle - Late Bronze Age (2nd millennium)	BZNK-1031/1	Kurgan 24, Grave 1	Lola_1/post-Catacomb horizon	Zolotarëvka 1	Russia	45.6613	42.5953	C14	MAMS-42370	3740	21	2271	2038	2154.5	Scott et al. 2022	-21.6	3.3	35.6	7.4	hb	petrous_left;tooth_38	ZO1006.A0101;ZO1006.B0102	2	ds	0.3075	1240k	half	haploid	4.703	686914		XY						133.475	30449	HV1a1a	R1b1a1b1b	Z2103	0.01	0
ZO2002	ZO2		Yamnaya North Caucasus	Steppe	Early - Middle Bronze Age (3rd millennium)	BZNK-0281/2	Kurgan 4, Grave 4, Ind. 2	Yamnaya	Zolotarevka 2	Russia	45.659	42.6067	contextual	MAMS-29824	no result		3300	2630	2956	Scott et al. 2022					hb	M indet	ZO2002.C0101	1	ds	0.11174	1240k	half	haploid		530689		XX	40-55 years							U5a1+@16192
[truncated: 12 more columns]

## Sheet: 2. Report of shotgun screening
Sample Name	ArcheoID	Archaeological Context	Site	Country	Latitude	Longitude	Endogenous	1240K capture	Library_Built	# of Raw Reads prior Clip & Merge (C&M)	# reads after C&M prior mapping	# mapped reads prior RMDup	# of Duplicates removed	Mapped Reads after RMDup	Endogenous DNA (%)	Mean Coverage	Coverage >= 1X in %	Coverage >= 2X in %	Coverage >= 3X in %	Coverage >= 4X in %	Coverage >= 5X in %	# of reads on mitochondrium	AVG Coverage on mitochondrium	MT/NUC Ratio	DMG 1st Base 3'	DMG 2nd Base 3'	DMG 1st Base 5'	DMG 2nd Base 5'	average fragment length	median fragment length	GC content in %
9NP001.A0101.SG1.1	BZNK-1035	Kurgan 19, Grave 8	9 Nasypey	Russia	45.493	38.9523	0.031	No	ds	6656739	6044220	1966	15	290	0.033	0	0	0	0	0	0	0	NaN	0	0	0.0676	0.0508	0.0172	40.85	31	48.58
9NP001.B0101.SG1.1	BZNK-1035	Kurgan 19, Grave 8	9 Nasypey	Russia	45.493	38.9523	0.031	No	ds	5111684	4934950	1561	81	1480	0.032	0	0	0	0	0	0	51	0.140443	6831.1	0.3088	0.1637	0.3373	0.1778	45.12	41	47.03
9NP002.A0101.SG1.1	BZNK-1036/1	Kurgan 19, Grave 7	9 Nasypey	Russia	45.493	38.9523	0.155	Yes	ds	4619639	4465238	6915	398	6517	0.155	0.0001	0.01	0	0	0	0	282	0.67747	8418.95	0.2263	0.0155	0.2228	0.0266	40.45	37	39.52
9NP003.A0101.SG1.1	BZNK-1037/1	Kurgan 20, Grave 3, Ind. 1	9 Nasypey	Russia	45.493	38.9523	0.289	Yes	ds	5561063	5223259	15117	911	10681	0.289	0.0002	0.02	0	0	0	0	16	0.0496107	274.06	0.1076	0.0147	0.1177	0.014	53.24	50	44.34
9NP004.A0102.SG1.1	BZNK-1038/1	Kurgan 20, Grave 3, Ind. 3	9 Nasypey	Russia	45.493	38.9523	1.167	Yes	ds	5287074	5082976	59327	4814	54513	1.167	0.0009	0.09	0	0	0	0	39	0.11093	118.89	0.1071	0.0151	0.1201	0.0117	53.73	51	43.73
A19268	DZ_G3_5	Collective burial 3, Ind. 5	Balitshi-Dzedzvebi III.1	Georgia	41.37	44.39	10.83	Yes	ss	311857	172547	33780		33429	10.8319										0.3		8.32		49.6408
A19269	DZ_G6_15	Collective burial 6, Ind. 15	Balitshi-Dzedzvebi II.4	Georgia	41.37	44.39	56.9	Yes	ss	246884	115386	2745		2722	1.11186										0		3.27		49.1407
A19270	DZ_G6_19	Collective burial 6, Ind. 19	Balitshi-Dzedzvebi II.4	Georgia	41.37	44.39	1.76	Yes	ss	332999	194471	5877		5809	1.76487										0		11.95		44.2998
A19271	DZ_G6_21	Collective burial 6, Ind. 21	Balitshi-Dzedzvebi II.4	Georgia	41.37	44.39	6.29	Yes	ss	213870	132327	13463		13347	6.29495										0.13		11.64		44.6342
A19272	DZ_G3_11	Collective burial 3, Ind. 11	Balitshi-Dzedzvebi III.1	Georgia	41.37	44.39	0.59	Yes	ss	264602	144895	1569		1558	0.592966										0.42		10		42.0886
A19273	DZ_G6_32	Collective burial 6, Ind. 15	Balitshi-Dzedzvebi II.4	Georgia	41.37	44.39	56.9	Yes	ss	230734	185142	131338		130145	56.9218										0.54		7.28		62.8897
A19274	DZ_G6_14	Collective burial 6, Ind. 15	Balitshi-Dzedzvebi II.4	Georgia	41.37	44.39	56.9	Yes	ss	218348	145959	7121		7058	3.26131										0.45		4.23		58.6213
A19277	DZ_G1_M6	Collective burial 1	Balitshi-Dzedzvebi III.1	Georgia	41.37	44.39	0.13	Yes	ss	183845	113355	253		250	0.137616										0		14.63		43.264
A19278	DZ_G6_24	Collective burial 6, Ind. 24	Balitshi-Dzedzvebi II.4	Georgia	41.37	44.39	2.51	Yes	ss	222707	165468	5590		5531	2.51002										0.26		8.16		47.4778
A19279	DZ_G6_31	Collective burial 6, Ind. 21	Balitshi-Dzedzvebi II.4	Georgia	41.37	44.39	6.29	Yes	ss	233615	161362	1660		1642	0.710571										0		9.11		45.3666
AO2001.A0101.SG1.1	BZNK-0924/1	Settlement layer	Arukhlo 2	Georgia	41.4696	44.6792	8.615	Yes	ds	5211954	4686924	403766	25419	378347	8.615	0.0063	0.61	0.01	0	0	0	236	0.687972	110.02	0.1111	0.0163	0.1257	0.0149	51.88	48	44.35
AO2002.A0101.SG1.1	BZNK-0925	Settlement layer, AR2-7	Arukhlo 2	Georgia	41.4696	44.6792	0.014	No	ds	4360798	4230671	561	37	524	0.013	0	0	0	0	0	0	36	0.106705	12801.9	0.0462	0.0085	0.0336	0.0291	53.2	51	49.99
ARO001.A0101.SG1.1	BZNK-0908	Settlement layer, AR15U087, Ditch 7, NL06	Arukhlo	Georgia	41.4696	44.6792	0.043	No	ds	5112292	4551849	2151	37	371	0.047	0	0	0	0	0	0	0	NaN	0	0.0306	0	0.0481	0.0111	39.85	31	55.15
ARO002.A0102.SG1.1	BZNK-0909	Settlement layer, AR11K087, layer NL07	Arukhlo	Georgia	41.4696	44.6792	0.02	No	ds	3857112	3574801	713	49	664	0.02	0	0	0	0	0	0	0	NaN	0	0.0464	0.0219	0.0651	0.0292	41.07	33	58.58
ARO003.A0101.SG1.1	BZNK-0910	Settlement layer, AR11C096, area NL05	Arukhlo	Georgia	41.4696	44.6792	0.011	No	ds	6328373	6120948	671	7	154	0.011	0	0	0	0	0	0	0	NaN	0	0	0.05	0	0	39.67	31	62.95
ARO004.A0101.SG1.1	BZNK-0911	Settlement layer, AR11C082	Arukhlo	Georgia	41.4696	44.6792	0.056	No	ds	5493187	5070111	3074	183	2017	0.061	0	0	0	0	0	0	0	NaN	0	0.0937	0.0096	0.0773	0	52.81	49	43.71
ARO005.A0101.SG1.1	BZNK-0911	Settlement layer, AR11C082	Arukhlo	Georgia	41.4696	44.6792	0.017	No	ds	5731873	5278274	921	48	456	0.017	0	0	0	0	0	0	0	NaN	0	0.0902	0	0.0896	0.0154	40.95	34	52.36
ARO006.A0101.SG1.1	BZNK-0913/1	Settlement layer, context AR11C082	Arukhlo	Georgia	41.4696	44.6792	0.11	Yes	ds	4262166	3765609	4146	171	1920	0.11	0	0	0	0	0	0	2	0.00700103	237.63	0.1289	0.0183	0.1176	0.0111	48.16	45	43.5
ARO007.A0101.SG1.1	BZNK-0914	Settlement layer, AR11C082	Arukhlo	Georgia	41.4696	44.6792	0.009	No	ds	6081728	5911454	548	16	194	0.009	0	0	0	0	0	0	0	NaN	0	0	0.0189	0.0208	0	44.84	33	49.7
ARO008.A0101.SG1.1	BZNK-0915/1	Settlement layer, pit, layer NL07	Arukhlo	Georgia	41.4696	44.6792	0.548	Yes	ds	6289216	6032775	33058	1857	31201	0.548	0.0005	0.05	0	0	0	0	10	0.0313839	62.46	0.1312	0.0163	0.1324	0.0139	50.54	47	43.87
ARO009.A0101.SG1.1	BZNK-0916	Settlement layer, AR09K066, layer NL08	Arukhlo	Georgia	41.4696	44.6792	0.024	No	ds	4266725	3971944	960	56	904	0.024	0	0	0	0	0	0	10	0.024745	1856.26	0.0763	0.0188	0.0694	0.0182	46.61	38	46.34
ARO010.A0101.SG1.1	BZNK-0917	Settlement layer, AR10D094, layer NL05	Arukhlo	Georgia	41.4696	44.6792	0.018	No	ds	4815204	4524156	833	42	791	0.018	0	0	0	0	0	0	0	NaN	0	0.0357	0.0101	0.0244	0.0192	45.25	37	50.63
ARO011.A0101.SG1.1	BZNK-0918/1	Settlement layer NL06	Arukhlo	Georgia	41.4696	44.6792	0.119	Yes	ds	6062233	5915481	7014	455	6559	0.119	0.0001	0.01	0	0	0	0	3	0.00893234	82.17	0.1039	0.0158	0.1031	0.0174	52.01	49	44.38
ARO012.A0101.SG1.1	BZNK-0919/1	Settlement layer	Arukhlo	Georgia	41.4696	44.6792	0.095	Yes	ds	4951021	4712901	4499	205	4294	0.095	0.0001	0.01	0	0	0	0	2	0.00410405	76.21	0.0641	0.0442	0.0926	0.0526	39.33	36	44.77
ARO013.A0101.SG1.1	BZNK-0920/1	Settlement layer NL08	Arukhlo	Georgia	41.4696	44.6792	0.218	Yes	ds	5034983	4861931	10590	712	9878	0.218	0.0002	0.02	0	0	0	0	35	0.117871	655.43	0.0743	0.013	0.0849	0.0094	57.31	57	42.32
ARO016.A0101.SG1.1	BZNK-0923	Settlement layer, AR11AA003	Arukhlo	Georgia	41.4696	44.6792	0.02	No	ds	6358265	5933517	1235	57	1178	0.021	0	0	0	0	0	0	5	0.0150281	936.41	0.0805	0.0281	0.0693	0.0262	42.87	38	49.56
AY2004.A0101.SG1.1	BZNK-1002/1	Kurgan 22, Grave 16	Aygurskiy 2	Russia	45.6883	43.2646	4.074	Yes	ds	6082034	5674222	231181	21384	209797	4.074	0.0035	0.34	0.01	0	0	0	79	0.218782	62.89	0.1009	0.0144	0.1109	0.0098	52.04	49	43.85
AY2005.A0101.SG1.1	BZNK-1013/1	Kurgan 37, Grave 1	Aygurskiy 2	Russia	45.6883	43.2646	0.101	No	ds	3023172	2776303	2360	174	2186	0.085	0	0	0	0	0	0	0	NaN	0	0.0838	0.0116	0.0866	0.0205	51.77	49	47.18
AY2005.B0101.SG1.1	BZNK-1013/1	Kurgan 37, Grave 1	Aygurskiy 2	Russia	45.6883	43.2646	0.101	Yes	ds	5147840	4951424	4992	414	4578	0.101	0.0001	0.01	0	0	0	0	53	0.186734	2468.64	0.2635	0.1729	0.2844	0.1911	52.49	50	46.53
AY2006.A0101.SG1.1	BZNK-1116/1	Kurgan 17, Grave 6	Aygurskiy 2	Russia	45.6883	43.2646	0.126	Yes	ss	6735705	1416595	1789	139	1650	0.126	0	0	0	0	0	0	0	NaN	0	0.0427	0.0255	0.0922	0.0563	33.9	31	34
BMT001_A0101_SG1		Kurgan	Bamut	Russia	43.1635	45.1977	0.1	Yes	ss	5027114	4512969	224483	572	4847	0.11	0.0001	0.00560575	0.00012583	3.2925e-05	9.1157e-06	4.7809e-06	146	0.5	11687.1	0.00839161	0.0049505	0.426	0.212	44.18	41	37
BOE001.A0101.SG1.1	BZNK-1154/1	Settlement layers, trench Q-31, context 330	Bozoodpey-Ghal-e Ben, Bozroodpey Tepe	Iran	36.38	52.567	75.897	No	ss	4858440	2348946	3745	280	3465	0.159	0	0	0	0	0	0	69	0.15692	3965.46	0.0124	0.0075	0.4855	0.3239	36.5	34	36.21
BOE001.M0101.SG1.1	BZNK-1154/1	Settlement layers, trench Q-31, context 330	Bozoodpey-Ghal-e Ben, Bozroodpey Tepe	Iran	36.38	52.567	75.897	Yes	ss	6019226	2733972	2075002	167320	1907682	75.897	0.0268	2.54	0.07	0.02	0.01	0.01	1032	2.67487	99.85	0.0117	0.008	0.3763	0.2191	44.08	42	38.31
BOE002.A0101.SG1.1	BZNK-1155/1	Settlement layers, trench Q-31, context 331	Bozoodpey-Ghal-e Ben, Bozroodpey Tepe	Iran	36.38	52.567	1.423	Yes	ss	7519098	2249017	32000	2873	29127	1.423	0.0003	0.03	0	0	0	0	535	1.39701	4155.62	0.0061	0.006	0.469	0.272	36.99	35	35.68
BOE002.B0101.SG1.1	BZNK-1155/1	Settlement layers, trench Q-31, context 331	Bozoodpey-Ghal-e Ben, Bozroodpey Tepe	Iran	36.38	52.567	1.423	No	ss	6804991	5010782	5080	542	4538	0.101	0.0001	0	0	0	0	0	1643	4.7677	136566	0.0235	0.0156	0.3763	0.2569	41.44	37	40.85
BOE003.A0101.SG1.1	BZNK-1156/1	Settlement layers, trench X-35, context 128	Bozoodpey-Ghal-e Ben, Bozroodpey Tepe	Iran	36.38	52.567	37.739	No	ss	0.514	4238088	423611	35293	388318	9.995	0.0059	0.57	0.01	0	0	0	224	0.635886	107.6	0.0214	0.0133	0.4379	0.2677	47.78	46	38.46
BOE003.D0101.SG1.1	BZNK-1156/1	Settlement layers, trench X-35, context 128	Bozoodpey-Ghal-e Ben, Bozroodpey Tepe	Iran	36.38	52.567	37.739	Yes	ss	0.514	7140926	2694938	257291	2437647	37.739	0.0332	3.13	0.1	0.02	0.01	0.01	780	1.96186	59.13	0.0083	0.0051	0.5136	0.2925	42.72	41	38.97
BOE004.B0101.SG1.1	BZNK-1157/1	Settlement layers, trench X-35, context 137 depth 10,35 ,	Bozoodpey-Ghal-e Ben, Bozroodpey Tepe	Iran	36.38	52.567	0.184	No	ss	5270269	2249648	2284	166	2118	0.102	0	0	0	0	0	0	10	0.0217877	973.79	0.025	0.0306	0.2182	0.1145	33.07	31	33.24
BOE004.J0101.SG1.1	BZNK-1157/1	Settlement layers, trench X-35, context 137 depth 10,35 ,	Bozoodpey-Ghal-e Ben, Bozroodpey Tepe	Iran	36.38	52.567	0.184	Yes	ss	4203530	873182	1610	131	1479	0.184	0	0	0	0	0	0	11	0.022874	1473.4	0.0559	0.0136	0.164	0.0821	32.91	30	29.66
BOK001.B0101.SG1.1	BZNK-1194	Kurgan 3, Grave 6, Ind. 1	Boykoponura	Russia	45.3796	38.7629	0.045	No	ss	4987878	3019814	1892	106	634	0.063	0	0	0	0	0	0	0	NaN	0	0.0253	0.0157	0.0842	0.0476	30.81	30	35.61
BOK002.B0101.SG1.1	BZNK-1195	Kurgan 3, Grave 6, Ind. 2	Boykoponura	Russia	45.3796	38.7629	0.039	No	ss	5079927	2983185	1565	100	644	0.052	0	0	0	0	0	0	12	0.0299958	4741.55	0.0206	0.031	0.0935	0.05	31.04	30	37.95
BOK003.A0101.SG1.1	BZNK-1196/1	Kurgan 3, Grave 6, Ind. 3	Boykoponura	Russia	45.3796	38.7629	0.167	Yes	ss	5352402	3158861	5268	525	2922	0.167	0	0	0	0	0	0	54	0.154868	4174.13	0.0084	0.0035	0.4044	0.1764	40.63	37	37.85
BOK004.A0101.SG1.1	BZNK-1197/1	Kurgan 2, Grave 3	Boykoponura	Russia	45.3796	38.7629	0.228	Yes	ss	5349940	3032273	6925	573	3948	0.228	0	0	0	0	0	0	6	0.0172611	383.02	0.0033	0.0029	0.4338	0.2096	35.82	34	31.81
BOK005.A0101.SG1.1	BZNK-1198	Kurgan 2, Grave 4, from entrance pit	Boykoponura	Russia	45.3796	38.7629	0.042	No	ss	5660294	3298188	1839	162	785	0.056	0	0	0	0	0	0	0	NaN	0	0.0286	0.025	0.119	0.0319	30.52	30	33.32
BOK006.A0101.SG1.1	BZNK-1199	Kurgan 2, Grave 4	Boykoponura	Russia	45.3796	38.7629	0.026	No	ss	6605093	3679683	1392	107	529	0.038	0	0	0	0	0	0	1	0.00187096	353.81	0.0139	0.0171	0.0439	0.037	30.88	30	41.45
BOK007.A0101.SG1.1	BZNK-1200	Kurgan 2, Grave 5	Boykoponura	Russia	45.3796	38.7629	0.021	No	ss	6146828	3845224	997	73	454	0.026	0	0	0	0	0	0	1	0.00187096	414.7	0.058	0.049	0.0476	0.0505	30.68	30	42.32
BOK008.A0101.SG1.1	BZNK-1201	Kurgan 2, Grave 6	Boykoponura	Russia	45.3796	38.7629	0.026	No	ss	5998361	3437923	904	56	294	0.026	0	0	0	0	0	0	0	NaN	0	0.0154	0.0299	0.0139	0.0149	31.04	30	50.53
BOK008.B0101.SG1.1	BZNK-1201	Kurgan 2, Grave 6	Boykoponura	Russia	45.3796	38.7629	0.026	No	ss	6480435	3129596	1377	115	504	0.044	0	0	0	0	0	0	0	NaN	0	0	0.0104	0.0769	0.0225	30.39	30	40.3
BOK010.A0101.SG1.1	BZNK-1203/1	Kurgan 2, Grave 8	Boykoponura	Russia	45.3796	38.7629	0.506	Yes	ss	6824843	4042580	20469	2173	10885	0.506	0.0001	0.01	0	0	0	0	23	0.0499125	393.96	0.0083	0.0051	0.5238	0.2935	36.56	34	32.89
BOK011.A0101.SG1.1	BZNK-1204/1	Kurgan 2, Grave 9	Boykoponura	Russia	45.3796	38.7629	1.116	Yes	ss	6891254	3653067	40756	4287	24838	1.116	0.0004	0.04	0	0	0	0	18	0.0484036	130.89	0.011	0.0037	0.3464	0.1976	46.73	43	38.86
BOK012.A0101.SG1.1	BZNK-1205	Kurgan 3, Grave 7	Boykoponura	Russia	45.3796	38.7629	0.056	No	ss	6398556	3697234	3436	316	1823	0.093	0	0	0	0	0	0	5	0.0115275	527.28	0.005	0.0072	0.3638	0.1829	37.63	35	34.06
BOK013.B0101.SG1.1	BZNK-1206	Kurgan 3, Grave 8	Boykoponura	Russia	45.3796	38.7629	0.025	No	ss	6399949	3054300	1276	79	560	0.042	0	0	0	0	0	0	0	NaN	0	0.0735	0.027	0.0667	0.0612	31.35	30	37.8
BOK014.B0101.SG1.1	BZNK-1207/1	Kurgan 3, Grave 10	Boykoponura	Russia	45.3796	38.7629	0.646	Yes	ss	5403613	3509018	22657	2245	12842	0.646	0.0001	0.01	0	0	0	0	2	0.00428511	29.68	0.0042	0.003	0.6065	0.3645	35.26	34	26.64
BOK015.A0101.SG1.1	BZNK-1208/1	Kurgan 3, Grave 12	Boykoponura	Russia	45.3796	38.7629	4.888	Yes	ss	5709236	3198494	156345	14169	88538	4.888	0.001	0.1	0	0	0	0	4	0.00790633	7.64	0.0045	0.0017	0.5341	0.3039	36.65	35	33.4
BOK016.A0101.SG1.1	BZNK-1209/1	Kurgan 3, Grave 13	Boykoponura	Russia	45.3796	38.7629	0.373	Yes	ss	5964455	3885990	21827	2201	12299	0.562	0.0002	0.02	0	0	0	0	321	0.926067	5844.61	0.0075	0.0059	0.4121	0.2357	41.62	38	35.91
BOK017.B0101.SG1.1	BZNK-1210/1	Kurgan 3, Grave 14	Boykoponura	Russia	45.3796	38.7629	86.135	Yes	ss	5395000	3721110	3205180	336920	1947834	86.135	0.0282	2.76	0.05	0	0	0	198	0.536061	18.98	0.0065	0.0027	0.3739	0.1963	45.5	42	38.66
ERG001_ss.A0101	BZNK 1082/1	Kurgan 2, Grave 1	Ergeninskiy 1	Russia	47.1145	44.4956	2.18	Yes	ss	5056438	3444955	54852	4229	50623	21.0776	0.00079479	0.0808724	0.00046895	7.777e-05	2.6231e-05	1.5968e-05	26	0.0550426	69.25	0.00437472	0.00283578	0.530401	0.291826	N/A	N/A	35.5027
ERG001_ss.C0101	BZNK 1082/1	Kurgan 2, Grave 1	Ergeninskiy 1	Russia	47.1145	44.4956	2.18	No	ss	5601232	3850086	1419	132	1287	16.3506	2.1407e-05	0.0808724	0.00046895	7.777e-05	2.6231e-05	1.5968e-05	0	nan	0	0.032641	0.0417537	0.0328228	0.0371353	N/A	N/A	35.5027
ERG005_ss.A0101	BZNK-1231/1	Kurgan 4, Grave 3	Ergeninskiy 1	Russia	47.1145	44.4956	14.15	Yes	ss	3897711	2505975	268015	24929	243086	29.9947	0.0048738	0.47633	0.00683713	0.00205778	0.00092428	0.00049199	95	0.247631	50.81	0.0154819	0.0118036	0.391918	0.235232	N/A	N/A	37.7321
ERG007_ss.A0101	BZNK-1233/1	Kurgan 5, Grave 6	Ergeninskiy 1	Russia	47.1145	44.4956	0.12	Yes	ss	5445606	2927772	2685	254	2431	24.5848	4.0311e-05	0.0064319	0.00012523	2.7984e-05	1.2112e-05	8.8607e-06	1	0.00181061	44.92	0.0203704	0.0136209	0.292453	0.165278	35.2932	32	38.5152
ERG007_ss.C0101	BZNK-1233/1	Kurgan 5, Grave 6	Ergeninskiy 1	Russia	47.1145	44.4956	0.12	No	ss	5262867	3766515	1721	121	1600	15.2489	2.6336e-05	0.0064319	0.00012523	2.7984e-05	1.2112e-05	8.8607e-06	71	0.169654	6441.83	0.0327381	0.0243902	0.142315	0.0425056	33.5859	31	38.5152
ERG008_ss.A0101	BZNK-1234/1	Kurgan 6, Grave 2	Ergeninskiy 1	Russia	47.1145	44.4956	0.65	Yes	ss	5128867	3018675	13476	1008	12468	30.8398	0.00022443	0.0268451	0.00022655	8.5611e-05	5.7403e-05	4.153e-05	4	0.00875128	38.99	0.0127893	0.005795	0.438165	0.253797	38.0003	36	33.1653
ERG008_ss.B0101	BZNK-1234/1	Kurgan 6, Grave 2	Ergeninskiy 1	Russia	47.1145	44.4956	0.65	Yes	ss	4042404	2630548	3037	270	2767	23.5808	4.9893e-05	0.0268451	0.00022655	8.5611e-05	5.7403e-05	4.153e-05	1	0.00211238	42.34	0.0134228	0.0133136	0.476923	0.277904	36.1827	33	33.1653
ERG009_ss.A0101	BZNK-1235	Kurgan 6, Grave 3	Ergeninskiy	Russia	47.1145	44.4956	0.025	No	ss	5065816	3774467	683	45	638	16.9486	1.4695e-05	0.00224261	0.00013409	6.0877e-05	3.6144e-05	2.3777e-05	0	nan	0	0.0108303	0.0232558	0.0854701	0.0718954	37.7876	32	48.0196
ERG009_ss.C0101	BZNK-1235	Kurgan 6, Grave 3	Ergeninskiy	Russia	47.1145	44.4956	0.025	No	ss	4554464	2791610	658	59	599	22.0063	1.157e-05	0.00224261	0.00013409	6.0877e-05	3.6144e-05	2.3777e-05	8	0.0172611	1491.9	0.0322581	0.036	0.101974	0.0707965	37.0084	32	48.0196
ERG011_ss.A0101	BZNK-1237/1	Kurgan 13, Grave 3, Ind. 2	Ergeninskiy 1	Russia	47.1145	44.4956	1.52	Yes	ss	4215441	2388152	24868	2048	22820	27.2528	0.00039666	0.0392428	0.00027124	4.8893e-05	1.7976e-05	1.0167e-05	15	0.0337981	85.21	0.00777027	0.00354809	0.504722	0.334185	36.8849	35	33.9933
ERG012_ss.A0101	BZNK-1238/1	Kurgan 13, Grave 5	Ergeninskiy 1	Russia	47.1145	44.4956	0.13	Yes	ss	5502914	3701755	3511	318	3193	15.9402	5.0247e-05	0.00494347	2.1451e-05	1.1092e-05	6.7889e-06	4.9403e-06	3	0.00627678	124.92	0.0127932	0.0138037	0.42171	0.237187	36.1934	34	36.0379
ERG014_ss.A0101	BZNK-1239	Kurgan 13, Grave 6, ind. 1	Ergeninskiy	Russia	47.1145	44.4956	0.041	No	ss	3346265	1783329	440	45	395	25.5762	9.3225e-06	0.00254053	6.3395e-05	1.8136e-05	1.0518e-05	9.3388e-06	0	nan	0	0.017341	0.00790514	0.0383275	0.0309278	36.2733	31	41.0925
ERG014_ss.B0101	BZNK-1239	Kurgan 13, Grave 6, ind. 1	Ergeninskiy	Russia	47.1145	44.4956	0.041	No	ss	4359894	2481457	1081	68	1013	23.7378	1.6577e-05	0.00254053	6.3395e-05	1.8136e-05	1.0518e-05	9.3388e-06	110	0.260305	15702.4	0.0143541	0.0123077	0.203608	0.106897	34.2438	31	41.0925
ERG015_ss.A0101	BZNK-1240	Kurgan 13, Grave 2 (A or B?)	Ergeninskiy	Russia	47.1145	44.4956	0.034	No	ss	3017333	1481545	383	33	350	25.9274	6.4205e-06	0.00255044	5.1284e-05	2.0399e-05	1.3227e-05	1.1156e-05	0	nan	0	0.0241936	0.00865801	0.0632411	0.0544218	34.5739	31	47.2152
ERG015_ss.B0101	BZNK-1240	Kurgan 13, Grave 2 (A or B?)	Ergeninskiy	Russia	47.1145	44.4956	0.034	No	ss	5664714	3403626	1355	121	1234	22.3286	2.0348e-05	0.00255044	5.1284e-05	2.0399e-05	1.3227e-05	1.1156e-05	33	0.0794858	3906.38	0.0202429	0.0097561	0.292948	0.170901	36.4958	33	47.2152
ESY001_ss.A0101	BZNK-1073/1	Kurgan, Grave 9, Ind. 4	Essentukskiy 1	Russia	44.0659	42.9026	5.03	Yes	ss	2726891	1826833	26160	5332	20828	20.3067	0.00039725	0.0395584	0.0001374	1.9602e-05	6.7571e-06	4.5578e-06	17	0.0466534	117.44	0.0135702	0.0136418	0.478366	0.274888	45.2179	42	36.1367
ESY002_ss.A0101	BZNK-1073/1	Kurgan, Grave 9, Ind. 4	Essentukskiy 1	Russia	44.0659	42.9026	5.03	Yes	ss	5533059	3980897	143896	28608	115288	20.9893	0.002095	0.207191	0.00227206	0.00058226	0.00021938	0.00010107	696	2.13767	1020.37	0.00760897	0.00575074	0.389342	0.221623	39.9277	37	38.1876
ESY003_ss.A0101	BZNK-1073/5	Kurgan, Grave 9, Ind. 3	Essentukskiy 1	Russia	44.0659	42.9026	7.27	Yes	ss	4469346	2913181	166990	31434	135556	25.6415	0.00276537	0.271933	0.00318975	0.00085349	0.00030614	0.00013176	49	0.137124	49.59	0.0149567	0.0144141	0.424069	0.243786	49.4042	46	37.3714
ESY004_ss.A0101	BZNK-1073/5	Kurgan, Grave 9, Ind. 3	Essentukskiy 1	Russia	44.0659	42.9026	7.27	Yes	ss	7273143	4212570	74555	14132	60423	28.625	0.00103957	0.102799	0.00082111	0.00011806	4.1435e-05	2.059e-05	41	0.10918	105.02	0.00842722	0.00810051	0.520804	0.314916	38.7065	36	30.5669
ESY005_ss.A0101	BZNK 1073/7 + 1073/8	Kurgan, Grave 9, Ind. 5(?)	Essentukskiy 1	Russia	44.0659	42.9026	6.13	Yes	ss	8385526	6693948	315211	65206	250005	16.1875	0.00465395	0.456743	0.00632605	0.00169657	0.00065824	0.00027274	426	1.30394	280.18	0.00775508	0.00725771	0.419196	0.232763	43.8	40	37.4298
ESY006_ss.A0101	BZNK 1111/1;BZNK 1111/3	Kurgan, Grave 4	Essentukskiy 1	Russia	44.0659	42.9026	5.91	Yes	ss	7632388	5793588	270875	32250	238635	17.5514	0.00508867	0.494823	0.00815658	0.00282057	0.00138673	0.00071676	103	0.307683	60.46	0.0172258	0.0169041	0.328158	0.174425	52.4859	50	38.1967
ESY007_ss.A0101	BZNK 1111/1;BZNK 1111/3	Kurgan, Grave 4	Essentukskiy 1	Russia	44.0659	42.9026	5.91	Yes	ss	2859947	2020247	6114	952	5162	16.6849	9.2927e-05	0.00927003	1.5012e-05	1.9761e-06	0	0	8	0.0240208	258.49	0.00641026	0.00497159	0.391414	0.206268	40.8084	37	37.3397
ESY008_ss.A0101	BZNK 1111	Kurgan, Grave 4	Essentukskiy 1	Russia	44.0659	42.9026	0.064	No	ss	2756656	1916185	1086	187	899	16.9601	1.9915e-05	0.00197294	1.6638e-05	4.3985e-06	2.008e-06	0	8	0.0301165	1512.29	0.0139373	0.0333333	0.21843	0.136531	41.8173	36	38.0814
ESY009_ss.A0101	BZNK 1112/1	Kurgan, Grave 5	Essentukskiy 1	Russia	44.0659	42.9026	2.86	Yes	ss	4908598	3454993	75197	7892	67305	18.7353	0.00123941	0.123235	0.00060262	8.8479e-05	2.365e-05	7.6176e-06	47	0.135072	108.98	0.00757751	0.0074422	0.457823	0.288817	43.6938	40	38.6892
ESY010_ss.A0101	BZNK 1112/2	Kurgan, Grave 5	Essentukskiy 1	Russia	44.0659	42.9026	0.33	Yes	ss	6533225	4469562	10854	1205	9649	19.5231	0.00018	0.0178732	7.8758e-05	1.5586e-05	6.279e-06	4.3666e-06	26	0.0758646	421.48	0.0127932	0.0118956	0.435237	0.253464	42.3881	38	35.4121
GIN001.A0101.SG1.1		Burial grypt 2	Ginchi	Russia	42.377	46.6058	0.19	Yes	ds	4747793	3997990	7615	338	3870	0.19	0.0001	0.01	0	0	0	0	3	0.00832881	146.85	0.0978	0.0141	0.0877	0.0067	45.97	43	44.27
GIN002.A0101.SG1.1		Burial grypt 2	Ginchi	Russia	42.377	46.6058	15.286	Yes	ds	5890142	5395496	824737	46359	578153	15.286	0.0096	0.94	0.01	0	0	0	191	0.587664	61.47	0.0752	0.0106	0.0764	0.0073	51.89	49	43.99
GIN003.A0101.SG1.1		Burial grypt 2	Ginchi	Russia	42.377	46.6058	0.601	Yes	ds	6473182	5945005	35758	2233	24572	0.601	0.0004	0.04	0	0	0	0	10	0.0330738	83.05	0.0722	0.0107	0.078	0.0084	50.87	48	44.75
GIN004.A0101.SG1.1		Grypt 2	Ginchi	Russia	42.377	46.6058	0.037	No	ds	5404544	4869030	1958	102	1100	0.04	0	0	0	0	0	0	1	0.00458688	280.8	0.1143	0.0271	0.1301	0.0091	46.57	43	44.65
GIN005.A0101.SG1.1		Burial grypt 3	Ginchi	Russia	42.377	46.6058	0.177	Yes	ds	3874843	3559304	6313	423	5890	0.177	0.0001	0.01	0	0	0	0	365	1.07297	13454.5	0.0878	0.023	0.1027	0.0183	45.48	41	42.65
GIN006.A0101.SG1.1		no information	Ginchi	Russia	42.377	46.6058	2.157	Yes	ds	6785722	6480122	139746	10172	97199	2.157	0.0017	0.17	0	0	0	0	42	0.142254	82.96	0.071	0.0108	0.0758	0.0087	55.38	54	43.86
GIN007.A0101.SG1.1		Burial grypt 3	Ginchi	Russia	42.377	46.6058	0.434	Yes	ds	3577353	3152073	13666	924	12742	0.434	0.0002	0.02	0	0	0	0	139	0.432857	2061.53	0.0656	0.0125	0.0577	0.0114	52.25	49	44.24
GIN008.A0101.SG1.1		no information	Ginchi	Russia	42.377	46.6058	0.367	Yes	ds	4686457	4396554	16138	1171	14967	0.367	0.0002	0.02	0	0	0	0	511	1.61947	7048.16	0.0682	0.0174	0.0783	0.0122	49.95	46	45.04
GIN009.A0101.SG1.1		Grypt 3	Ginchi	Russia	42.377	46.6058	0.06	No	ds	3802967	3410922	2223	144	2079	0.065	0	0	0	0	0	0	113	0.33611	11573.6	0.0831	0.0091	0.0814	0.0098	46.46	42	45.85
GTK001.A0101.SG1.1		Collective grave 14	Gatyn-Kale	Russia	42.8593	45.7189	35.066	Yes	ds	4654581	4226115	1481928	98650	977172	35.066	0.0151	1.49	0.02	0	0	0	207	0.588569	38.89	0.1348	0.015	0.1425	0.0127	48.6	46	41.82
GTK002.A0101.SG1.1		Collective grave 14	Gatyn-Kale	Russia	42.8593	45.7189	0.029	No	ds	4120759	3838794	1173	78	1095	0.031	0	0	0	0	0	0	179	0.586034	47632.3	0.0513	0.0159	0.023	0.0261	44.03	38	53.75
ILL001.A0101.SG1.1	BZNK-1026/1	Kurgan 1, Grave 6	Ilinskiy 1	Russia	45.5634	41.8226	0.393	Yes	ds	4261974	3930999	4262	349	3913	0.108	0.0001	0.01	0	0	0	0	0	NaN	0	0.0625	0.0174	0.0842	0.0133	51.04	48	46.17
ILL001.B0101.SG1.1	BZNK-1026/1	Kurgan 1, Grave 6	Ilinskiy 1	Russia	45.5634	41.8226	0.393	Yes	ds	5351426	5187922	20385	1714	18671	0.393	0.0003	0.03	0	0	0	0	329	1.07774	3679.77	0.3021	0.1711	0.3226	0.1764	50.16	47	49.21
IV3005.A0101.SG1.1	BZNK-1034	Kurgan 2, Grave 182	Ipatovo 3	Russia	45.6766	42.9151	1.334	No	ds	5035114	4653962	784	10	213	0.017	0	0	0	0	0	0	0	NaN	0	0.0423	0.0135	0.04	0	35.27	30	68.78
IV3005.B0101.SG1.1	BZNK-1034	Kurgan 2, Grave 182	Ipatovo 3	Russia	45.6766	42.9151	1.334	Yes	ds	5285788	5015761	66899	4543	62356	1.334	0.0007	0.07	0	0	0	0	13	0.0295733	39.84	0.3339	0.02	0.3383	0.0189	37.36	36	35.72
IV3007.A0101.SG1.1	BZNK-1067	Kurgan 2, Grave 34	Ipatovo 3	Russia	45.6766	42.9151	0.021	No	ds	4989856	4705249	1056	87	969	0.022	0	0	0	0	0	0	24	0.0707345	5258.67	0.0658	0.0139	0.0977	0.0081	44.69	40	49.78
IV3008.A0101.SG1.1	BZNK-1068/1	Kurgan 2, Grave 162	Ipatovo 3	Russia	45.6766	42.9151	18.942	Yes	ds	5787059	5394313	1021792	77363	944429	18.942	0.0141	1.36	0.03	0.01	0.01	0	3066	8.98558	637.31	0.1236	0.0166	0.1289	0.0148	47	43	46.86
IV3009.A0101.SG1.1	BZNK-1069	Kurgan 2, Grave 186	Ipatovo 3	Russia	45.6766	42.9151	0.032	No	ds	5550545	5380177	1850	184	1666	0.034	0	0	0	0	0	0	19	0.0588448	2104.52	0.0392	0.0144	0.0667	0.0086	53.2	54	48.72
IV3010.A0101.SG1.1	BZNK-1032	Kurgan 2, Grave 183	Ipatovo 3	Russia	45.6766	42.9151	1.746	Yes	ds	4889305	4573019	79856	5680	74176	1.746	0.0011	0.1	0	0	0	0	619	1.80457	1720.5	0.1242	0.0193	0.1313	0.0181	44.77	41	42.16
IV3011.A0101.SG1.1	BZNK-1014	Kurgan 2, Grave 13	Ipatovo 3	Russia	45.6766	42.9151	0.039	No	ds	4775455	4360378	1742	101	1641	0.04	0	0	0	0	0	0	12	0.0287887	1413	0.0784	0.0323	0.096	0.0249	39.07	34	44.45
IV3012.A0101.SG1.1	BZNK-1010	Kurgan 2, Grave 195, Ind. 1	Ipatovo 3	Russia	45.6766	42.9151	0.033	No	ds	4391857	3562477	1216	100	1116	0.034	0	0	0	0	0	0	2	0.00603537	476.32	0.0228	0.0138	0.045	0.0058	35.49	31	62.43
IV3012.B0101.SG1.1	BZNK-1010	Kurgan 2, Grave 195, Ind. 1	Ipatovo 3	Russia	45.6766	42.9151	0.033	No	ds	6675458	6487843	878	71	807	0.014	0	0	0	0	0	0	72	0.248959	22042.5	0.2284	0.1913	0.1514	0.1863	48.97	46	49.33
KHB001.A0101.SG1.1	BZNK-1079/1	Kurgan 1, Grave 7, Ind.8	Khutor Belyy	Russia	45.1587	37.2383	0.191	Yes	ss	7117293	1583028	3022	173	999	0.191	0	0	0	0	0	0	0	NaN	0	0.0141	0.0213	0.1163	0.037	30.39	30	27.62
KHB001.B0101.SG1.1	BZNK-1079/1	Kurgan 1, Grave 7, Ind.8	Khutor Belyy	Russia	45.1587	37.2383	0.191	No	ss	6624429	2566199	1480	97	597	0.058	0	0	0	0	0	0	0	NaN	0	0.0563	0.008	0.0588	0.0235	30.24	30	38.4
KHB002.A0101.SG1.1	BZNK-1080/1	Kurgan 1, Grave 7, Ind.5	Khutor Belyy	Russia	45.1587	37.2383	0.112	Yes	ss	6056961	2365728	2638	203	1194	0.112	0	0	0	0	0	0	0	NaN	0	0.0263	0.0172	0.127	0.0638	30.26	30	27.08
KHB003.A0101.SG1.1	BZNK-1081/1	Kurgan 1, Grave 7, Ind. 2	Khutor Belyy	Russia	45.1587	37.2383	4.531	Yes	ss	6797754	3581704	309377	33802	175854	8.638	0.0022	0.22	0	0	0	0	104	0.267789	122.61	0.005	0.0013	0.4397	0.2057	38.99	37	37.72
KHB004.A0101.SG1.1	BZNK-1082	Burial 7, Ind. 7	Khutor Belyy	Russia	45.1587	37.2383	0.049	No	ss	7303636	3074232	2997	251	1305	0.097	0	0	0	0	0	0	0	NaN	0	0.0115	0.0129	0.1872	0.0943	34.51	30	35.83
KHB005.A0101.SG1.1	BZNK-1083	Burial 7; Ind. undefined	Khutor Belyy	Russia	45.1587	37.2383	0.023	No	ss	6704265	2706589	1280	71	437	0.047	0	0	0	0	0	0	0	NaN	0	0	0.02	0.05	0.0395	30.59	30	41.49
KLZ001.A0101.SG1.1	BZNK-1029/1	Kurgan1, Grave 8	Kaluzhny 1	Russia	44.8485	42.2198	1.83	Yes	ds	4545300	4046798	74055	4335	69720	1.83	0.001	0.1	0	0	0	0	131	0.378418	384.95	0.128	0.0172	0.1324	0.0159	44.32	41	45.43
KMK001.C0101.SG1.1	BZNK-1078/1	Grave 1954/3	Kammenomostskoe	Russia	43.7366	43.0488	0.218	Yes	ss	4917399	991321	2159	156	2003	0.218	0	0	0	0	0	0	54	0.140322	5324.87	0.0154	0.0234	0.2371	0.1214	42.38	38	39.53
KMM001.A0101.SG1.1	BZNK-0932/1	Grave 22	Komsomolec 1-Marfa	Russia	43.9773	43.5164	0.226	Yes	ds	7488282	6702254	15130	1513	13617	0.226	0.0003	0.03	0	0	0	0	20	0.0573963	215.9	0.0441	0.0125	0.0563	0.0092	61.31	71	43.8
KMM002.A0101.SG1.1	BZNK-0933/1	Grave 23, Ind. 1	Komsomolec 1-Marfa	Russia	43.9773	43.5164	3.383	Yes	ds	6634502	6286863	212682	16487	196195	3.383	0.003	0.29	0	0	0	0	255	0.738669	249.7	0.1419	0.0159	0.1462	0.014	47.37	44	43.25
KMM003.A0101.SG1.1	BZNK-0934/1	Grave 23, Ind. 2	Komsomolec 1-Marfa	Russia	43.9773	43.5164	3.479	Yes	ds	6027970	5602938	194899	16353	178546	3.479	0.0024	0.24	0	0	0	0	247	0.615245	254.86	0.1562	0.0156	0.1663	0.0139	42.48	39	42.24
KMM004.A0101.SG1.1	BZNK-0935	Grave 24	Komsomolec 1-Marfa	Russia	43.9773	43.5164	0.02	No	ds	3938065	3679086	676	35	641	0.018	0	0	0	0	0	0	0	NaN	0	0.0302	0.0584	0.0443	0	39.23	31	50.22
KMM005.A0101.SG1.1	BZNK-0936	Grave 25, Ind. 1	Komsomolec 1-Marfa	Russia	43.9773	43.5164	0.017	No	ds	4915336	4619726	839	44	795	0.018	0	0	0	0	0	0	0	NaN	0	0.0267	0.0144	0.0597	0.0376	41.07	35	52.62
KMM006.A0101.SG1.1	BZNK-0937	Grave 25, Ind. 2	Komsomolec 1-Marfa	Russia	43.9773	43.5164	0.013	No	ds	6206831	5774723	755	44	711	0.013	0	0	0	0	0	0	0	NaN	0	0.0312	0.0485	0.0408	0.0321	38.65	32	60.95
KMM008.A0101.SG1.1	BZNK-0939/1	Grave 28	Komsomolec 1-Marfa	Russia	43.9773	43.5164	4.786	Yes	ds	7221196	6648597	318187	29518	288669	4.786	0.0046	0.44	0.01	0	0	0	281	0.801014	176.03	0.1232	0.0147	0.1352	0.0127	49.5	46	44.06
KMM009.A0101.SG1.1	BZNK-0940	Grave 29	Komsomolec 1-Marfa	Russia	43.9773	43.5164	0.007	No	ds	8277043	8107493	564	31	533	0.007	0	0	0	0	0	0	0	NaN	0	0.0061	0.0236	0	0.0203	51.08	48	55.51
KMM010.A0101.SG1.1	BZNK-0941/1	Grave 30, Ind. 1	Komsomolec 1-Marfa	Russia	43.9773	43.5164	7.431	Yes	ds	6363221	6072652	451276	32546	418730	7.431	0.0064	0.62	0.01	0	0	0	480	1.38783	218.65	0.1147	0.016	0.1175	0.014	47.61	44	43.26
KMM011.A0101.SG1.1	BZNK-0942	Grave 30, Ind. ?	Komsomolec 1-Marfa	Russia	43.9773	43.5164	0.019	No	ds	5387573	5229061	1025	42	983	0.02	0	0	0	0	0	0	0	NaN	0	0.0197	0.0169	0.0485	0.0098	51.08	48	51.93
KMM012.A0101.SG1.1	BZNK-0943	Grave 31	Komsomolec 1-Marfa	Russia	43.9773	43.5164	0.023	No	ds	5848771	4993246	1198	83	1115	0.024	0	0	0	0	0	0	0	NaN	0	0.0326	0.0209	0.0186	0.0265	38.71	31	65.63
KMM013.A0101.SG1.1	BZNK-0944	Grave 32	Komsomolec 1-Marfa	Russia	43.9773	43.5164	0.006	No	ds	4749352	4660749	262	8	254	0.006	0	0	0	0	0	0	1	0.00235379	676.34	0.0805	0.037	0.0405	0.0448	43.02	34.5	56.56
KMM014.A0101.SG1.1	BZNK-0945	Grave 33	Komsomolec 1-Marfa	Russia	43.9773	43.5164	0.046	No	ds	5610614	4898083	2501	127	2374	0.051	0	0	0	0	0	0	0	NaN	0	0.0681	0.0133	0.0994	0.0041	42.5	36	44.57
KMM015.A0101.SG1.1	BZNK-0945/1	Grave 34	Komsomolec 1-Marfa	Russia	43.9773	43.5164	0.42	Yes	ds	5103688	4703192	11815	5218	6597	0.251	0.0001	0	0	0	0	0	1	0.00277627	22.3	0.0241	0.0187	0.0464	0.0029	59.19	64	46.68
KMM015.B0101.SG1.1	BZNK-0945/1	Grave 34	Komsomolec 1-Marfa	Russia	43.9773	43.5164	0.42	Yes	ds	5049538	4848471	20361	1367	18994	0.42	0.0003	0.02	0	0	0	0	28	0.0736315	293.14	0.443	0.2302	0.4626	0.2485	41.55	39	40.73
KMM016.A0101.SG1.1	BZNK-0946	Grave 37, Ind. 1	Komsomolec 1-Marfa	Russia	43.9773	43.5164	0.018	No	ds	8319374	7687471	1345	116	1229	0.017	0	0	0	0	0	0	1	0.00337981	189.85	0.0126	0.0273	0.0437	0.0143	45.32	34	52.74
KMM018.A0101.SG1.1	BZNK-0947	Grave 36	Komsomolec 1-Marfa	Russia	43.9773	43.5164	0.036	No	ds	6327076	5698490	2175	224	1951	0.038	0	0	0	0	0	0	0	NaN	0	0.0199	0.0098	0.0424	0.017	48.89	42	50.06
KMM019.A0101.SG1.1	BZNK-0948	Grave 38	Komsomolec 1-Marfa	Russia	43.9773	43.5164	0.084	No	ds	5991768	5628257	4998	480	4518	0.089	0.0001	0.01	0	0	0	0	2	0.00688032	79.4	0.0331	0.0112	0.0397	0.0132	60.17	67	45.1
KMM021.A0101.SG1.1	BZNK-0950	Grave 40	Komsomolec 1-Marfa	Russia	43.9773	43.5164	0.023	No	ds	5765391	5283960	1291	91	1200	0.024	0	0	0	0	0	0	0	NaN	0	0.0813	0.0146	0.0844	0.035	39.43	35	49.45
KMM022.A0101.SG1.1	BZNK-0951/1	Grave 41	Komsomolec 1-Marfa	Russia	43.9773	43.5164	0.284	Yes	ds	5132612	5002518	14189	2915	11274	0.284	0.0002	0	0	0	0	0	2	0.00826845	45.11	0.0764	0.0641	0.0681	0.068	50.98	48	48.13
KMM023.A0101.SG1.1	BZNK-0952/1	Grave 43	Komsomolec 1-Marfa	Russia	43.9773	43.5164	2.146	Yes	ds	6019109	5783714	124125	9807	114318	2.146	0.0019	0.19	0	0	0	0	101	0.285473	147.87	0.1147	0.0154	0.1283	0.0112	53.03	50	43.68
KMM024.A0101.SG1.1	BZNK-1097	Grave 55	Komsomolec 1-Marfa	Russia	43.9773	43.5164	0.056	No	ss	6360894	3394256	3054	265	2789	0.09	0	0	0	0	0	0	1	0.00217273	72.78	0.0288	0.0182	0.1827	0.0694	33.34	31	32.83
KMM025.A0101.SG1.1	BZNK-1085	Grave 9	Komsomolec 1-Marfa	Russia	43.9773	43.5164	0.041	No	ss	7957368	4067830	2636	235	2401	0.065	0	0	0	0	0	0	0	NaN	0	0.0257	0.0169	0.0876	0.0437	32.23	30	39.86
KMM026.A0101.SG1.1	BZNK-1086	Grave 12	Komsomolec 1-Marfa	Russia	43.9773	43.5164	0.037	No	ss	6780341	3131448	2254	181	2073	0.072	0	0	0	0	0	0	0	NaN	0	0.0217	0.0149	0.0258	0.0084	36.24	31	41.83
KMM027.A0101.SG1.1	BZNK-1087	Grave 18, Ind. 3	Komsomolec 1-Marfa	Russia	43.9773	43.5164	0.032	No	ss	5956768	3200829	1651	119	1532	0.052	0	0	0	0	0	0	0	NaN	0	0.0248	0.0201	0.0738	0.0227	35.6	31	41.53
KMM028.A0101.SG1.1	BZNK-1088/1	Grave 42	Komsomolec 1-Marfa	Russia	43.9773	43.5164	0.109	Yes	ss	5019501	1845840	2018	129	1889	0.109	0	0	0	0	0	0	0	NaN	0	0.0152	0.0245	0.072	0.0297	35.55	31	38.99
KMM029.A0101.SG1.1	BZNK-1089	Grave 44	Komsomolec 1-Marfa	Russia	43.9773	43.5164	0.039	No	ss	4176243	2317625	1614	86	1528	0.07	0	0	0	0	0	0	0	NaN	0	0.0305	0.0099	0.0199	0.0211	42.75	39	49.01
KMM030.A0101.SG1.1	BZNK-1090/1	Grave 45	Komsomolec 1-Marfa	Russia	43.9773	43.5164	12.946	Yes	ss	5748607	1635640	211758	17369	194389	12.946	0.0026	0.25	0	0	0	0	136	0.355362	138.43	0.0101	0.0063	0.3847	0.2062	41.46	38	37.58
KMM031.A0101.SG1.1	BZNK-1091	Grave 46	Komsomolec 1-Marfa	Russia	43.9773	43.5164	0.025	No	ss	6764314	2162936	1511	89	1422	0.07	0	0	0	0	0	0	1	0.00223309	142.09	0.0222	0.0323	0.0805	0.0441	34.5	31	38.97
KMM032.A0101.SG1.1	BZNK-1092/1	Grave 47	Komsomolec 1-Marfa	Russia	43.9773	43.5164	53.295	Yes	ss	5883987	4017647	2141198	188596	1952602	53.295	0.03	2.85	0.08	0.02	0.01	0.01	1721	4.8394	161.54	0.0154	0.0116	0.2946	0.1578	48.18	45	40.01
KMM033.A0101.SG1.1	BZNK-1093/1	Grave 48	Komsomolec 1-Marfa	Russia	43.9773	43.5164	28.616	Yes	ss	5885274	3012202	861968	75429	786539	28.616	0.0122	1.18	0.02	0.01	0	0	402	1.14334	93.75	0.0204	0.0142	0.3444	0.201	48.67	46	39.6
KMM034.A0101.SG1.1	BZNK-1094	Grave 49	Komsomolec 1-Marfa	Russia	43.9773	43.5164	0.049	No	ss	4833708	2844062	2008	147	1861	0.071	0	0	0	0	0	0	0	NaN	0	0.0385	0.0275	0.0658	0.0235	36.27	31	43.31
KMM035.A0101.SG1.1	BZNK-1095	Grave 53	Komsomolec 1-Marfa	Russia	43.9773	43.5164	0.056	No	ss	5192311	2613153	2445	225	2220	0.094	0	0	0	0	0	0	1	0.00253485	107.1	0.0556	0.0327	0.0661	0.0323	33.2	31	33.45
KMM036.A0101.SG1.1	BZNK-1096/1	Grave 54	Komsomolec 1-Marfa	Russia	43.9773	43.5164	51.488	Yes	ss	4371289	2287240	1177643	101841	1075802	51.488	0.0146	1.39	0.04	0.01	0.01	0	287	0.718692	49.35	0.0114	0.0071	0.4487	0.2357	42.48	40	36.69
KMM037.A0101.SG1.1	BZNK-1098	Grave 57, Ind. 2	Komsomolec 1-Marfa	Russia	43.9773	43.5164	0.019	No	ss	4951407	2114321	799	54	745	0.038	0	0	0	0	0	0	0	NaN	0	0.0195	0.0172	0.0332	0.0206	33.83	31	56.82
KMM038.A0101.SG1.1	BZNK-1099/1	Grave 58	Komsomolec 1-Marfa	Russia	43.9773	43.5164	5.413	Yes	ss	6598209	1648630	89243	7621	81622	5.413	0.001	0.1	0	0	0	0	22	0.0467741	48.22	0.0117	0.0058	0.5041	0.2777	37.29	35	31.67
KMM039.A0101.SG1.1	BZNK-1100	Grave 59	Komsomolec 1-Marfa	Russia	43.9773	43.5164	0.029	No	ss	7318929	3812701	1922	149	1773	0.05	0	0	0	0	0	0	2	0.00513006	247.38	0.0379	0.0205	0.0378	0.0195	36.57	32	53.06
KMM040.A0101.SG1.1	BZNK-1101	Grave 60	Komsomolec 1-Marfa	Russia	43.9773	43.5164	0.022	No	ss	8482043	2808236	1643	149	1494	0.059	0	0	0	0	0	0	0	NaN	0	0.0043	0.028	0.1456	0.1242	33.23	31	43.9
KNK001.A0101.SG1.1	BZNK-1016/1	Kurgan 1, Grave 8	Krasnogvardeyskoe	Russia	45.825	41.584	4.197	Yes	ds	5172309	4702629	197361	15088	182273	4.197	0.0026	0.25	0	0	0	0	588	1.72865	673.22	0.1393	0.0172	0.1474	0.017	44.35	42	50.37
KNK002.A0101.SG1.1	BZNK-1017/1	Kurgan 1, Grave 14/1	Krasnogvardeyskoe	Russia	45.825	41.584	2.486	Yes	ds	5529015	5186511	128921	10601	118320	2.486	0.0018	0.18	0	0	0	0	482	1.41354	780.66	0.1338	0.0182	0.1389	0.0162	48.21	45	44.27
KNK003.A0101.SG1.1	BZNK-1018	Kurgan 1, Grave 14, Ind. 2	Krasnogvardeyskoe	Russia	45.825	41.584	0.005	No	ds	6100751	5861318	271	18	253	0.005	0	0	0	0	0	0	0	NaN	0	0.0096	0.0227	0.0206	0	38.43	31	66.1
KNK005.B0101.SG1.1	BZNK-1020/1, 1020/2	Kurgan 1, Grave 15	Krasnogvardeyskoe	Russia	45.825	41.584	22.821	Yes	ds	4991239	4561783	1041040	61639	979401	22.821	0.0146	1.41	0.03	0.01	0	0	220	0.621341	42.5	0.1395	0.0183	0.1476	0.0164	46.84	44	46.32
KNK006.A0101.SG1.1	BZNK-1021/1	Kurgan 1, Grave 19	Krasnogvardeyskoe	Russia	45.825	41.584	0.096	Yes	ds	5178751	4959460	4771	359	4412	0.096	0.0001	0.01	0	0	0	0	58	0.163257	2528.96	0.1102	0.0111	0.1196	0.0122	46.5	43	45.94
KNK007.A0101.SG1.1	BZNK-1022/1, 1022/2	Kurgan 1, Grave 20	Krasnogvardeyskoe	Russia	45.825	41.584	0.763	Yes	ds	4696413	4070355	1500	107	1393	0.037	0	0	0	0	0	0	0	NaN	0	0.0679	0.0307	0.0571	0.0237	33.54	31	56.54
KST001.A0101.SG1.1	BZNK-1044/1	Kurgan 4, Grave 17	Konstantinovskiy 4	Russia	44.0818	43.1328	0.396	Yes	ds	4899652	4586354	18148	1013	17135	0.396	0.0003	0.03	0	0	0	0	24	0.06826	253.09	0.0987	0.014	0.1032	0.0098	49.44	46	43.85
KT6001.A0101.SG1.1	BZNK-1012/1	Kurgan 6, Grave 28	Konstantinovskiy 6	Russia	44.0545	43.1345	0.239	Yes	ds	5373174	4989568	95952	6269	89683	1.923	0.0016	0.16	0	0	0	0	40	0.12807	78.53	0.0745	0.0125	0.0874	0.0105	57.08	57	43.33
KT6001.B0101.SG1.1	BZNK-1012/1	Kurgan 6, Grave 28	Konstantinovskiy 6	Russia	44.0545	43.1345	0.239	Yes	ds	3878254	3674869	8430	601	7829	0.229	0.0001	0.01	0	0	0	0	99	0.339007	2442.67	0.2557	0.1415	0.2839	0.1588	56.33	56	45.69
KTG001.A0101.SG1.1			Krutaya Gora	Russia	44.428	38.9041	0.239	Yes	ds	4302602	4174036	9991	721	9270	0.239	0.0001	0.01	0	0	0	0	1551	4.99499	42172.8	0.0584	0.0136	0.0571	0.0084	49.01	45	44.43
KUG001.A0101.SG1.1	BZNK-1104/1	Kurgan 1, Grave 10	Kurganniy 1	Russia	44.02	43.889	1.02	Yes	ss	4866538	2399733	24469	2108	22361	1.02	0.0003	0.03	0	0	0	0	36	0.0978937	315	0.0103	0.008	0.3762	0.2026	43.66	40	37.52
KUG002.A0101.SG1.1	BZNK-1105/1	Kurgan 1, Grave 13	Kurganniy 1	Russia	44.0226	43.889	4.049	Yes	ss	6659446	4035427	163385	13079	150306	4.049	0.0021	0.21	0	0	0	0	624	1.81809	866.5	0.0105	0.0065	0.3551	0.2004	44	41	37.97
KUG003.A0101.SG1.1	BZNK-1106/1	Kurgan 1, Grave 14, Ind. 1	Kurganniy 1	Russia	44.0226	43.889	90.83	Yes	ss	5623421	4210808	3824660	345058	3479602	90.83	0.0558	5.19	0.21	0.03	0.02	0.02	1774	5.13809	92.11	0.0197	0.0139	0.2106	0.1048	50.32	47	40.66
KUG003.B0101.SG1.1	BZNK-1106/1	Kurgan 1, Grave 14, Ind. 1	Kurganniy 1	Russia	44.0226	43.889	90.83	No	ss	8146947	3492308	50435	4688	45747	1.444	0.0006	0.06	0	0	0	0	1261	3.79938	6626.61	0.0083	0.0049	0.3192	0.1764	40.7	38	36.81
KUG004.A0101.SG1.1	BZNK-1107/1	Kurgan 1, Grave 14, Ind. 2	Kurganniy 1	Russia	44.0226	43.889	76.969	Yes	ss	7307885	4459792	3432648	308973	3123675	76.969	0.0454	4.25	0.15	0.03	0.02	0.01	1695	4.62671	101.95	0.0128	0.0094	0.2631	0.1344	45.61	42	39.48
KUG005.A0101.SG1.1	BZNK-1108/1	Kurgan 1, Grave 15	Kurganniy 1	Russia	44.02	43.889	1.017	Yes	ss	7096785	4908915	49939	4917	45022	1.017	0.0006	0.06	0	0	0	0	583	1.59629	2758.02	0.0081	0.0062	0.4389	0.2373	40.91	39	34.84
KUG006.A0101.SG1.1	BZNK-1109/1	Kurgan 1, Grave 16	Kurganniy 1	Russia	44.0226	43.889	1.577	Yes	ss	7041146	3837351	60500	5483	55017	1.577	0.0008	0.07	0	0	0	0	874	2.33448	3115.99	0.0106	0.0087	0.4408	0.2558	43.42	41	36.26
KUG007.A0101.SG1.1	BZNK-1110/1	Kurgan 1, Grave 17	Kurganniy 1	Russia	44.0226	43.889	51.45	Yes	ss	6410165	5169385	2659627	251329	2408298	51.45	0.0395	3.72	0.12	0.02	0.02	0.01	1029	2.99083	75.7	0.0251	0.0182	0.2723	0.1349	51.5	50	39.08
KUG007.B0101.SG1.1	BZNK-1110/1	Kurgan 1, Grave 17	Kurganniy 1	Russia	44.0226	43.889	51.45	No	ss	4009334	3043679	8880	764	8116	0.292	0.0001	0.01	0	0	0	0	353	0.999457	8992.43	0.015	0.0096	0.4285	0.2262	44.99	42	38.73
KVO001.A0101.SG1.1	BZNK-1046	Grave 2	Pos. Kravchenko XII	Russia	44.9243	38.4969	0.032	No	ds	5532082	5304837	1774	128	1646	0.033	0	0	0	0	0	0	74	0.225119	9758.37	0.1382	0.0233	0.1604	0.0236	46.21	42	45.15
KVO004.A0101.SG1.1	BZNK-1051	Grave 9	Pos. Kravchenko XII	Russia	44.9243	38.4969	0.015	No	ds	5760036	5645033	875	77	798	0.016	0	0	0	0	0	0	92	0.261512	25985.2	0.1445	0.0361	0.1689	0.0142	44.94	42	45.22
KVO006.A0101.SG1.1	BZNK-1053	Grave 13	Pos. Kravchenko XII	Russia	44.9243	38.4969	0.034	No	ds	5917444	5483585	1980	144	1836	0.036	0	0	0	0	0	0	6	0.0146659	626.28	0.1364	0.0223	0.1439	0.0321	40.08	37	47.22
KVO008.A0101.SG1.1	BZNK-1055/3	Grave 15	Pos. Kravchenko XII	Russia	44.9243	38.4969	0.54	Yes	ds	6324521	6077895	32844	2967	29877	0.54	0.0004	0.04	0	0	0	0	215	0.584767	1454.8	0.1448	0.018	0.1549	0.0186	42.53	39	43.56
KVO009.A0101.SG1.1	BZNK-1056/2	Grave 16	Pos. Kravchenko XII	Russia	44.9243	38.4969	18.889	Yes	ds	7897311	6417856	1212284	120689	1091595	18.889	0.0142	1.29	0.04	0.01	0.01	0.01	31350	84.3073	6124.41	0.1812	0.0155	0.1863	0.0146	40.85	38	40.06
KVO010.A0101.SG1.1	BZNK-1057	Grave 18	Pos. Kravchenko XII	Russia	44.9243	38.4969	0.017	No	ds	2317337	2205569	379	21	358	0.017	0	0	0	0	0	0	2	0.00440582	843.95	0.0732	0.0408	0.0909	0.0256	45.89	41	49.35
KVO011.A0101.SG1.1	BZNK-1058	Grave 19	Pos. Kravchenko XII	Russia	44.9243	38.4969	0.008	No	ds	7875245	7498620	594	27	567	0.008	0	0	0	0	0	0	0	NaN	0	0.0261	0.0201	0.0121	0.0201	40.72	34	53.51
KVO012.A0101.SG1.1	BZNK-1059	Grave 20	Pos. Kravchenko XII	Russia	44.9243	38.4969	0.037	No	ds	5736505	5376893	2102	138	1964	0.039	0	0	0	0	0	0	33	0.0914358	3438.35	0.1678	0.0351	0.1572	0.0202	43.2	39	47.85
KVO013.A0101.SG1.1	BZNK-1061/1	Grave 1	Pos. Kravchenko XII	Russia	44.9243	38.4969	1.606	Yes	ds	4057282	3856572	61927	3526	58401	1.606	0.0009	0.09	0	0	0	0	24	0.0654234	73.89	0.2057	0.0203	0.2186	0.014	47.58	45	42.33
LER001_ss.A0101	LKVeB19-2-1	Grave 2	Lernakert-Veri Berd, Cluster 2	Armenia	40.549	43.9458	10	Yes	ss	5398217	3719096	299695	53447	246248	6.87113	0.00514811	0.504673	0.006779	0.00187952	0.00079243	0.00039197	249	0.771139	149.79	0.0129877	0.012771	0.287741	0.162514	52.0559	49	38.5432
LER002_ss.A0101	LKVaB19-3-1	Grave 3	Lernakert-Veri Berd, Cluster 1	Armenia	40.549	43.9458	92.08	Yes	ss	7212207	5992902	4480837	724228	3756609	76.3886	0.0803062	7.39529	0.367593	0.0462038	0.0274597	0.0219292	1794	5.58573	69.56	0.0158176	0.0162182	0.209232	0.119657	54.0911	52	39.184
LER003_ss.A0101	LKVaB20-3-2	Grave 3	Lernakert-Veri Berd, Cluster 1	Armenia	40.549	43.9458	3.28	Yes	ss	6063487	4178054	110945	21925	89020	2.25331	0.00187658	0.185798	0.00147256	0.0002924	8.6025e-05	4.1148e-05	93	0.265617	141.54	0.0137617	0.0129635	0.283518	0.156118	52.6656	50	38.0231
LER004_ss.A0101	LKVeB20-5-1	Grave 5	Lernakert-Veri Berd, Cluster 4	Armenia	40.549	43.9458	1.01	Yes	ss	7009854	4885900	39501	7632	31869	0.704818	0.00065486	0.0650366	0.00028402	5.8232e-05	3.0471e-05	2.0016e-05	32	0.0928843	141.84	0.0136833	0.0117791	0.307309	0.170355	50.56	47	37.844
LER005_ss.A0101	LKVeB20-10-1	Grave 10	Lernakert-Veri Berd, Cluster 4	Armenia	40.549	43.9458	8.32	Yes	ss	5865634	4025642	265047	41997	223050	5.69284	0.00460421	0.450992	0.00591556	0.00179381	0.00080772	0.00041046	205	0.585732	127.22	0.0146958	0.013373	0.362823	0.220946	50.5712	47	37.467
MK5003.B0101.SG1.1	BZNK-0247/3	Kurgan 1, Grave 23	Marinskaya 5	Russia	43.9053	43.5219	0.524	Yes	ds	3205490	2887298	1076	76	1000	0.037	0	0	0	0	0	0	1	0.00199167	134.88	0.0102	0.0088	0.012	0.0274	46.17	34	49.14
MK5007.D0101.SG1.1	BZNK-0081/4, 0081/3, 0081/2, 0081/5	Kurgan 1, Grave 34	Marinskaya 5	Russia	43.9053	43.5219	0.149	Yes	ds	4155558	3902439	5821	337	5484	0.149	0.0001	0.01	0	0	0	0	80	0.20309	2807.46	0.1783	0.016	0.2014	0.0241	41.99	39	42.17
MK5013.A0101.SG1.1	BZNK-0069	Kurgan, Grave 20	Marinskaya 5	Russia	43.9053	43.5219	0.075	No	ds	8519788	7926560	6290	429	5861	0.079	0.0001	0.01	0	0	0	0	3	0.00669926	83.62	0.1325	0.0202	0.1317	0.0159	42.87	39	42.83
MK5014.A0101.SG1.1	BZNK-0072/2	Kurgan 1, Grave 26	Marinskaya 5	Russia	43.9053	43.5219	0.33	Yes	ds	8324666	8051339	26570	2506	24064	0.33	0.0004	0.04	0	0	0	0	138	0.456153	1198.23	0.1216	0.0124	0.1328	0.0113	49.94	46	45.51
MK5015.A0101.SG1.1	BZNK-0080	Kurgan, Grave 33	Marinskaya 5	Russia	43.9053	43.5219	0.017	No	ds	4315609	4090106	699	28	671	0.017	0	0	0	0	0	0	0	NaN	0	0.0188	0.0343	0.0105	0.0063	42.84	36	55.3
MK5016.A0101.SG1.1	BZNK-0239	Kurgan, Grave 5	Marinskaya 5	Russia	43.9053	43.5219	0.008	No	ds	6305659	6083081	450	29	421	0.007	0	0	0	0	0	0	2	0.00555254	1122.26	0.0245	0.0066	0.0123	0.0342	36.83	31	70.25
MK5017.A0101.SG1.1	BZNK-0244	Kurgan, Grave 13	Marinskaya 5	Russia	43.9053	43.5219	0.021	No	ds	2089631	2025686	134	8	126	0.007	0	0	0	0	0	0	0	NaN	0	0	0.0286	0	0.0741	38.89	33	58.02
MK5018.A0101.SG1.1	BZNK-0100	Kurgan, Grave 1	Marinskaya 5	Russia	43.9053	43.5219	0.049	No	ds	5649659	5126267	2649	228	2421	0.052	0	0	0	0	0	0	46	0.128252	4055.59	0.0972	0.0311	0.0829	0.0157	41.78	38	47.85
MK5020.A0101.SG1.1	BZNK-0102	Kurgan, Grave 3	Marinskaya 5	Russia	43.9053	43.5219	0.037	No	ds	4040817	3422696	1318	105	1213	0.039	0	0	0	0	0	0	0	NaN	0	0.0176	0.0107	0.0113	0.0222	45.2	35	56.28
MK5021.A0101.SG1.1	BZNK-0104	Kurgan, Grave 4	Marinskaya 5	Russia	43.9053	43.5219	0.012	No	ds	3186388	2984594	347	17	330	0.012	0	0	0	0	0	0	1	0.00362122	874.16	0.0294	0	0.0316	0.0247	39.38	32	59.37
MK5022.A0101.SG1.1	BZNK-0245/4	Kurgan 1, Grave 14	Marinskaya 5	Russia	43.9053	43.5219	0.164	Yes	ds	3935706	3516170	5750	1373	4377	0.164	0.0001	0	0	0	0	0	0	NaN	0	0.0099	0.0104	0.0275	0.0034	57	63	50.64
MK5023.A0101.SG1.1	BZNK-0246	Kurgan, Grave 15	Marinskaya 5	Russia	43.9053	43.5219	0.023	No	ds	6165000	5155943	1339	82	1257	0.026	0	0	0	0	0	0	1	0.00368157	230.29	0.0327	0.0122	0.0275	0.0172	39.77	33	51.89
MK5025.A0101.SG1.1	BZNK-0112	Kurgan 1, Grave 17	Marinskaya 5	Russia	43.9053	43.5219	0.104	Yes	ds	3542056	3188912	3306	292	3014	0.104	0	0	0	0	0	0	9	0.0288491	656.15	0.1179	0.0196	0.1151	0.0191	45.9	42	46.77
NCK001_ss.A0101	BZNK-1978/ 1,2,3	Grave 42	Nalchik	Russia	43.4853	43.6071	0.765509	Yes	ss	4343779	3249792	25827	3723	22104	0.767284	0.00041657	0.0417803	0.00028396	6.2375e-05	1.4407e-05	5.514e-06	355	0.992516	2382.62	0.0125481	0.011456	0.297339	0.1735	45.7313	42	36.7569
NCK002_ss	BZNK 1079/1,2,3	Grave 86	Nalchik	Russia	43.4853	43.6071	directly capture	Yes	ss
NV3002.A0101.SG1.1	BZNK-1023/1	Kurgan 6, Grave 5	Nevinnomyskiy 3	Russia	44.7349	41.9387	9.013	Yes	ds	5102785	4857853	437817	38395	399422	9.013	0.0069	0.66	0.01	0	0	0	173	0.512463	74.82	0.1246	0.0152	0.1405	0.012	53.82	52	43.93
NV3002.B0101.SG1.1	BZNK-1023/1	Kurgan 6, Grave 5	Nevinnomyskiy 3	Russia	44.7349	41.9387	9.013	Yes	ds	5154900	4989572	52374	4228	48146	1.05	0.0008	0.08	0	0	0	0	258	0.910435	1117.62	0.3252	0.2033	0.3709	0.2205	53.4	51	45.15
NV3003.A0101.SG1.1	BZNK-1003/1	Kurgan 7, Grave 23	Nevinnomyskiy 3	Russia	44.7349	41.9387	6.57	Yes	ds	3455950	3150609	206985	22022	184963	6.57	0.0035	0.34	0.01	0	0	0	110	0.366649	104	0.0782	0.0117	0.0992	0.0092	59.83	63	44.24
NV3003.B0101.SG1.1	BZNK-1003/1	Kurgan 7, Grave 23	Nevinnomyskiy 3	Russia	44.7349	41.9387	6.57	Yes	ds	4505594	4363751	173922	13567	160355	3.986	0.0031	0.3	0	0	0	0	291	1.06862	350.31	0.3172	0.1881	0.4172	0.2649	59.8	62	44.7
PUT001.A0101.SG1.1	BZNK-0956	Cromlech, Grave 4	Magas-Puteprovod	Russia	43.1766	44.8022	1.275	Yes	ds	4243286	4060661	51781	3365	48416	1.275	0.0009	0.09	0	0	0	0	27	0.0894441	102.74	0.0655	0.0118	0.0731	0.0084	56.44	56	44.94
SH3001.A0101.SG1.1	BZNK-1004/1	Kurgan 5, Grave 8	Sharakhalsun 3	Russia	45.7209	43.9804	0.481	Yes	ds	3627018	3274723	15765	1435	14330	0.481	0.0002	0.02	0	0	0	0	3	0.009898	48.88	0.1696	0.0139	0.1904	0.0165	44.34	41	42.31
SH3001.B0101.SG1.1	BZNK-1004/1	Kurgan 5, Grave 8	Sharakhalsun 3	Russia	45.7209	43.9804	0.481	No	ds	5318418	4926907	1187	71	1116	0.024	0	0	0	0	0	0	18	0.0538958	3903.95	0.064	0.0404	0.0616	0.0613	39.46	33	57.16
SJG001_ss.A0201		Cultural layer	Satanaj Grotto	Russia	44.3237	40.629	3.42693	Yes	ss	4464619	1420769	153559	17138	136421	31.8228	0.00174528	0.172836	0.00138408	0.00025744	6.8049e-05	2.4128e-05	78	0.191563	109.76	0.00597291	0.00484326	0.237068	0.157998	20.9014	20	37.0473
SJG001.A0101		Cultural layer	Satanaj Grotto	Russia	44.3237	40.629	3.42693	Yes	ds	7140234	309178	66847	7808	59039	4.33008	0.00079856	0.0790045	0.00064243	0.00010725	3.2192e-05	1.2909e-05	24	0.0585431	73.31	0.071853	0.00987675	0.074248	0.00901667	27.0381	24	45.3866
SNG001.A0101.SG1.1	BZNK-1011/1	Kurgan 2, Grave 12	Sengeleevskiy 7	Russia	45.9899	41.7216	0.832	Yes	ds	5046984	4709063	39172	2426	36746	0.832	0.0006	0.06	0	0	0	0	20	0.0646388	101.33	0.0896	0.016	0.1084	0.0124	54.49	53	43.27
SNG001.B0101.SG1.1	BZNK-1011/1	Kurgan 2, Grave 12	Sengeleevskiy 7	Russia	45.9899	41.7216	0.832	Yes	ds	7260245	6979393	10751	870	9881	0.154	0.0001	0.01	0	0	0	0	52	0.16555	1115.13	0.4026	0.2514	0.4183	0.27	47.41	44	45.07
SUS001.A0101.SG1.1	BZNK-1121/1	Grave 1, level 3, Ind. 1	Shushuk 50	Russia	44.2753	40.3254	0.118	Yes	ss	5678466	3326541	3930	284	1621	0.118	0	0	0	0	0	0	578	1.78997	142187	0.0092	0.0025	0.2058	0.1238	42.51	38	41.01
SUS002.A0101.SG1.1	BZNK-1122		Shushuk 50	Russia	44.2753	40.3254	0.026	No	ss	5639510	3123010	1228	85	433	0.039	0	0	0	0	0	0	25	0.0667512	15739.4	0.0357	0.0078	0.0941	0.1266	32.77	30	45.16
SUS003.A0101.SG1.1	BZNK-1123/1	Grave 1, level 3, Ind. 3	Shushuk 50	Russia	44.2753	40.3254	0.375	Yes	ss	5467868	3233584	12135	1114	7020	0.375	0.0001	0.01	0	0	0	0	39	0.102179	1130.87	0.0036	0.0028	0.3901	0.2002	40.59	38	36.69
SUS004.A0101.SG1.1	BZNK-1224		Shushuk 50	Russia	44.2753	40.3254	0.048	No	ss	5510108	2916904	2397	214	1170	0.082	0	0	0	0	0	0	23	0.0668719	4726.88	0.0183	0.0116	0.3427	0.1414	38.67	34	38.08
SUS005.A0101.SG1.1	BZNK-1125/1	Grave 1, level 3, Ind. 5	Shushuk 50	Russia	44.2753	40.3254	0.749	Yes	ss	4817205	2600209	19478	1677	11294	0.749	0.0002	0.02	0	0	0	0	14	0.0365743	243.31	0.0042	0.0037	0.4379	0.2451	41.79	39	35.82
SUS006.A0101.SG1.1	BZNK-1126	Grave 1, level 4, Ind. 6	Shushuk 50	Russia	44.2753	40.3254	0.163	Yes	ss	6389823	3513482	5744	570	3048	0.163	0	0	0	0	0	0	21	0.0525077	1412.51	0.0058	0.0077	0.3287	0.2068	38.46	36	36.39
SUS007.A0101.SG1.1	BZNK-1227		Shushuk 50	Russia	44.2753	40.3254	0.049	No	ss	5295881	2987694	2493	173	1025	0.083	0	0	0	0	0	0	246	0.713501	76446.3	0	0.0041	0.31	0.1712	39.92	35	41.75
SUS008.A0101.SG1.1	BZNK-1128	Grave 1, level 5, Ind. 8	Shushuk 50	Russia	44.2753	40.3254	0.12	Yes	ss	5358115	2738422	3287	275	1544	0.12	0	0	0	0	0	0	25	0.0815982	4097.41	0.0118	0.0091	0.3683	0.2148	41.13	36	36.25
SUS009.A0101.SG1.1	BZNK-1129/1	Grave 1, level 5, Ind. 9	Shushuk 50	Russia	44.2753	40.3254	2.046	Yes	ss	6094619	3796289	77685	8949	44905	2.046	0.0006	0.06	0	0	0	0	246	0.702456	1114	0.0043	0.0023	0.4056	0.2281	44.31	41	36.87
SUS010.A0101.SG1.1	BZNK-1230		Shushuk 50	Russia	44.2753	40.3254	0.018	No	ss	6370453	2836080	946	70	352	0.033	0	0	0	0	0	0	0	NaN	0	0.025	0.0297	0.0115	0.0294	30.53	29	48.09
SUS011.A0101.SG1.1	BZNK-1231		Shushuk 50	Russia	44.2753	40.3254	0.041	No	ss	5619887	2635997	1995	135	883	0.076	0	0	0	0	0	0	68	0.202064	20742.3	0.016	0.0137	0.2296	0.0966	38.12	32	42.13
SUS012.A0101.SG1.1	BZNK-1232		Shushuk 50	Russia	44.2753	40.3254	0.031	No	ss	5361502	3156025	1421	116	538	0.045	0	0	0	0	0	0	76	0.220593	44339.8	0.045	0	0.1897	0.0893	35.43	31	41.18
SUS013.A0101.SG1.1	BZNK-1133/1	Grave 1, level 5, Ind. 13	Shushuk 50	Russia	44.2753	40.3254	0.293	Yes	ss	6015965	3481903	10187	1102	5742	0.293	0.0001	0.01	0	0	0	0	19	0.0473173	645.45	0.0074	0.004	0.437	0.2403	40.14	37	35.21
SUS014.A0101.SG1.1	BZNK-1134	Grave 1, level 5, Ind. 14	Shushuk 50	Russia	44.2753	40.3254	0.141	Yes	ss	5632581	3579665	5035	540	2605	0.141	0	0	0	0	0	0	89	0.258857	7825.4	0.0071	0.0038	0.3774	0.186	41.36	38	36.14
TIP001.A0101.SG1.1	BZNK-1024	Kurgan 2, Grave 4	Tipki 1	Russia	45.7406	44.0772	4.168	Yes	ds	5047891	4726443	196977	12223	184754	4.168	0.0026	0.26	0	0	0	0	202	0.548615	211.51	0.1798	0.0177	0.1842	0.0149	44.1	40	38.97
VGD001.A0101.SG1.1	BZNK-1039	Kurgan 1, Grave 11	Vinogradny 1 (Rostov)	Russia	47.6715	40.7179	0.304	Yes	ds	4639030	3915324	784	20	288	0.02	0	0	0	0	0	0	0	NaN	0	0.0459	0.0412	0.019	0.0204	33.56	30	68.87
VGD002.A0101.SG1.1	BZNK-1040	Kurgan 1, Grave 10	Vinogradny 1 (Rostov)	Russia	47.6715	40.7179	0.021	No	ds	3790227	3710146	778	34	744	0.021	0	0	0	0	0	0	0	NaN	0	0.0518	0.0216	0.0667	0.0343	53.25	51	49.82
VIN001.A0101.SG1.1	BZNK-1007/1	Kurgan 2, Grave 11	Vinsady 4	Russia	44.0601	42.9652	1.038	Yes	ds	6025571	5785760	60032	3801	56231	1.038	0.001	0.1	0	0	0	0	115	0.364597	374.48	0.0983	0.0177	0.1006	0.014	54.43	52	44.66
VS2001.A0101.SG1.1	BZNK-1008/1	Kurgan 2, Grave 8	Vinsady 4	Russia	44.06	42.9626	7.767	Yes	ds	4259564	4001470	310812	19590	291222	7.767	0.0055	0.52	0.01	0	0	0	366	1.18993	217.61	0.0667	0.0138	0.0773	0.0135	58.98	62	45.25
VS2001.B0101.SG1.1	BZNK-1008/1	Kurgan 2, Grave 8	Vinsady 4	Russia	44.06	42.9626	7.767	Yes	ds	5299503	5096316	13248	1123	12125	0.26	0.0002	0.02	0	0	0	0	544	1.94653	9618.69	0.2726	0.1622	0.3252	0.2104	55.02	53	45.53
VS5001.A0101.SG1.1	BZNK-1071/3	Kurgan 1, Grave 5, Ind. 1	Vinsady 5	Russia	44.0617	42.9626	64.44	No	ss	6279310	2598590	169357	16377	152980	6.517	0.0024	0.22	0	0	0	0	7259	22.8196	10114.7	0.0131	0.01	0.3341	0.2077	48.74	46	39.05
VS5001.C0101.SG1.1	BZNK-1071/3	Kurgan 1, Grave 5, Ind. 1	Vinsady 5	Russia	44.0617	42.9626	64.44	Yes	ss	6504297	5044895	3250948	353981	2896967	64.44	0.0468	4.38	0.16	0.03	0.02	0.01	1780	5.17376	110.56	0.0209	0.0146	0.273	0.1504	50.71	49	39.54
VS5002.D0101.SG1.1	BZNK-1074/4	Kurgan 1, Grave 1, Ind. 1	Vinsady 5	Russia	44.06	42.9626	1.23	Yes	ss	6455485	3706960	45590	3706	41884	1.23	0.0006	0.05	0	0	0	0	921	2.69781	4950.7	0.0132	0.0093	0.3948	0.2348	41.87	39	35.4
VS5003.A0101.SG1.1	BZNK-1075/1	Kurgan 1, Grave 2, Ind. 1	Vinsady 5	Russia	44.06	42.9626	0.139	Yes	ss	6457272	3883314	5383	444	4939	0.139	0.0001	0	0	0	0	0	0	NaN	0	0.0294	0.0222	0.1258	0.0541	36.37	32	38.34
VS5003.C0101.SG1.1	BZNK-1075/1	Kurgan 1, Grave 2, Ind. 1	Vinsady 5	Russia	44.06	42.9626	0.139	No	ss	3876402	2004441	810	59	751	0.04	0	0	0	0	0	0	0	NaN	0	0.0703	0.0189	0.1018	0.0662	34.42	31	47.27
ZIM001.A0101.SG1.1	BZNK-1028/1	Kurgan 6, Grave 11	Zimnyaya Stavka 1	Russia	44.87	45.3067	0.196	Yes	ds	5141720	4683765	9190	600	8590	0.196	0.0001	0.01	0	0	0	0	177	0.519766	4039.81	0.108	0.0184	0.1169	0.0117	47.97	43	44.2
ZIM002.A0101.SG1.1	BZNK-1027/1	Kurgan 6, Grave 10	Zimnyaya Stavka 1	Russia	44.87	45.3067	17.226	No	ds	5858614	5600534	500	33	467	0.009	0	0	0	0	0	0	0	NaN	0	0.0157	0.0238	0.0248	0.0333	44.44	36	50.1
ZIM002.B0101.SG1.1	BZNK-1027/1	Kurgan 6, Grave 10	Zimnyaya Stavka 1	Russia	44.87	45.3067	17.226	Yes	ds	5834378	5451979	939169	66637	872532	17.226	0.0121	1.14	0.03	0.01	0.01	0	158	0.435874	36.05	0.2374	0.1231	0.2401	0.1251	43.48	39	45.13
ZO1002.A0101.SG1.1	BZNK-1041/1	Kurgan 26, Grave 4	Zolotarëvka 1	Russia	45.6613	42.5953	0.121	Yes	ds	6322707	5998908	7238	392	4990	0.121	0.0001	0.01	0	0	0	0	2	0.00639749	75.62	0.1013	0.0136	0.1119	0.003	53.19	51	43.76
ZO1003.A0101.SG1.1	BZNK-1042/1	kurgan 26, grave 6	Zolotarëvka 1	Russia	45.6613	42.5953	0.026	No	ds	5160074	4159797	1136	29	493	0.027	0	0	0	0	0	0	0	NaN	0	0.0252	0.0276	0.0157	0.0185	33.86	30	63.27
ZO1004.A0101.SG1.1	BZNK-1043/1	Kurgan 27, Grave 4	Zolotarëvka 1	Russia	45.6613	42.5953	37.545	No	ds	4580304	3910850	1055	27	324	0.027	0	0	0	0	0	0	0	NaN	0	0.0081	0.045	0.0385	0	35.48	30	66.05
ZO1004.B0101.SG1.1	BZNK-1043/1	Kurgan 27, Grave 4	Zolotarëvka 1	Russia	45.6613	42.5953	37.545	Yes	ds	5606985	5062160	1900613	139079	1761534	37.545	0.0237	2.24	0.07	0.02	0.01	0.01	378	0.951114	40.06	0.1641	0.017	0.1682	0.0163	42.29	40	45.57
ZO1005.A0101.SG1.1	BZNK 1030/1	Kurgan 23, Grave 1	Zolotarëvka 1	Russia	45.6613	42.5953	7.939	Yes	ds	3513058	3347946	8196	676	7520	0.245	0.0001	0.01	0	0	0	0	1	0.00223309	17.52	0.0813	0.0184	0.0785	0.01	53.18	51	44.98
ZO1005.B0101.SG1.1	BZNK 1030/1	Kurgan 23, Grave 1	Zolotarëvka 1	Russia	45.6613	42.5953	7.939	Yes	ds	4590702	4401793	349463	24640	324823	7.939	0.0049	0.48	0.01	0	0	0	207	0.649587	133.41	0.2617	0.1343	0.2688	0.1413	47.06	44	46.08
ZO1006.A0101.SG1.1	BZNK-1031/1	Kurgan 24, Grave 1	Zolotarëvka 1	Russia	45.6613	42.5953	4.703	Yes	ds	3792658	3580385	168374	16130	152244	4.703	0.0027	0.26	0	0	0	0	72	0.234776	86.53	0.0847	0.0127	0.1007	0.0112	55.94	55	45.3
ZO1006.B0101.SG1.1	BZNK-1031/1	Kurgan 24, Grave 1	Zolotarëvka 1	Russia	45.6613	42.5953	4.703	Yes	ds	5081823	4984130	66030	5662	60368	1.325	0.0011	0.11	0	0	0	0	714	2.615	2357.31	0.2503	0.1479	0.3124	0.2046	58.37	59	45.18
ZO1007.A0101.SG1.1	BZNK-1009	Kurgan 25, Grave 11	Zolotarëvka 1	Russia	45.6613	42.5953	0.014	No	ds	4906786	4552876	623	40	583	0.014	0	0	0	0	0	0	1	0.00356087	454.7	0.0662	0.0165	0.038	0	42.13	36	55

## Sheet: 3. Relatedness sites
	BREADR												READv2
	Arukhlo												Arukhlo
	pair	relationship	pmr	sd	mismatch	nsnps	ave_rel	Same_Twins	First_Degree	Second_Degree	Unrelated		PairIndividuals	Rel	Zup	Zdown	P0_mean	Nonnormalized_P0	Nonnormalized_P0_serr	1st_Type	Perc_Win_1stdeg_P0	OverlapNSNPs	NSNPsXNorm	KinshipCoefficient
	ARO006 - ARO008	Unrelated	0.266117	0.00490183	2163	8128	0.261645	3.2e-229	5.1e-51	7.9e-14	1		ARO008ARO011	Third Degree	0.535953	4.74188	0.962403	0.249212	0.00306646	N/A	0.699387	40307	10437.4	0.0375967
	ARO006 - ARO011	Unrelated	0.263061	0.00669423	1138	4326	0.261645	1.98e-117	2.31e-25	1.08e-06	0.999999		ARO006ARO008	Unrelated	NA	5.75027	1.01839	0.26371	0.00504988	N/A	0.760736	13640	3532.05	-0.018389
	ARO006 - ARO013	Unrelated	0.269464	0.00997604	533	1978	0.261645	8.83e-59	5.05e-14	0.00020733	0.999793		ARO006ARO011	Unrelated	NA	3.67367	1.00409	0.260007	0.0068965	N/A	0.734568	5696	1474.97	-0.0040901
	ARO008 - ARO011	Unrelated	0.251644	0.00364902	3559	14143	0.261645	0	1.34e-55	2.77e-08	1		ARO006ARO013	Unrelated	NA	2.83131	1.03642	0.268379	0.0119053	N/A	0.796178	2258	584.704	-0.0364212
	ARO008 - ARO013	Unrelated	0.260229	0.00465189	2315	8896	0.261645	2.19e-231	2.38e-47	4.26e-11	1		ARO008ARO013	Unrelated	NA	4.52609	0.988584	0.255992	0.00471054	N/A	0.689441	15688	4062.37	0.0114156
	ARO011 - ARO013	Unrelated	0.263973	0.00637748	1261	4777	0.261645	3.25e-131	1.24e-28	1.2e-07	1		ARO011ARO013	Unrelated	NA	3.75699	1.00408	0.260003	0.00674253	N/A	0.776398	6423	1663.22	-0.004075
	Aygurskiy												Aygurskiy
	pair	relationship	pmr	sd	mismatch	nsnps	ave_rel	Same_Twins	First_Degree	Second_Degree	Unrelated		PairIndividuals	Rel	Zup	Zdown	P0_mean	Nonnormalized_P0	Nonnormalized_P0_serr	1st_Type	Perc_Win_1stdeg_P0	OverlapNSNPs	NSNPsXNorm	KinshipCoefficient
	AY2004 - AY2005	Unrelated	0.248187	0.00364216	3491	14066	0.245554	0	1.48e-77	5.7e-20	1		AY2001AY2003	Unrelated	NA	9.76432	0.986429	0.245015	0.00203961	N/A	0.804878	693606	172282	0.0135705
	AY2004 - AY2001	Unrelated	0.242922	0.00275714	5877	24193	0.245554	0	9.19e-113	2.29e-24	1		AY2004AY2001	Unrelated	NA	10.9477	0.992838	0.246607	0.00196456	N/A	0.841463	499203	123995	0.00716151
	AY2004 - AY2003	Unrelated	0.234981	0.00273477	5648	24036	0.245554	0	4.82e-83	3.54e-11	1		AY2004AY2003	Unrelated	NA	8.03804	0.970305	0.24101	0.0019794	N/A	0.786585	465806	115700	0.0296945
	AY2005 - AY2001	Unrelated	0.251704	0.00341673	4061	16134	0.245554	0	7.73e-98	4.85e-27	1		AY2004AY2005	Unrelated	NA	8.32497	1.01634	0.252444	0.00328459	N/A	0.826087	40817	10138.4	-0.0163372
	AY2005 - AY2003	Unrelated	0.251361	0.00345087	3972	15802	0.245554	0	5.6e-95	4.3e-26	1		AY2005AY2001	Unrelated	NA	9.40695	1.01177	0.251311	0.00278632	N/A	0.828221	57610	14309.5	-0.0117745
	AY2001 - AY2003	Unrelated	0.23592	0.00270062	5831	24716	0.245554	0	1.02e-88	7.06e-13	1		AY2005AY2003	Unrelated	NA	8.4812	1.00716	0.250165	0.00295536	N/A	0.776398	54636	13570.8	-0.0071615
	Boykoponura												Boykoponura
	pair	relationship	pmr	sd	mismatch	nsnps	ave_rel	Same_Twins	First_Degree	Second_Degree	Unrelated		PairIndividuals	Rel	Zup	Zdown	P0_mean	Nonnormalized_P0	Nonnormalized_P0_serr	1st_Type	Perc_Win_1stdeg_P0	OverlapNSNPs	NSNPsXNorm	KinshipCoefficient
	BOK010 - BOK017	First_Degree	0.18273	0.00321447	2641	14453	0.241249	2.66e-101	1	2.35e-16	2.45e-38		BOK010BOK017	First Degree	4.36662	10.1313	0.756027	0.180696	0.00309106	N/A	0.294479	40521	9684.84	0.243973
	BOK010 - BOK003	Second_Degree	0.223774	0.0070367	785	3508	0.241249	2.86e-63	4.62e-09	0.717254	0.282746		BOK010BOK003	Unrelated	NA	1.53058	0.960977	0.229681	0.00854598	N/A	0.795031	4454	1064.54	0.0390226
	BOK010 - BOK016	Unrelated	0.232484	0.00615503	1095	4710	0.241249	8.76e-99	1.64e-17	0.00423967	0.99576		BOK010BOK011	Unrelated	NA	4.26011	1.00992	0.241379	0.00581637	N/A	0.695652	7946	1899.16	-0.0099219
	BOK010 - BOK011	Unrelated	0.241999	0.00571109	1361	5624	0.241249	2.95e-137	3.86e-29	1.78e-07	1		BOK010BOK015	Unrelated	NA	2.34417	0.967904	0.231337	0.00628618	N/A	0.708075	6912	1652.02	0.0320955
	BOK010 - BOK015	Unrelated	0.232818	0.00591391	1189	5107	0.241249	1.15e-107	3.43e-19	0.00201461	0.997985		BOK010BOK016	Unrelated	NA	1.86322	0.959448	0.229316	0.00682402	N/A	0.701863	6297	1505.03	0.0405524
	BOK016 - BOK011	Unrelated	0.258182	0.00507883	1917	7425	0.241249	9.12e-225	3.69e-57	1.48e-18	1		BOK011BOK003	Unrelated	NA	4.92479	1.02379	0.244693	0.00570427	N/A	0.74375	8574	2049.25	-0.0237874
	BOK016 - BOK015	Unrelated	0.247732	0.00539872	1584	6394	0.241249	2.66e-169	8.53e-39	4.1e-11	1		BOK011BOK015	Unrelated	NA	4.7018	1	0.239008	0.00476562	N/A	0.73125	12418	2968	0
	BOK016 - BOK017	Unrelated	0.235801	0.00328398	3940	16709	0.241249	0	6.15e-69	3.4e-13	1		BOK011BOK017	Unrelated	NA	11.7882	1.04557	0.2499	0.00282475	N/A	0.896341	77259	18465.5	-0.0455709
	BOK016 - BOK003	Unrelated	0.241249	0.00619409	1151	4771	0.241249	3.01e-115	2.87e-24	3.45e-06	0.999997		BOK015BOK003	Unrelated	NA	3.11456	0.987253	0.235961	0.0062161	N/A	0.71875	7141	1706.76	0.0127466
	BOK011 - BOK015	Unrelated	0.241592	0.00495491	1803	7463	0.241249	8.46e-181	5.88e-38	1.84e-09	1		BOK015BOK017	Unrelated	NA	9.78265	1.01089	0.241612	0.00255663	N/A	0.815951	60738	14516.9	-0.0108934
	BOK011 - BOK017	Unrelated	0.250014	0.00323015	4493	17971	0.241249	0	3.1e-114	5.07e-33	1		BOK016BOK003	Unrelated	NA	3.58935	0.999807	0.238962	0.00622979	N/A	0.748428	6704	1602.31	0.00019279
	BOK011 - BOK003	Unrelated	0.246458	0.00569956	1409	5717	0.241249	8.49e-149	1.29e-33	1.79e-09	1		BOK016BOK011	Unrelated	NA	7.55703	1.04917	0.25076	0.00452018	N/A	0.795031	12171	2908.97	-0.0491704
	BOK015 - BOK017	Unrelated	0.240519	0.00331337	4002	16639	0.241249	0	6.13e-81	6.79e-19	1		BOK016BOK015	Unrelated	NA	4.59728	1.01459	0.242495	0.00563252	N/A	0.73125	9827	2348.73	-0.0145906
	BOK015 - BOK003	Unrelated	0.23865	0.00604151	1188	4978	0.241249	1.65e-115	2.92e-23	1.79e-05	0.999982		BOK016BOK017	Unrelated	NA	6.60546	0.996297	0.238123	0.0032582	N/A	0.804878	60473	14453.5	0.0037032
	BOK017 - BOK003	Unrelated	0.243508	0.00359078	3479	14287	0.241249	0	2.59e-76	1.74e-19	1		BOK017BOK003	Unrelated	NA	9.79063	1.02025	0.243847	0.00278287	N/A	0.832298	40874	9769.21	-0.0202464
	Ergeninskiy												Ergeninskiy
	pair	relationship	pmr	sd	mismatch	nsnps	ave_rel	Same_Twins	First_Degree	Second_Degree	Unrelated		PairIndividuals	Rel	Zup	Zdown	P0_mean	Nonnormalized_P0	Nonnormalized_P0_serr	1st_Type	Perc_Win_1stdeg_P0	OverlapNSNPs	NSNPsXNorm	KinshipCoefficient
	ERG001 - ERG011	Second_Degree	0.225152	0.00387125	2621	11641	0.244339	4.91e-206	4.85e-27	0.715082	0.284918		ERG001ERG011	Third Degree	2.5934	1.77781	0.931669	0.227048	0.00348445	N/A	0.623457	25237	6150.25	0.0683307
	ERG005 - ERG002	Unrelated	0.247375	0.0028018	5867	23717	0.244339	0	4.8e-131	1.01e-33	1		ERG005ERG011	Third Degree	0.929297	4.00561	0.956981	0.233216	0.00308643	N/A	0.745342	44581	10864.4	0.0430194
	ERG005 - ERG001	Unrelated	0.244265	0.00307458	4770	19528	0.244339	0	1.98e-98	2.29e-23	1		ERG001ERG008	Unrelated	NA	1.01226	0.92966	0.226558	0.00563582	N/A	0.656442	10046	2448.21	0.0703404
	ERG005 - ERG011	Unrelated	0.236308	0.00347822	3525	14917	0.244339	0	8.79e-57	2.35e-09	1		ERG002ERG001	Unrelated	NA	12.6187	1.01808	0.248105	0.00215969	N/A	0.95122	184607	44988.7	-0.0180782
	ERG005 - ERG008	Unrelated	0.245957	0.0043706	2388	9709	0.244339	4.5e-243	6.88e-52	3.38e-13	1		ERG002ERG008	Unrelated	NA	6.39079	1.00413	0.244706	0.00373249	N/A	0.766871	30698	7481.1	-0.004131
	ERG002 - ERG001	Unrelated	0.249146	0.00293843	5398	21666	0.244339	0	7.71e-126	9.97e-34	1		ERG002ERG011	Unrelated	NA	8.63061	1.00532	0.244996	0.00279738	N/A	0.839506	73642	17946.5	-0.0053192
	ERG002 - ERG011	Unrelated	0.244413	0.00321606	4364	17855	0.244339	0	1.78e-90	1.27e-21	1		ERG005ERG001	Unrelated	NA	8.57436	0.995869	0.242693	0.00254714	N/A	0.820988	110477	26923.2	0.004131
	ERG002 - ERG008	Unrelated	0.244462	0.00376931	3178	13000	0.244339	0	3.62e-66	5.52e-16	1		ERG005ERG002	Unrelated	NA	13.0831	1.04413	0.254454	0.00256827	N/A	0.939024	381633	93003.9	-0.0441285
	ERG001 - ERG008	Unrelated	0.22922	0.00517196	1514	6605	0.244339	1.3e-125	1.76e-18	0.217259	0.782741		ERG005ERG008	Unrelated	NA	5.59205	1.00682	0.245362	0.0043829	N/A	0.782609	17843	4348.34	-0.0068221
	ERG011 - ERG008	Unrelated	0.231601	0.00685152	878	3791	0.244339	1.38e-75	3.18e-12	0.116245	0.883755		ERG011ERG008	Unrelated	NA	1.35769	0.947537	0.230914	0.00741077	N/A	0.7625	4768	1161.96	0.0524635
	Essentukskiy												Essentukskiy
	pair	relationship	pmr	sd	mismatch	nsnps	ave_rel	Same_Twins	First_Degree	Second_Degree	Unrelated		PairIndividuals	Rel	Zup	Zdown	P0_mean	Nonnormalized_P0	Nonnormalized_P0_serr	1st_Type	Perc_Win_1stdeg_P0	OverlapNSNPs	NSNPsXNorm	KinshipCoefficient
	ESY006 - ESY007	Same_Twins	0.121768	0.00253274	2030	16671	0.251431	1	1.11e-117	5.88e-233	1.16e-303		ESY009ESY007	First Degree	0.151858	12.906	0.810319	0.204087	0.0036165	N/A	0.457317	31075	7826.54	0.189681
	ESY003 - ESY004	Same_Twins	0.130125	0.00230428	2774	21318	0.251431	1	3.88e-113	1.45e-245	0		ESY002ESY001	IdenticalTwins/SameIndividual	20.2616	NA	0.489686	0.123332	0.00168201	N/A	0.956522	133704	33674.7	0.510314
	ESY002 - ESY001	Same_Twins	0.123434	0.002315	2492	20189	0.251431	1	2.38e-135	3.98e-272	0		ESY003ESY004	IdenticalTwins/SameIndividual	14.9944	NA	0.504708	0.127116	0.00202053	N/A	0.95679	170978	43062.5	0.495292
	ESY006 - ESY009	Second_Degree	0.21398	0.00273823	4800	22432	0.251431	1.76e-293	1.41e-19	1	7.16e-15		ESY006ESY007	IdenticalTwins/SameIndividual	17.0198	NA	0.481159	0.121185	0.00212858	N/A	0.944785	60379	15207	0.518841
	ESY009 - ESY007	Second_Degree	0.209685	0.0036572	2598	12390	0.251431	7.44e-147	1.15e-06	0.999999	1.49e-11		ESY006ESY009	Second Degree	5.98988	2.40821	0.839383	0.211407	0.00281157	N/A	0.439024	224898	56642.8	0.160617
	ESY006 - ESY003	Unrelated	0.263324	0.00281678	6438	24449	0.251431	0	3.33e-174	3.4e-52	1		ESY001ESY004	Unrelated	NA	7.29543	0.982859	0.247543	0.00264476	N/A	0.790123	80370	20242	0.0171412
	ESY006 - ESY002	Unrelated	0.256526	0.00287574	5916	23062	0.251431	0	2.4e-139	1.92e-37	1		ESY001ESY005	Unrelated	NA	10.284	0.992386	0.249942	0.0021095	N/A	0.890244	224480	56537.5	0.00761418
	ESY006 - ESY001	Unrelated	0.251928	0.00289832	5652	22435	0.251431	0	3.84e-119	1.1e-28	1		ESY002ESY004	Unrelated	NA	8.99754	0.988754	0.249027	0.00230946	N/A	0.834356	111305	28033.3	0.0112457
	ESY006 - ESY004	Unrelated	0.25578	0.00298185	5476	21409	0.251431	0	7.31e-127	1.32e-33	1		ESY002ESY005	Unrelated	NA	10.0456	1.00419	0.252916	0.00245556	N/A	0.902439	299768	75499.5	-0.004192
	ESY006 - ESY005	Unrelated	0.253002	0.00278291	6174	24403	0.251431	0	1.06e-133	4.15e-33	1		ESY002ESY007	Unrelated	NA	7.14359	1.00652	0.253502	0.00353527	N/A	0.768293	40828	10282.9	-0.0065223
	ESY009 - ESY003	Unrelated	0.249719	0.00290112	5559	22261	0.251431	0	2.08e-110	8.68e-25	1		ESY003ESY001	Unrelated	NA	11.5062	1.00006	0.251874	0.0020533	N/A	0.896341	224962	56658.9	-5.5e-05
	ESY009 - ESY002	Unrelated	0.254067	0.00305177	5170	20349	0.251431	0	4.65e-115	2.36e-29	1		ESY003ESY002	Unrelated	NA	12.3644	1.00435	0.252955	0.00199822	N/A	0.895706	299690	75479.9	-0.0043474
	ESY009 - ESY001	Unrelated	0.252875	0.00314279	4837	19128	0.251431	0	1.44e-104	6.37e-26	1		ESY003ESY005	Unrelated	NA	12.0784	1.01379	0.255332	0.00224236	N/A	0.932927	510860	128665	-0.013787
	ESY009 - ESY004	Unrelated	0.248157	0.00322778	4444	17908	0.251431	0	1.6e-84	5.35e-18	1		ESY003ESY007	Unrelated	NA	8.2537	1.01054	0.254515	0.00318249	N/A	0.871166	60849	15325.4	-0.0105435
	ESY009 - ESY005	Unrelated	0.249044	0.00290032	5537	22233	0.251431	0	6.89e-108	1.23e-23	1		ESY004ESY005	Unrelated	NA	9.9748	0.996457	0.250967	0.00227769	N/A	0.890244	170811	43020.4	0.00354304
	ESY003 - ESY002	Unrelated	0.249576	0.0028529	5743	23011	0.251431	0	1.4e-113	2.36e-25	1		ESY006ESY001	Unrelated	NA	11.8818	1.01273	0.255066	0.00225707	N/A	0.896341	224440	56527.4	-0.0127299
	ESY003 - ESY007	Unrelated	0.254971	0.00339346	4206	16496	0.251431	0	8.8e-96	4.76e-25	1		ESY006ESY002	Unrelated	NA	14.6541	1.02691	0.258639	0.00207386	N/A	0.91411	290529	73172.6	-0.0269148
	ESY003 - ESY001	Unrelated	0.25488	0.00291594	5693	22336	0.251431	0	4.03e-129	1.62e-33	1		ESY006ESY003	Unrelated	NA	15.2752	1.03166	0.259832	0.0020677	N/A	0.963415	539413	135856	-0.0316551
	ESY003 - ESY005	Unrelated	0.258674	0.00280934	6285	24297	0.251431	0	4.27e-155	2.39e-43	1		ESY006ESY004	Unrelated	NA	11.5718	1.01112	0.254661	0.00228255	N/A	0.902439	166323	41890.1	-0.0111225
	ESY002 - ESY007	Unrelated	0.251003	0.00366922	3505	13964	0.251431	0	2.27e-72	3.72e-17	1		ESY006ESY005	Unrelated	NA	11.5974	1.00093	0.252095	0.00205625	N/A	0.920732	527535	132865	-0.0009344
	ESY002 - ESY004	Unrelated	0.242672	0.00309064	4669	19240	0.251431	0	2.67e-74	1.05e-11	1		ESY007ESY001	Unrelated	NA	6.55235	0.995872	0.25082	0.00344489	N/A	0.708075	28351	7140.48	0.00412815
	ESY002 - ESY005	Unrelated	0.244257	0.00283399	5614	22984	0.251431	0	3.08e-94	2.14e-16	1		ESY007ESY004	Unrelated	NA	6.04449	0.990837	0.249552	0.00352453	N/A	0.728395	23991	6042.37	0.00916334
	ESY007 - ESY001	Unrelated	0.251863	0.0039498	3042	12078	0.251431	3.23e-307	2.41e-64	1.03e-15	1		ESY007ESY005	Unrelated	NA	7.76706	0.990141	0.249377	0.00272029	N/A	0.829268	62159	15655.4	0.00985943
	ESY007 - ESY004	Unrelated	0.252055	0.00412619	2791	11073	0.251431	1.71e-282	2.18e-59	1.27e-14	1		ESY009ESY001	Unrelated	NA	9.99878	1.01231	0.254959	0.00267148	N/A	0.878049	101220	25493.2	-0.0123072
	ESY007 - ESY005	Unrelated	0.248397	0.0033603	4107	16534	0.251431	0	1.01e-78	5.75e-17	1		ESY009ESY002	Unrelated	NA	10.719	1.02005	0.256911	0.00267401	N/A	0.890244	140831	35469.7	-0.0200547
	ESY001 - ESY004	Unrelated	0.249776	0.00323661	4468	17888	0.251431	0	5.06e-89	3.9e-20	1		ESY009ESY003	Unrelated	NA	12.5404	1.01136	0.25472	0.00211095	N/A	0.920245	222087	55934.8	-0.0113563
	ESY001 - ESY005	Unrelated	0.252855	0.00290873	5646	22329	0.251431	0	7.05e-122	4.16e-30	1		ESY009ESY004	Unrelated	NA	8.93444	0.999945	0.251846	0.00264124	N/A	0.803681	81395	20500.1	5.50173e-05
	ESY004 - ESY005	Unrelated	0.251859	0.00297777	5352	21250	0.251431	0	1.18e-112	4.25e-27	1		ESY009ESY005	Unrelated	NA	10.6317	0.997801	0.251306	0.00216881	N/A	0.902439	224730	56600.5	0.00219877
	Ginchi												Ginchi
	pair	relationship	pmr	sd	mismatch	nsnps	ave_rel	Same_Twins	First_Degree	Second_Degree	Unrelated		PairIndividuals	Rel	Zup	Zdown	P0_mean	Nonnormalized_P0	Nonnormalized_P0_serr	1st_Type	Perc_Win_1stdeg_P0	OverlapNSNPs	NSNPsXNorm	KinshipCoefficient
	GIN006 - GIN008	Second_Degree	0.232862	0.00382044	2850	12239	0.257103	2.7e-215	7.41e-26	0.993019	0.00698065		GIN006GIN008	Third Degree	4.14903	0.188787	0.90897	0.233157	0.00369579	N/A	0.582822	29255	7504.1	0.0910299
	GIN001 - GIN002	Unrelated	0.247	0.00362345	3499	14166	0.257103	0	7.03e-54	7.45e-08	1		GIN001GIN002	Unrelated	NA	5.95553	0.987002	0.253172	0.00347799	N/A	0.797546	39167	10046.6	0.0129984
	GIN001 - GIN003	Unrelated	0.257232	0.00519227	1823	7087	0.257103	1.27e-184	9.07e-39	1.31e-09	1		GIN001GIN003	Unrelated	NA	5.51474	1.02215	0.262189	0.00539091	N/A	0.765432	11076	2841.07	-0.0221516
	GIN001 - GIN005	Unrelated	0.243885	0.0115181	339	1390	0.257103	4.1e-30	2.16e-05	0.305381	0.694598		GIN001GIN005	Unrelated	NA	0.544987	0.932423	0.239173	0.0123188	N/A	0.805031	1547	396.816	0.0675768
	GIN001 - GIN006	Unrelated	0.258736	0.00461989	2325	8986	0.257103	6.82e-239	3.98e-51	5.2e-13	1		GIN001GIN006	Unrelated	NA	5.06578	1	0.256506	0.00474704	N/A	0.759259	16253	4169	0
	GIN001 - GIN007	Unrelated	0.258645	0.00734215	920	3557	0.257103	7.06e-95	1.28e-20	1.47e-05	0.999985		GIN001GIN007	Unrelated	NA	2.91688	1.00638	0.258143	0.00880536	N/A	0.720497	4513	1157.61	-0.0063805
	GIN001 - GIN008	Unrelated	0.256832	0.00679407	1062	4135	0.257103	2.07e-107	1.17e-22	8.78e-06	0.999991		GIN001GIN008	Unrelated	NA	2.43832	0.975535	0.250231	0.00728861	N/A	0.775	5411	1387.96	0.0244652
	GIN002 - GIN003	Unrelated	0.251173	0.00301675	5191	20667	0.257103	0	9.61e-92	2.67e-17	1		GIN002GIN003	Unrelated	NA	9.48265	0.993887	0.254938	0.00237059	N/A	0.884146	142352	36514.2	0.00611302
	GIN002 - GIN005	Unrelated	0.257233	0.00434359	2605	10127	0.257103	1.63e-263	4.3e-55	2.01e-13	1		GIN002GIN005	Unrelated	NA	6.0164	1.00772	0.258488	0.00432626	N/A	0.728395	19293	4948.78	-0.0077232
	GIN002 - GIN006	Unrelated	0.256163	0.0029413	5642	22025	0.257103	0	3.28e-115	1.4e-26	1		GIN002GIN006	Unrelated	NA	8.50337	0.990104	0.253968	0.00252948	N/A	0.847561	208223	53410.6	0.00989601
	GIN002 - GIN007	Unrelated	0.259687	0.00344691	4202	16181	0.257103	0	5.84e-94	5.07e-24	1		GIN002GIN007	Unrelated	NA	9.25745	1.00438	0.25763	0.00271904	N/A	0.846626	56550	14505.4	-0.0043817
	GIN002 - GIN008	Unrelated	0.250988	0.00330565	4318	17204	0.257103	0	5.59e-76	2.8e-14	1		GIN002GIN008	Unrelated	NA	7.99063	0.989852	0.253903	0.0026837	N/A	0.815951	69298	17775.4	0.0101481
	GIN003 - GIN005	Unrelated	0.264124	0.00680676	1108	4195	0.257103	2.96e-120	7.25e-28	3.69e-08	1		GIN003GIN005	Unrelated	NA	4.07957	1.02427	0.262732	0.00742066	N/A	0.73125	5439	1395.14	-0.0242708
	GIN003 - GIN006	Unrelated	0.25247	0.00339295	4139	16394	0.257103	0	2.78e-76	1.97e-15	1		GIN003GIN006	Unrelated	NA	6.8715	0.986465	0.253035	0.00299434	N/A	0.797546	58739	15066.9	0.0135353
	GIN003 - GIN007	Unrelated	0.265643	0.00471095	2335	8790	0.257103	3.91e-256	9.41e-60	2.48e-17	1		GIN003GIN007	Unrelated	NA	6.41883	1.01901	0.261382	0.0045059	N/A	0.740741	15793	4051.01	-0.0190059
	GIN003 - GIN008	Unrelated	0.257103	0.00437124	2570	9996	0.257103	1.24e-259	3.51e-54	3.67e-13	1		GIN003GIN008	Unrelated	NA	5.3082	0.998606	0.256149	0.00446288	N/A	0.754601	19719	5058.05	0.00139411
	GIN005 - GIN006	Unrelated	0.252649	0.00582281	1407	5569	0.257103	8.15e-136	1.51e-26	8.61e-06	0.999991		GIN005GIN006	Unrelated	NA	3.89924	1.00068	0.256682	0.00621219	N/A	0.742138	7932	2034.61	-0.0006834
	GIN005 - GIN007	Unrelated	0.247678	0.00980548	480	1938	0.257103	3.18e-44	3.24e-08	0.0828819	0.917118		GIN005GIN007	Unrelated	NA	1.29699	0.964422	0.24738	0.0115047	N/A	0.753165	2195	563.032	0.0355784
	GIN005 - GIN008	Unrelated	0.260593	0.00903581	615	2360	0.257103	6.86e-65	1.17e-14	0.00028101	0.999719		GIN005GIN008	Unrelated	NA	2.56002	1.01461	0.260254	0.0108573	N/A	0.810127	2755	706.675	-0.0146101
	GIN006 - GIN007	Unrelated	0.262935	0.00422398	2856	10862	0.257103	1.79e-305	5.87e-69	5.02e-19	1		GIN006GIN007	Unrelated	NA	7.0168	1.01554	0.260493	0.0039952	N/A	0.723926	23064	5916.07	-0.0155398
	GIN007 - GIN008	Unrelated	0.257222	0.00592903	1398	5435	0.257103	9.81e-142	6.85e-30	1.56e-07	1		GIN007GIN008	Unrelated	NA	3.72023	1.00722	0.258359	0.00696184	N/A	0.754601	7896	2025.38	-0.0072208
	Ipatovo												Ipatovo
	pair	relationship	pmr	sd	mismatch	nsnps	ave_rel	Same_Twins	First_Degree	Second_Degree	Unrelated		PairIndividuals	Rel	Zup	Zdown	P0_mean	Nonnormalized_P0	Nonnormalized_P0_serr	1st_Type	Perc_Win_1stdeg_P0	OverlapNSNPs	NSNPsXNorm	KinshipCoefficient
	IV3005 - IV3008	Unrelated	0.252318	0.00328614	4408	17470	0.253863	0	2.3e-88	4.38e-20	1		IV3005IV3010	Third Degree	0.150127	4.0761	0.96653	0.248441	0.00380132	N/A	0.697531	31742	8159.09	0.0334702
	IV3005 - IV3010	Unrelated	0.249689	0.00381858	3208	12848	0.253863	0	8.31e-60	1.93e-12	1		IV3005IV3002	Unrelated	NA	7.05376	1.00412	0.258102	0.00356632	N/A	0.780488	33603	8637.44	-0.0041164
	IV3005 - IV3002	Unrelated	0.250361	0.00377514	3297	13169	0.253863	0	1.09e-62	2.16e-13	1		IV3005IV3008	Unrelated	NA	7.41584	0.982864	0.252639	0.00265554	N/A	0.792683	71996	18506.1	0.0171364
	IV3008 - IV3010	Unrelated	0.257	0.00298762	5498	21393	0.253863	0	5.01e-124	5.7e-32	1		IV3008IV3002	Unrelated	NA	9.1507	1.00001	0.257047	0.00263376	N/A	0.914634	179870	46234.5	-1.13e-05
	IV3008 - IV3002	Unrelated	0.256108	0.0029861	5472	21366	0.253863	0	7.95e-121	1.71e-30	1		IV3008IV3010	Unrelated	NA	11.7816	0.999989	0.257041	0.00204514	N/A	0.871166	178314	45834.5	1.12933e-05
	IV3010 - IV3002	Unrelated	0.255408	0.00328175	4510	17658	0.253863	0	5.24e-98	2.16e-24	1		IV3010IV3002	Unrelated	NA	9.88314	1.01155	0.260011	0.00273855	N/A	0.852761	76562	19679.8	-0.0115453
	Klady												Klady
	pair	relationship	pmr	sd	mismatch	nsnps	ave_rel	Same_Twins	First_Degree	Second_Degree	Unrelated		PairIndividuals	Rel	Zup	Zdown	P0_mean	Nonnormalized_P0	Nonnormalized_P0_serr	1st_Type	Perc_Win_1stdeg_P0	OverlapNSNPs	NSNPsXNorm	KinshipCoefficient
	I6266 - I6267	Unrelated	0.253766	0.00306333	5121	20180	0.253693	0	4.49e-107	1.61e-25	1		I6266I6267	Unrelated	NA	10.9653	1.00028	0.254285	0.00218	N/A	0.840491	128761	32732.8	-0.0002824
	I6266 - I6268	Unrelated	0.246274	0.00287386	5535	22475	0.253693	0	1.41e-92	6.09e-16	1		I6266I6268	Unrelated	NA	7.9849	0.978642	0.248784	0.00230471	N/A	0.841463	240482	61133.7	0.0213584
	I6266 - I6272	Unrelated	0.251085	0.00285659	5786	23044	0.253693	0	2.49e-112	2.08e-24	1		I6266I6272	Unrelated	NA	10.9161	1.00134	0.254555	0.00221452	N/A	0.884146	292448	74344.2	-0.0013429
	I6267 - I6268	Unrelated	0.25362	0.00319198	4712	18579	0.253693	0	3.34e-98	2.4e-23	1		I6267I6268	Unrelated	NA	9.49329	0.997616	0.253607	0.00244661	N/A	0.852761	92525	23521.1	0.00238437
	I6267 - I6272	Unrelated	0.25746	0.00312534	5039	19572	0.253693	0	2.08e-115	3.23e-30	1		I6267I6272	Unrelated	NA	10.5067	1.02717	0.261121	0.0029258	N/A	0.890244	111745	28407.1	-0.0271742
	I6268 - I6272	Unrelated	0.255479	0.00294079	5619	21994	0.253693	0	1.2e-122	1.39e-30	1		I6268I6272	Unrelated	NA	10.7665	0.999718	0.254141	0.00220692	N/A	0.896341	206086	52389.8	0.00028243
	Krasnogvardeyskoe												Krasnogvardeyskoe
	pair	relationship	pmr	sd	mismatch	nsnps	ave_rel	Same_Twins	First_Degree	Second_Degree	Unrelated		PairIndividuals	Rel	Zup	Zdown	P0_mean	Nonnormalized_P0	Nonnormalized_P0_serr	1st_Type	Perc_Win_1stdeg_P0	OverlapNSNPs	NSNPsXNorm	KinshipCoefficient
	KNK005 - KNK007	First_Degree	0.174422	0.00253094	3921	22480	0.248928	6.68e-97	1	1.19e-52	3.23e-99		KNK005KNK007	First Degree	9.16619	9.99129	0.722788	0.18319	0.00248058	Siblings	0.432927	255549	64768.7	0.277212
	KNK001 - KNK002	Unrelated	0.250985	0.00306151	5034	20057	0.248928	0	3.05e-110	9.54e-28	1		KNK001KNK002	Unrelated	NA	9.95294	0.999473	0.253316	0.0023739	N/A	0.847561	145526	36883.4	0.000527
	KNK001 - KNK005	Unrelated	0.245994	0.00291003	5388	21903	0.248928	0	5.38e-103	4.44e-22	1		KNK001KNK005	Unrelated	NA	10.6319	1.00053	0.253583	0.00224742	N/A	0.841463	234949	59547.6	-0.000527
	KNK001 - KNK006	Unrelated	0.248903	0.00405136	2835	11390	0.248928	1.99e-284	3.78e-59	2.72e-14	1		KNK001KNK006	Unrelated	NA	6.46392	1.00279	0.254156	0.00378522	N/A	0.809816	27192	6891.79	-0.0027876
	KNK001 - KNK007	Unrelated	0.247471	0.00303903	4990	20164	0.248928	0	1.38e-99	1.35e-22	1		KNK001KNK007	Unrelated	NA	8.38052	0.99408	0.251949	0.00265622	N/A	0.853659	149324	37846	0.0059197
	KNK002 - KNK005	Unrelated	0.251507	0.00289943	5632	22393	0.248928	0	7.39e-125	8.96e-32	1		KNK002KNK005	Unrelated	NA	9.79055	1.00197	0.253948	0.00247786	N/A	0.878049	250260	63428.2	-0.0019679
	KNK002 - KNK006	Unrelated	0.248953	0.00395821	2971	11934	0.248928	3.38e-298	4.92e-62	5.52e-15	1		KNK002KNK006	Unrelated	NA	5.81121	0.996135	0.25247	0.00392025	N/A	0.783951	28344	7183.76	0.00386455
	KNK002 - KNK007	Unrelated	0.2484	0.00299763	5161	20777	0.248928	0	1.19e-105	1.06e-24	1		KNK002KNK007	Unrelated	NA	9.75042	0.996866	0.252655	0.00235543	N/A	0.871951	158774	40241.1	0.00313439
	KNK005 - KNK006	Unrelated	0.257363	0.00360974	3775	14668	0.248928	0	1.12e-95	1.69e-27	1		KNK005KNK006	Unrelated	NA	8.53492	1.01631	0.257583	0.00326825	N/A	0.770186	44840	11364.7	-0.0163086
	KNK006 - KNK007	Unrelated	0.261301	0.00399387	3162	12101	0.248928	0	1.25e-86	2.2e-26	1		KNK006KNK007	Unrelated	NA	7.71314	1.01511	0.25728	0.0035772	N/A	0.783951	29019	7354.84	-0.0151138
	Kurganniy												Kurganniy
	pair	relationship	pmr	sd	mismatch	nsnps	ave_rel	Same_Twins	First_Degree	Second_Degree	Unrelated		PairIndividuals	Rel	Zup	Zdown	P0_mean	Nonnormalized_P0	Nonnormalized_P0_serr	1st_Type	Perc_Win_1stdeg_P0	OverlapNSNPs	NSNPsXNorm	KinshipCoefficient
	KUG001 - KUG005	Unrelated	0.249156	0.00794727	738	2962	0.248136	2.36e-75	2.41e-16	0.0001822	0.999818		KUG003KUG004	Third Degree	4.61423	2.07902	0.925663	0.231339	0.00233367	N/A	0.652439	565412	141306	0.0743366
	KUG001 - KUG006	Unrelated	0.242727	0.00618048	1168	4812	0.248136	1.21e-110	3.25e-21	0.0001642	0.999836		KUG001KUG002	Unrelated	NA	4.58335	0.989245	0.24723	0.00452551	N/A	0.735849	12543	3134.71	0.0107546
	KUG001 - KUG002	Unrelated	0.247617	0.00493265	1896	7657	0.248136	2.47e-189	3.05e-39	1.59e-09	1		KUG001KUG003	Unrelated	NA	7.71085	1.01209	0.252939	0.00343043	N/A	0.746914	33174	8290.76	-0.0120911
	KUG001 - KUG003	Unrelated	0.256307	0.00377737	3424	13359	0.248136	0	2.4e-86	9.14e-25	1		KUG001KUG004	Unrelated	NA	7.60186	1.00992	0.252397	0.00340835	N/A	0.777778	30868	7714.45	-0.0099234
	KUG001 - KUG004	Unrelated	0.249865	0.00380897	3228	12919	0.248136	0	2.57e-70	9.67e-18	1		KUG001KUG005	Unrelated	NA	2.80686	1.00396	0.250907	0.00869994	N/A	0.759494	3583	895.454	-0.0039604
	KUG001 - KUG007	Unrelated	0.252121	0.00379664	3298	13081	0.248136	0	7.15e-76	3.67e-20	1		KUG001KUG006	Unrelated	NA	2.45942	0.970655	0.242583	0.00654459	N/A	0.602484	6472	1617.46	0.0293451
	KUG005 - KUG006	Unrelated	0.245816	0.0049821	1836	7469	0.248136	8.86e-180	3.6e-36	2.62e-08	1		KUG001KUG007	Unrelated	NA	7.1633	1.00396	0.250906	0.00340884	N/A	0.759259	31179	7792.17	-0.0039564
	KUG005 - KUG002	Unrelated	0.243549	0.00413519	2624	10774	0.248136	4.45e-250	5.29e-48	7.36e-10	1		KUG002KUG003	Unrelated	NA	11.5374	1.01271	0.253094	0.0023061	N/A	0.902439	207259	51797.6	-0.0127109
	KUG005 - KUG003	Unrelated	0.255984	0.0033676	4299	16794	0.248136	0	1.64e-107	1.5e-30	1		KUG002KUG004	Unrelated	NA	11.1502	0.999701	0.249843	0.00209458	N/A	0.871951	193702	48409.5	0.00029905
	KUG005 - KUG004	Unrelated	0.254089	0.00340116	4163	16384	0.248136	0	5.67e-100	1.71e-27	1		KUG002KUG007	Unrelated	NA	10.3391	0.991399	0.247768	0.00205825	N/A	0.859756	193536	48368	0.00860054
	KUG005 - KUG007	Unrelated	0.252995	0.00339022	4160	16443	0.248136	0	1.79e-97	3.06e-26	1		KUG003KUG007	Unrelated	NA	11.3882	1.00081	0.25012	0.00207516	N/A	0.939024	574001	143453	-0.0008102
	KUG006 - KUG002	Unrelated	0.248136	0.00360557	3561	14351	0.248136	0	4.21e-74	8.9e-18	1		KUG004KUG007	Unrelated	NA	11.5408	0.9982	0.249468	0.00199119	N/A	0.926829	525371	131299	0.00179964
	KUG006 - KUG003	Unrelated	0.245562	0.00304795	4897	19942	0.248136	0	1.43e-94	1.32e-20	1		KUG005KUG002	Unrelated	NA	5.19002	0.988178	0.246963	0.00394513	N/A	0.668712	21566	5389.72	0.0118218
	KUG006 - KUG004	Unrelated	0.250409	0.00309621	4903	19580	0.248136	0	6.75e-108	2.55e-27	1		KUG005KUG003	Unrelated	NA	9.44184	1.01539	0.253762	0.00288871	N/A	0.846626	59339	14829.8	-0.0153851
	KUG006 - KUG007	Unrelated	0.247464	0.00307334	4879	19716	0.248136	0	1.94e-99	3.62e-23	1		KUG005KUG004	Unrelated	NA	7.81903	0.997253	0.249231	0.00290872	N/A	0.815951	54933	13728.7	0.0027465
	KUG002 - KUG003	Unrelated	0.251165	0.0029172	5551	22101	0.248136	0	2.36e-124	5.32e-32	1		KUG005KUG006	Unrelated	NA	3.60235	0.988087	0.24694	0.00567754	N/A	0.705521	11683	2919.78	0.0119131
	KUG002 - KUG004	Unrelated	0.243649	0.00290434	5323	21847	0.248136	0	5.98e-97	2.02e-19	1		KUG005KUG007	Unrelated	NA	8.11017	1.00388	0.250887	0.00300851	N/A	0.852761	55519	13875.2	-0.0038805
	KUG002 - KUG007	Unrelated	0.243531	0.00289692	5346	21952	0.248136	0	5.24e-97	2.53e-19	1		KUG006KUG002	Unrelated	NA	7.08084	1	0.249917	0.00330889	N/A	0.792683	39289	9819	0
	KUG003 - KUG004	Unrelated	0.235907	0.00271355	5775	24480	0.248136	0	1.73e-80	1.68e-09	1		KUG006KUG003	Unrelated	NA	10.4196	1.00914	0.252202	0.00246786	N/A	0.890244	110261	27556.1	-0.0091403
	KUG003 - KUG007	Unrelated	0.25332	0.00277572	6219	24550	0.248136	0	1.86e-146	1.95e-39	1		KUG006KUG004	Unrelated	NA	9.24141	1.00738	0.251761	0.00273483	N/A	0.847561	102061	25506.8	-0.0073781
	KUG004 - KUG007	Unrelated	0.24578	0.00275908	5985	24351	0.248136	0	3.68e-116	2.14e-25	1		KUG006KUG007	Unrelated	NA	8.35354	0.993684	0.248339	0.00261582	N/A	0.829268	103697	25915.7	0.00631557
	Lernakert												Lernakert
	pair	relationship	pmr	sd	mismatch	nsnps	ave_rel	Same_Twins	First_Degree	Second_Degree	Unrelated		PairIndividuals	Rel	Zup	Zdown	P0_mean	Nonnormalized_P0	Nonnormalized_P0_serr	1st_Type	Perc_Win_1stdeg_P0	OverlapNSNPs	NSNPsXNorm	KinshipCoefficient
	LER003 - LER001	Unrelated	0.254024	0.00282188	6045	23797	0.254479	0	1.27e-124	3.89e-29	1		LER001LER002	Unrelated	NA	13.4315	1.01086	0.256883	0.00197917	N/A	0.920732	651504	165562	-0.0108574
	LER003 - LER002	Unrelated	0.258382	0.00282158	6219	24069	0.254479	0	8.42e-143	2.25e-37	1		LER001LER004	Unrelated	NA	8.44517	0.994756	0.252791	0.00266323	N/A	0.820988	81071	20602	0.00524416
	LER003 - LER005	Unrelated	0.253702	0.00286306	5860	23098	0.254479	0	8.53e-120	9.65e-28	1		LER001LER005	Unrelated	NA	9.57151	1.00048	0.254246	0.00250186	N/A	0.896341	393375	99965.8	-0.0004821
	LER003 - LER004	Unrelated	0.251882	0.00335571	4215	16734	0.254479	0	3.89e-82	5.15e-18	1		LER002LER004	Unrelated	NA	8.84904	0.999569	0.254014	0.00267991	N/A	0.82716	90932	23108	0.00043066
	LER001 - LER002	Unrelated	0.255088	0.00277005	6317	24764	0.254479	0	7.27e-134	2.83e-32	1		LER002LER005	Unrelated	NA	12.3759	1.01383	0.257638	0.002209	N/A	0.908537	453761	115311	-0.0138295
	LER001 - LER005	Unrelated	0.25228	0.00280927	6030	23902	0.254479	0	1.59e-118	3.91e-26	1		LER003LER001	Unrelated	NA	10.1107	1.00043	0.254233	0.00236716	N/A	0.908537	379707	96492.4	-0.0004307
	LER001 - LER004	Unrelated	0.255506	0.0032323	4652	18207	0.254479	0	8e-100	1.72e-24	1		LER003LER002	Unrelated	NA	12.9689	1.00634	0.255734	0.0019612	N/A	0.926829	434424	110397	-0.0063379
	LER002 - LER005	Unrelated	0.254935	0.00280373	6160	24163	0.254479	0	4.82e-130	3.13e-31	1		LER003LER004	Unrelated	NA	7.99357	0.983711	0.249984	0.00246256	N/A	0.771605	62408	15859.3	0.0162891
	LER002 - LER004	Unrelated	0.255105	0.00317894	4797	18804	0.254479	0	7.19e-102	1.06e-24	1		LER003LER005	Unrelated	NA	8.93917	0.999361	0.253961	0.00264698	N/A	0.902439	285776	72622.4	0.0006386
	LER005 - LER004	Unrelated	0.251971	0.00332993	4283	16998	0.254479	0	1.16e-83	2.12e-18	1		LER005LER004	Unrelated	NA	7.90771	0.994151	0.252637	0.00282481	N/A	0.820988	64654	16430.1	0.00584879
	Marfa												Marfa
	pair	relationship	pmr	sd	mismatch	nsnps	ave_rel	Same_Twins	First_Degree	Second_Degree	Unrelated		PairIndividuals	Rel	Zup	Zdown	P0_mean	Nonnormalized_P0	Nonnormalized_P0_serr	1st_Type	Perc_Win_1stdeg_P0	OverlapNSNPs	NSNPsXNorm	KinshipCoefficient
	KMM008 - KMM023	First_Degree	0.185002	0.00256764	4231	22870	0.250417	1.08e-144	1	1.27e-35	7.37e-75		KMM008KMM023	First Degree	4.33374	14.133	0.768498	0.19264	0.00254516	Siblings	0.469512	283742	71125.8	0.231502
	KMM030 - KMM032	Unrelated	0.246003	0.00286605	5555	22581	0.250417	0	9.6e-102	1.8e-20	1		KMM032KMM038	Third Degree	1.93608	3.17026	0.945053	0.236897	0.00306813	N/A	0.687117	34534	8656.66	0.0549471
	KMM030 - KMM033	Unrelated	0.242941	0.00285078	5498	22631	0.250417	0	3.51e-91	1.5e-15	1		KMM036KMM038	Third Degree	3.01065	1.43664	0.92644	0.232231	0.0035228	N/A	0.602484	24256	6080.27	0.0735602
	KMM030 - KMM036	Unrelated	0.2469	0.00296673	5216	21126	0.250417	0	3.2e-98	1.35e-20	1		KMM038KMM002	Third Degree	2.48831	1.26717	0.927339	0.232457	0.00417174	N/A	0.674847	23342	5851.15	0.0726614
	KMM030 - KMM038	Unrelated	0.245299	0.00420356	2570	10477	0.250417	5.44e-244	2.01e-46	2.46e-09	1		KMM001KMM002	Unrelated	NA	8.35372	1.01157	0.253572	0.00316045	N/A	0.815951	95192	23861.8	-0.0115735
	KMM030 - KMM001	Unrelated	0.249666	0.00323	4483	17956	0.250417	0	1.84e-91	2.61e-21	1		KMM001KMM003	Unrelated	NA	11.1293	1.02339	0.256535	0.0026385	N/A	0.864198	76321	19131.4	-0.0233945
	KMM030 - KMM002	Unrelated	0.251316	0.00297382	5347	21276	0.250417	0	8.1e-114	9.56e-28	1		KMM001KMM008	Unrelated	NA	17.5016	1.04676	0.262393	0.00201256	N/A	0.91411	140945	35330.8	-0.0467648
	KMM030 - KMM003	Unrelated	0.252411	0.00304706	5130	20324	0.250417	0	2.7e-112	3.32e-28	1		KMM001KMM010	Unrelated	NA	9.7891	1.01471	0.254357	0.00277729	N/A	0.871166	95126	23845.3	-0.0147077
	KMM030 - KMM008	Unrelated	0.255392	0.00290501	5755	22534	0.250417	0	4.02e-135	3.03e-36	1		KMM001KMM015	Unrelated	NA	7.26443	1.03813	0.26023	0.00455086	N/A	0.751553	19160	4802.85	-0.038134
	KMM030 - KMM010	Unrelated	0.247689	0.00295713	5278	21309	0.250417	0	1e-101	5.15e-22	1		KMM001KMM023	Unrelated	NA	12.312	1.05232	0.263785	0.00297392	N/A	0.90184	91802	23012.1	-0.0523178
	KMM030 - KMM015	Unrelated	0.251744	0.00379999	3284	13045	0.250417	0	6.01e-71	1.05e-17	1		KMM002KMM003	Unrelated	NA	10.2162	1.00007	0.250688	0.00230198	N/A	0.858025	162513	40737.2	-6.8e-05
	KMM030 - KMM023	Unrelated	0.25106	0.00299321	5269	20987	0.250417	0	1.99e-111	5.63e-27	1		KMM002KMM008	Unrelated	NA	13.7029	1.04883	0.262911	0.00260823	N/A	0.944785	295416	74052.1	-0.0488291
	KMM032 - KMM033	Unrelated	0.247474	0.00278851	5927	23950	0.250417	0	1.98e-113	2.85e-24	1		KMM002KMM010	Unrelated	NA	12.1988	1.01115	0.253466	0.00215559	N/A	0.895706	202698	50810.4	-0.0111508
	KMM032 - KMM036	Unrelated	0.245729	0.00284575	5624	22887	0.250417	0	3.99e-102	2.8e-20	1		KMM002KMM015	Unrelated	NA	7.08432	0.997254	0.249982	0.00322008	N/A	0.779141	42427	10635.2	0.00274567
	KMM032 - KMM038	Unrelated	0.243579	0.00367168	3329	13667	0.250417	0	1.19e-56	3.04e-10	1		KMM002KMM023	Unrelated	NA	13.7502	1.0431	0.261474	0.00249481	N/A	0.93865	195350	48968.5	-0.0430992
	KMM032 - KMM001	Unrelated	0.248503	0.00301536	5104	20539	0.250417	0	1e-100	1.73e-22	1		KMM003KMM008	Unrelated	NA	16.1594	1.04298	0.261445	0.00212104	N/A	0.944785	238184	59705.7	-0.0429821
	KMM032 - KMM002	Unrelated	0.244063	0.00283285	5611	22990	0.250417	0	1.36e-96	1.35e-17	1		KMM003KMM010	Unrelated	NA	10.0322	1.01256	0.253818	0.00265626	N/A	0.883436	161986	40605.1	-0.0125569
	KMM032 - KMM003	Unrelated	0.236651	0.00284466	5283	22324	0.250417	0	5.19e-70	3.33e-07	1		KMM003KMM015	Unrelated	NA	7.96313	1.00698	0.25242	0.00317082	N/A	0.783951	34506	8649.64	-0.0069784
	KMM032 - KMM008	Unrelated	0.25754	0.00282811	6157	23907	0.250417	0	1.71e-151	2.81e-42	1		KMM003KMM023	Unrelated	NA	12.4567	1.04527	0.262019	0.00279759	N/A	0.932515	155569	38996.6	-0.0452714
	KMM032 - KMM010	Unrelated	0.24962	0.00285381	5741	22999	0.250417	0	8.87e-117	5.16e-27	1		KMM008KMM010	Unrelated	NA	16.0811	1.04981	0.263156	0.00223774	N/A	0.95122	296281	74268.9	-0.0498064
	KMM032 - KMM015	Unrelated	0.252568	0.00341765	4082	16162	0.250417	0	7.58e-90	9.18e-23	1		KMM008KMM015	Unrelated	NA	12.4333	1.03512	0.259474	0.00259819	N/A	0.858025	59767	14981.8	-0.0351206
	KMM032 - KMM023	Unrelated	0.252227	0.00287686	5748	22789	0.250417	0	3.66e-125	3.16e-31	1		KMM010KMM015	Unrelated	NA	6.67365	0.998021	0.250175	0.00344703	N/A	0.817073	41539	10412.6	0.00197888
	KMM033 - KMM036	Unrelated	0.240202	0.00281759	5522	22989	0.250417	0	2.91e-83	9.98e-12	1		KMM010KMM023	Unrelated	NA	15.3966	1.04809	0.262725	0.00230923	N/A	0.945122	194565	48771.7	-0.0480868
	KMM033 - KMM038	Unrelated	0.24401	0.00365959	3361	13774	0.250417	0	5.1e-58	9.47e-11	1		KMM015KMM023	Unrelated	NA	9.45262	1.02984	0.25815	0.00327736	N/A	0.890244	40829	10234.6	-0.029837
	KMM033 - KMM001	Unrelated	0.245134	0.00300061	5038	20552	0.250417	0	7.42e-90	2.19e-17	1		KMM030KMM001	Unrelated	NA	9.55673	1.00794	0.252661	0.00266726	N/A	0.840491	77147	19338.5	-0.0079384
	KMM033 - KMM002	Unrelated	0.247457	0.00284508	5693	23006	0.250417	0	6.3e-109	2.58e-23	1		KMM030KMM002	Unrelated	NA	9.89563	0.992632	0.248824	0.00218818	N/A	0.871166	162999	40859.1	0.00736811
	KMM033 - KMM003	Unrelated	0.247265	0.00288901	5514	22300	0.250417	0	6.3e-105	2.65e-22	1		KMM030KMM003	Unrelated	NA	8.80371	0.997964	0.25016	0.00261141	N/A	0.864198	129441	32447.1	0.00203565
	KMM033 - KMM008	Unrelated	0.255082	0.00281906	6099	23910	0.250417	0	3.77e-142	7.39e-38	1		KMM030KMM008	Unrelated	NA	11.6638	1.0316	0.258591	0.00269389	N/A	0.95122	238005	59660.9	-0.0315977
	KMM033 - KMM010	Unrelated	0.247469	0.00284445	5696	23017	0.250417	0	5.05e-109	2.4e-23	1		KMM030KMM010	Unrelated	NA	9.80755	0.994563	0.249308	0.00225719	N/A	0.865031	162875	40828	0.00543674
	KMM033 - KMM015	Unrelated	0.250169	0.00339603	4069	16265	0.250417	0	3.25e-84	5.55e-20	1		KMM030KMM015	Unrelated	NA	6.28676	0.992118	0.248695	0.00342381	N/A	0.773006	32755	8210.71	0.00788176
	KMM033 - KMM023	Unrelated	0.254662	0.00288265	5817	22842	0.250417	0	2.63e-134	1.77e-35	1		KMM030KMM023	Unrelated	NA	12.6607	1.02352	0.256565	0.00232175	N/A	0.939024	156085	39125.9	-0.0235159
	KMM036 - KMM038	Unrelated	0.232098	0.00392365	2687	11577	0.250417	8.56e-216	2.52e-29	0.35009	0.64991		KMM030KMM032	Unrelated	NA	7.96507	0.975479	0.244524	0.00217871	N/A	0.853659	241911	60640	0.0245213
	KMM036 - KMM001	Unrelated	0.252058	0.00319537	4654	18464	0.250417	0	4.78e-101	3.36e-25	1		KMM030KMM033	Unrelated	NA	6.88221	0.983306	0.246486	0.0028066	N/A	0.847561	241381	60507.1	0.0166942
	KMM036 - KMM002	Unrelated	0.240402	0.00290276	5210	21672	0.250417	0	4.15e-79	2.64e-11	1		KMM030KMM036	Unrelated	NA	6.73319	0.974924	0.244385	0.00255669	N/A	0.853659	152178	38146.5	0.0250756
	KMM036 - KMM003	Unrelated	0.243463	0.00297549	5065	20804	0.250417	0	1.58e-85	4.3e-15	1		KMM030KMM038	Unrelated	NA	4.85982	0.980753	0.245846	0.0038429	N/A	0.759259	20342	5099.14	0.0192466
	KMM036 - KMM008	Unrelated	0.252623	0.00287312	5778	22872	0.250417	0	4.65e-127	5.11e-32	1		KMM032KMM001	Unrelated	NA	10.8466	1.01623	0.25474	0.00254176	N/A	0.90184	136194	34139.8	-0.0162324
	KMM036 - KMM010	Unrelated	0.249723	0.00294029	5412	21672	0.250417	0	1.94e-110	1.15e-25	1		KMM032KMM002	Unrelated	NA	8.14421	0.980113	0.245686	0.00227344	N/A	0.852761	284742	71376.4	0.0198867
	KMM036 - KMM015	Unrelated	0.239268	0.00362077	3322	13884	0.250417	9.45e-293	2.2e-48	2.87e-06	0.999997		KMM032KMM003	Unrelated	NA	6.64276	0.973254	0.243966	0.00252847	N/A	0.803681	225564	56542.3	0.0267456
	KMM036 - KMM023	Unrelated	0.25933	0.00299153	5566	21463	0.250417	0	3.37e-142	6.42e-41	1		KMM032KMM008	Unrelated	NA	15.2578	1.04007	0.260716	0.0021986	N/A	0.939024	420162	105322	-0.0400746
	KMM038 - KMM001	Unrelated	0.254733	0.00517897	1803	7078	0.250417	1.45e-189	3.5e-42	1.62e-11	1		KMM032KMM010	Unrelated	NA	10.8791	1.00147	0.25104	0.0021941	N/A	0.896341	286249	71754.2	-0.0014744
	KMM038 - KMM002	Unrelated	0.233044	0.00397814	2632	11294	0.250417	5.81e-214	7.96e-30	0.179158	0.820842		KMM032KMM015	Unrelated	NA	8.01924	0.999932	0.250654	0.00292837	N/A	0.853659	56616	14192	6.80411e-05
	KMM038 - KMM003	Unrelated	0.245364	0.00430799	2448	9977	0.250417	1.28e-232	2.41e-44	5.68e-09	1		KMM032KMM023	Unrelated	NA	13.9376	1.02741	0.257541	0.00217908	N/A	0.945122	272892	68406	-0.0274099
	KMM038 - KMM008	Unrelated	0.256482	0.0037533	3472	13537	0.250417	0	8.47e-84	3.7e-23	1		KMM032KMM033	Unrelated	NA	8.67065	0.996254	0.249732	0.00260204	N/A	0.884146	423819	106239	0.00374585
	KMM038 - KMM010	Unrelated	0.245745	0.00406394	2758	11223	0.250417	3.81e-263	1.81e-50	2.56e-10	1		KMM032KMM036	Unrelated	NA	8.57032	0.983795	0.246608	0.00226808	N/A	0.871951	263300	66001.6	0.0162051
	KMM038 - KMM015	Unrelated	0.245396	0.00678872	986	4018	0.250417	3.69e-94	2.61e-18	0.00047018	0.99953		KMM033KMM001	Unrelated	NA	10.6534	0.997766	0.25011	0.00215333	N/A	0.797546	138051	34605.3	0.00223447
	KMM038 - KMM023	Unrelated	0.268206	0.00424011	2928	10917	0.250417	0	4.26e-88	1.93e-28	1		KMM033KMM002	Unrelated	NA	11.1228	1.01126	0.253493	0.00236661	N/A	0.91411	284536	71324.8	-0.0112611
	KMM001 - KMM002	Unrelated	0.251056	0.00315113	4754	18936	0.250417	0	1.35e-100	2.1e-24	1		KMM033KMM003	Unrelated	NA	11.1393	0.992204	0.248716	0.00193425	N/A	0.852761	229032	57411.6	0.00779607
	KMM001 - KMM003	Unrelated	0.253639	0.00326796	4496	17726	0.250417	0	1.71e-101	2.53e-26	1		KMM033KMM008	Unrelated	NA	16.1565	1.02974	0.258126	0.00191599	N/A	0.932927	427791	107235	-0.0297421
	KMM001 - KMM008	Unrelated	0.259804	0.00305507	5353	20604	0.250417	0	4.32e-138	4.82e-40	1		KMM033KMM010	Unrelated	NA	9.70241	1.00968	0.253097	0.00267217	N/A	0.914634	286270	71759.5	-0.0096786
	KMM001 - KMM010	Unrelated	0.248863	0.00314475	4704	18902	0.250417	0	7.83e-94	2.92e-21	1		KMM033KMM015	Unrelated	NA	8.51658	0.995513	0.249546	0.0026273	N/A	0.809816	56695	14211.8	0.00448703
	KMM001 - KMM015	Unrelated	0.253172	0.00436359	2514	9930	0.250417	5.72e-260	1.98e-56	1.04e-14	1		KMM033KMM023	Unrelated	NA	12.1444	1.03061	0.258343	0.00256683	N/A	0.95122	273257	68497.5	-0.0306071
	KMM001 - KMM023	Unrelated	0.259038	0.00321106	4822	18615	0.250417	0	1.49e-122	3.61e-35	1		KMM033KMM036	Unrelated	NA	7.8827	0.973655	0.244067	0.0021435	N/A	0.865854	271901	68157.6	0.0263446
	KMM002 - KMM003	Unrelated	0.241335	0.00294232	5104	21149	0.250417	0	4.2e-80	2.8e-12	1		KMM033KMM038	Unrelated	NA	5.1184	0.97205	0.243664	0.0032225	N/A	0.703704	34921	8753.67	0.0279503
	KMM002 - KMM008	Unrelated	0.257609	0.00287946	5942	23066	0.250417	0	1.92e-146	6.2e-41	1		KMM036KMM001	Unrelated	NA	8.2874	0.996184	0.249714	0.00272026	N/A	0.820988	84809	21259.1	0.00381584
	KMM002 - KMM010	Unrelated	0.252032	0.00293405	5519	21898	0.250417	0	1.28e-119	1.03e-29	1		KMM036KMM002	Unrelated	NA	9.06126	0.985336	0.246995	0.00218783	N/A	0.858896	177356	44457.9	0.014664
	KMM002 - KMM015	Unrelated	0.243007	0.0035601	3527	14514	0.250417	0	7.99e-59	3.07e-10	1		KMM036KMM003	Unrelated	NA	8.30425	0.983136	0.246443	0.00232087	N/A	0.797546	144447	36208.6	0.0168638
	KMM002 - KMM023	Unrelated	0.257572	0.00296918	5587	21691	0.250417	0	1.26e-137	1.79e-38	1		KMM036KMM008	Unrelated	NA	14.0705	1.02386	0.256652	0.00209528	N/A	0.957317	265231	66485.6	-0.0238607
	KMM003 - KMM008	Unrelated	0.258537	0.00292518	5792	22403	0.250417	0	1.45e-145	2.42e-41	1		KMM036KMM010	Unrelated	NA	8.42214	0.990033	0.248172	0.00249365	N/A	0.841463	176837	44327.8	0.00996741
	KMM003 - KMM010	Unrelated	0.25461	0.00299944	5371	21095	0.250417	0	6.53e-124	9.84e-33	1		KMM036KMM015	Unrelated	NA	4.91059	0.974378	0.244248	0.00347772	N/A	0.697531	36856	9238.71	0.0256221
	KMM003 - KMM015	Unrelated	0.253888	0.00377269	3379	13309	0.250417	0	6.61e-77	3.45e-20	1		KMM036KMM023	Unrelated	NA	12.911	1.02678	0.257383	0.00234006	N/A	0.939024	169145	42399.7	-0.0267767
	KMM003 - KMM023	Unrelated	0.261391	0.00304466	5444	20827	0.250417	0	7.56e-145	5.81e-43	1		KMM038KMM001	Unrelated	NA	4.00439	0.986286	0.247233	0.00501015	N/A	0.695652	11022	2762.89	0.0137143
	KMM008 - KMM010	Unrelated	0.261341	0.00289489	6020	23035	0.250417	0	5.96e-160	2.32e-47	1		KMM038KMM003	Unrelated	NA	4.79311	0.978862	0.245372	0.00379746	N/A	0.660494	18690	4685.03	0.0211382
	KMM008 - KMM015	Unrelated	0.25642	0.00339813	4234	16512	0.250417	0	6.74e-102	5.1e-28	1		KMM038KMM008	Unrelated	NA	8.47635	1.02029	0.255757	0.00337255	N/A	0.809816	33958	8512.27	-0.0202917
	KMM010 - KMM015	Unrelated	0.250665	0.003625	3583	14294	0.250417	0	3.2e-75	3.54e-18	1		KMM038KMM010	Unrelated	NA	4.56374	0.975031	0.244412	0.00377791	N/A	0.693252	22994	5763.92	0.024969
	KMM010 - KMM023	Unrelated	0.257406	0.0029676	5587	21705	0.250417	0	3.85e-137	3.16e-38	1		KMM038KMM015	Unrelated	NA	2.26126	0.975438	0.244513	0.00766976	N/A	0.73125	5149	1290.7	0.0245625
	KMM015 - KMM023	Unrelated	0.259668	0.00368656	3673	14145	0.250417	0	1.05e-94	1.48e-27	1		KMM038KMM023	Unrelated	NA	8.39998	1.04312	0.261479	0.00408441	N/A	0.865031	22323	5595.72	-0.0431188
	Marinskaya 5												Marinskaya 5
	pair	relationship	pmr	sd	mismatch	nsnps	ave_rel	Same_Twins	First_Degree	Second_Degree	Unrelated		PairIndividuals	Rel	Zup	Zdown	P0_mean	Nonnormalized_P0	Nonnormalized_P0_serr	1st_Type	Perc_Win_1stdeg_P0	OverlapNSNPs	NSNPsXNorm	KinshipCoefficient
	MK5001 - MK5004	Second_Degree	0.220181	0.00263886	5429	24657	0.256605	0	9.95e-26	1	1.09e-14		MK5001MK5004	Second Degree	6.93194	4.22219	0.847987	0.217574	0.00215651	N/A	0.506098	665292	170698	0.152013
	MK5003 - MK5007	Unrelated	0.248981	0.00633251	1161	4663	0.256605	4.06e-108	6.16e-20	0.00074537	0.999255		MK5001MK5008	Unrelated	NA	8.33063	1.01879	0.261397	0.00346606	N/A	0.840491	36523	9370.94	-0.0187875
	MK5003 - MK5014	Unrelated	0.25148	0.0039071	3101	12331	0.256605	4.53e-296	1.97e-56	2.69e-11	1		MK5001MK5009	Unrelated	NA	11.5293	0.997613	0.255964	0.00203322	N/A	0.939024	381741	97945.8	0.00238676
	MK5003 - MK5025	Unrelated	0.257825	0.00460843	2323	9010	0.256605	1.31e-237	1.51e-50	9.84e-13	1		MK5003MK5001	Unrelated	NA	10.3443	0.997958	0.256053	0.00227469	N/A	0.91411	190414	48855.8	0.00204192
	MK5003 - MK5001	Unrelated	0.251671	0.00295637	5423	21548	0.256605	0	9.69e-99	1.61e-19	1		MK5003MK5004	Unrelated	NA	11.5021	1.00168	0.257009	0.00212883	N/A	0.932927	203250	52149.2	-0.0016841
	MK5003 - MK5004	Unrelated	0.255699	0.00295739	5564	21760	0.256605	0	1.15e-113	2.96e-26	1		MK5003MK5007	Unrelated	NA	2.37555	0.974215	0.249961	0.00734071	N/A	0.701863	6357	1631.06	0.025785
	MK5003 - MK5008	Unrelated	0.270129	0.00520478	1966	7278	0.256605	3.75e-225	2.63e-55	3.43e-17	1		MK5003MK5008	Unrelated	NA	6.29064	1.03467	0.265472	0.00523781	N/A	0.765432	12329	3163.33	-0.0346686
	MK5003 - MK5009	Unrelated	0.244441	0.00306204	4815	19698	0.256605	0	9.16e-69	2.19e-08	1		MK5003MK5009	Unrelated	NA	8.18527	0.983135	0.252249	0.00241005	N/A	0.835366	122478	31425	0.0168649
	MK5007 - MK5014	Unrelated	0.254454	0.00857164	657	2582	0.256605	2.14e-65	1.3e-13	0.00163953	0.99836		MK5003MK5014	Unrelated	NA	6.04773	0.979374	0.251284	0.00310231	N/A	0.722222	30169	7740.66	0.0206257
	MK5007 - MK5025	Unrelated	0.245085	0.0110111	374	1526	0.256605	8.79e-34	3.61e-06	0.208151	0.791845		MK5003MK5025	Unrelated	NA	5.56025	1.01105	0.259412	0.00483595	N/A	0.777778	17027	4368.73	-0.0110494
	MK5007 - MK5001	Unrelated	0.263518	0.00444968	2583	9802	0.256605	4.8e-279	7.35e-64	5.26e-18	1		MK5004MK5008	Unrelated	NA	7.1174	1.00061	0.256732	0.00340151	N/A	0.797546	38768	9946.96	-0.0006074
	MK5007 - MK5004	Unrelated	0.262846	0.00437562	2660	10120	0.256605	1.46e-285	8.07e-65	4.72e-18	1		MK5004MK5009	Unrelated	NA	9.88599	0.997129	0.25584	0.00235864	N/A	0.908537	407837	104641	0.0028707
	MK5007 - MK5008	Unrelated	0.283319	0.0133871	321	1133	0.256605	3.61e-41	1.33e-11	0.00021	0.99979		MK5007MK5001	Unrelated	NA	6.97277	1.01724	0.260999	0.004084	N/A	0.834356	18774	4816.97	-0.0172375
	MK5007 - MK5009	Unrelated	0.251436	0.00501456	1882	7485	0.256605	7.05e-180	1.74e-34	4.09e-07	1		MK5007MK5004	Unrelated	NA	6.71947	1.01667	0.260854	0.00421638	N/A	0.766871	19946	5117.68	-0.0166726
	MK5014 - MK5025	Unrelated	0.245611	0.00567511	1413	5753	0.256605	4.16e-126	2.27e-21	0.00361765	0.996382		MK5007MK5008	Unrelated	NA	3.58911	1.12102	0.287628	0.0153535	N/A	0.847134	1269	325.596	-0.121023
	MK5014 - MK5001	Unrelated	0.257464	0.00319262	4829	18756	0.256605	0	2.28e-103	3.16e-25	1		MK5007MK5009	Unrelated	NA	4.05999	0.987733	0.253429	0.00514944	N/A	0.70625	12248	3142.55	0.0122668
	MK5014 - MK5004	Unrelated	0.257056	0.00316235	4909	19097	0.256605	0	5.48e-104	4.39e-25	1		MK5007MK5014	Unrelated	NA	2.06361	0.99097	0.25426	0.0105335	N/A	0.759494	3052	783.072	0.00903047
	MK5014 - MK5008	Unrelated	0.261702	0.00667459	1135	4337	0.256605	5.93e-121	2.17e-27	9.09e-08	1		MK5007MK5025	Unrelated	NA	0.853436	0.946366	0.242815	0.0120604	N/A	0.835443	1705	437.463	0.0536341
	MK5014 - MK5009	Unrelated	0.249158	0.00338541	4067	16323	0.256605	0	1.68e-68	5.86e-12	1		MK5008MK5009	Unrelated	NA	6.55557	1.00705	0.258385	0.00394515	N/A	0.773006	23941	6142.7	-0.0070493
	MK5025 - MK5001	Unrelated	0.256153	0.00347663	4038	15764	0.256605	0	1.1e-83	9.32e-20	1		MK5014MK5001	Unrelated	NA	8.65383	1.01406	0.260183	0.00319634	N/A	0.852761	92973	23854.7	-0.0140564
	MK5025 - MK5004	Unrelated	0.25175	0.00341556	4065	16147	0.256605	0	2.28e-74	6.76e-15	1		MK5014MK5004	Unrelated	NA	8.4758	1.00907	0.258903	0.00311248	N/A	0.877301	99543	25540.4	-0.0090682
	MK5025 - MK5008	Unrelated	0.271393	0.00841415	758	2793	0.256605	3.84e-88	3.18e-22	2.68e-07	1		MK5014MK5008	Unrelated	NA	3.72408	1.01621	0.260735	0.00757561	N/A	0.767296	5799	1487.89	-0.0162061
	MK5025 - MK5009	Unrelated	0.255207	0.00381498	3333	13060	0.256605	0	1.76e-67	1.46e-15	1		MK5014MK5009	Unrelated	NA	9.15853	1.00143	0.256943	0.00266643	N/A	0.734568	59052	15151.4	-0.0014285
	MK5001 - MK5008	Unrelated	0.261903	0.00378338	3537	13505	0.256605	0	3.16e-84	6.81e-23	1		MK5014MK5025	Unrelated	NA	2.37969	0.964426	0.247449	0.00627245	N/A	0.70625	8232	2112.14	0.0355743
	MK5001 - MK5009	Unrelated	0.259773	0.0028553	6127	23586	0.256605	0	1.58e-138	1.17e-35	1		MK5025MK5001	Unrelated	NA	8.5288	0.999393	0.256421	0.00280206	N/A	0.815951	51747	13277.1	0.00060741
	MK5004 - MK5008	Unrelated	0.261356	0.00373384	3619	13847	0.256605	0	3.95e-85	6.98e-23	1		MK5025MK5004	Unrelated	NA	7.60414	0.988525	0.253632	0.00277609	N/A	0.840491	55545	14251.5	0.0114754
	MK5004 - MK5009	Unrelated	0.258388	0.00284019	6138	23755	0.256605	0	3.04e-134	2.03e-33	1		MK5025MK5008	Unrelated	NA	3.09189	1.02118	0.26201	0.00953707	N/A	0.801242	3393	870.564	-0.021177
	MK5008 - MK5009	Unrelated	0.259374	0.00418637	2843	10961	0.256605	3.54e-295	4.7e-64	1.28e-16	1		MK5025MK5009	Unrelated	NA	5.81231	0.983861	0.252436	0.00342604	N/A	0.754601	33153	8506.28	0.0161388
	Progress												Progress
	pair	relationship	pmr	sd	mismatch	nsnps	ave_rel	Same_Twins	First_Degree	Second_Degree	Unrelated		PairIndividuals	Rel	Zup	Zdown	P0_mean	Nonnormalized_P0	Nonnormalized_P0_serr	1st_Type	Perc_Win_1stdeg_P0	OverlapNSNPs	NSNPsXNorm	KinshipCoefficient
	PG2001 - PG2002	Unrelated	0.248842	0.00285837	5693	22878	0.247232	0	5.27e-123	1.54e-30	1		PG2001PG2004	Third Degree	3.25911	4.65779	0.943021	0.238151	0.00199368	N/A	0.79878	799606	201933	0.0569791
	PG2001 - PG2004	Unrelated	0.240149	0.00270591	5985	24922	0.247232	0	6.6e-100	2.55e-17	1		PG2001PG2002	Unrelated	NA	10.692	1.00123	0.252852	0.00224347	N/A	0.896341	279531	70592.9	-0.0012336
	PG2002 - PG2004	Unrelated	0.247232	0.00285397	5649	22849	0.247232	0	5.05e-117	9.4e-28	1		PG2002PG2004	Unrelated	NA	10.4463	1	0.252541	0.00226641	N/A	0.902439	277793	70154	0
	Rasshevatskiy												Rasshevatskiy
	pair	relationship	pmr	sd	mismatch	nsnps	ave_rel	Same_Twins	First_Degree	Second_Degree	Unrelated		PairIndividuals	Rel	Zup	Zdown	P0_mean	Nonnormalized_P0	Nonnormalized_P0_serr	1st_Type	Perc_Win_1stdeg_P0	OverlapNSNPs	NSNPsXNorm	KinshipCoefficient
	RK1001 - RK1003	Unrelated	0.245439	0.00300972	5018	20445	0.246048	0	3.43e-102	7.84e-24	1		RK1001RK1003	Unrelated	NA	10.5028	0.99909	0.252216	0.00223151	N/A	0.817073	150173	37910.5	0.00091008
	RK1001 - RK1007	Unrelated	0.245775	0.00299178	5090	20710	0.246048	0	1.32e-104	1.19e-24	1		RK1001RK1007	Unrelated	NA	7.6435	0.994167	0.250973	0.00290367	N/A	0.823171	159826	40347.4	0.0058333
	RK1001 - RK4001	Unrelated	0.246321	0.00279372	5859	23786	0.246048	0	4.32e-122	3.58e-29	1		RK1001RK4001	Unrelated	NA	9.56782	0.984607	0.24856	0.00206744	N/A	0.890244	443125	111865	0.0153929
	RK1001 - RK4002	Unrelated	0.24441	0.00277556	5859	23972	0.246048	0	8.42e-116	5.48e-26	1		RK1001RK4002	Unrelated	NA	7.81171	0.969544	0.244757	0.00204543	N/A	0.835366	482221	121735	0.0304559
	RK1003 - RK1007	Unrelated	0.24822	0.00350706	3766	15172	0.246048	0	1.08e-82	5.18e-21	1		RK1003RK1007	Unrelated	NA	8.02455	1.00307	0.253219	0.00304572	N/A	0.791411	52496	13252.4	-0.0030651
	RK1003 - RK4001	Unrelated	0.248966	0.00305191	4998	20075	0.246048	0	1.48e-111	1.08e-28	1		RK1003RK4001	Unrelated	NA	9.60514	1.00388	0.253425	0.00256599	N/A	0.853659	138084	34858.7	-0.0038817
	RK1003 - RK4002	Unrelated	0.240769	0.00299001	4923	20447	0.246048	0	3.56e-87	8.52e-17	1		RK1003RK4002	Unrelated	NA	9.92974	1.00091	0.252675	0.00240656	N/A	0.890244	147929	37344	-0.0009101
	RK1007 - RK4001	Unrelated	0.252816	0.00304165	5162	20418	0.246048	0	6.62e-126	4.73e-35	1		RK1007RK4001	Unrelated	NA	9.17814	1.00972	0.2549	0.00284598	N/A	0.847561	146442	36968.6	-0.009721
	RK1007 - RK4002	Unrelated	0.249843	0.00300662	5180	20733	0.246048	0	4.54e-118	5.71e-31	1		RK1007RK4002	Unrelated	NA	7.93854	1.00811	0.254492	0.00323905	N/A	0.859756	157388	39731.9	-0.0081069
	RK4001 - RK4002	Unrelated	0.245481	0.00279051	5839	23786	0.246048	0	6.27e-119	1.1e-27	1		RK4001RK4002	Unrelated	NA	8.96357	0.979193	0.247193	0.00205432	N/A	0.871951	439050	110836	0.0208073
	Sharakhalsun												Sharakhalsun
	pair	relationship	pmr	sd	mismatch	nsnps	ave_rel	Same_Twins	First_Degree	Second_Degree	Unrelated		PairIndividuals	Rel	Zup	Zdown	P0_mean	Nonnormalized_P0	Nonnormalized_P0_serr	1st_Type	Perc_Win_1stdeg_P0	OverlapNSNPs	NSNPsXNorm	KinshipCoefficient
	SA6001 - SA6003	Unrelated	0.246189	0.0028149	5766	23421	0.249075	0	2.38e-110	1.16e-23	1		SA6001SA6004	Third Degree	2.31826	4.14696	0.946339	0.238686	0.00243825	N/A	0.737805	654361	165043	0.0536609
	SA6001 - SA6004	Unrelated	0.23111	0.00268749	5686	24603	0.249075	0	9.9e-64	0.00085176	0.999148		SA6001SA6003	Unrelated	NA	9.0972	1.00257	0.252868	0.00267041	N/A	0.908537	355355	89627.9	-0.0025675
	SA6001 - SA6010	Unrelated	0.244917	0.00281939	5698	23265	0.249075	0	5.94e-105	2.51e-21	1		SA6001SA6010	Unrelated	NA	9.39497	0.997432	0.251573	0.00244792	N/A	0.865854	342000	86259.5	0.00256751
	SA6001 - SA6013	Unrelated	0.249744	0.00282538	5862	23472	0.249075	0	8.23e-124	6.2e-30	1		SA6001SA6013	Unrelated	NA	12.4131	1.00527	0.25355	0.00201201	N/A	0.908537	364815	92013.9	-0.0052722
	SA6003 - SA6004	Unrelated	0.250053	0.00282589	5872	23483	0.249075	0	5.08e-125	1.72e-30	1		SA6003SA6004	Unrelated	NA	9.13552	0.984549	0.248324	0.00216175	N/A	0.865854	364198	91858.3	0.0154506
	SA6003 - SA6010	Unrelated	0.25038	0.00294022	5436	21711	0.249075	0	9.13e-117	8.95e-29	1		SA6003SA6010	Unrelated	NA	11.1349	1.00799	0.254235	0.00230448	N/A	0.877301	204834	51663.4	-0.0079869
	SA6003 - SA6013	Unrelated	0.252147	0.00292722	5549	22007	0.249075	0	1.59e-124	4.51e-32	1		SA6003SA6013	Unrelated	NA	12.101	1.01503	0.256012	0.00226735	N/A	0.920732	217013	54735.2	-0.015033
	SA6004 - SA6010	Unrelated	0.243343	0.00280764	5684	23358	0.249075	0	1.32e-99	9.9e-19	1		SA6004SA6010	Unrelated	NA	9.56388	0.98761	0.249096	0.00214564	N/A	0.890244	350243	88338.5	0.0123901
	SA6004 - SA6013	Unrelated	0.251869	0.00282902	5930	23544	0.249075	0	3.92e-132	9e-34	1		SA6004SA6013	Unrelated	NA	10.804	0.995039	0.25097	0.0020728	N/A	0.926829	373898	94304.8	0.00496059
	SA6010 - SA6013	Unrelated	0.248406	0.00293741	5375	21638	0.249075	0	1.35e-109	1.74e-25	1		SA6010SA6013	Unrelated	NA	13.0439	1.01246	0.255363	0.00205371	N/A	0.92638	204211	51506.2	-0.0124599
	Shushuk 50												Shushuk 50
	pair	relationship	pmr	sd	mismatch	nsnps	ave_rel	Same_Twins	First_Degree	Second_Degree	Unrelated		PairIndividuals	Rel	Zup	Zdown	P0_mean	Nonnormalized_P0	Nonnormalized_P0_serr	1st_Type	Perc_Win_1stdeg_P0	OverlapNSNPs	NSNPsXNorm	KinshipCoefficient
	SUS014 - SUS009	Second_Degree	0.223675	0.00344798	3267	14606	0.245892	1.02e-247	2.81e-30	0.976187	0.0238125		SUS005SUS009	Third Degree	2.05193	2.84724	0.942573	0.230764	0.00312329	N/A	0.680982	48686	11919.5	0.057427
	SUS003 - SUS005	Unrelated	0.24345	0.00333066	4042	16603	0.245892	0	2.98e-78	3.25e-17	1		SUS014SUS009	Third Degree	3.4749	1.27475	0.923024	0.225978	0.00322161	N/A	0.607362	41442	10146	0.0769758
	SUS003 - SUS013	Unrelated	0.242348	0.00414579	2589	10683	0.245892	3.27e-249	9.41e-49	1.83e-10	1		SUS003SUS005	Unrelated	NA	7.42989	0.9883	0.24196	0.00270366	N/A	0.809816	60725	14866.9	0.0116996
	SUS003 - SUS014	Unrelated	0.252995	0.00346125	3991	15775	0.245892	0	3.35e-98	1.29e-27	1		SUS003SUS009	Unrelated	NA	6.35435	0.987466	0.241755	0.00312913	N/A	0.809816	33749	8262.57	0.0125342
	SUS003 - SUS009	Unrelated	0.248335	0.00375878	3281	13212	0.245892	0	1.31e-72	1.21e-18	1		SUS003SUS013	Unrelated	NA	7.12253	1.00979	0.247221	0.00355896	N/A	0.813665	21677	5307.05	-0.0097889
	SUS005 - SUS013	Unrelated	0.250118	0.00384146	3179	12710	0.245892	0	1.83e-73	1.19e-19	1		SUS003SUS014	Unrelated	NA	7.89365	1.00738	0.246631	0.00313655	N/A	0.846626	50379	12334	-0.007379
	SUS005 - SUS014	Unrelated	0.241553	0.00321741	4275	17698	0.245892	0	4.39e-78	7.9e-16	1		SUS005SUS013	Unrelated	NA	8.48973	1.0225	0.250334	0.00335252	N/A	0.795031	30711	7518.79	-0.022505
	SUS005 - SUS009	Unrelated	0.235651	0.00342943	3609	15315	0.245892	0	9.64e-54	1.98e-07	1		SUS005SUS014	Unrelated	NA	6.37642	0.992621	0.243017	0.00331624	N/A	0.829268	72896	17846.7	0.00737896
	SUS013 - SUS014	Unrelated	0.257684	0.00404132	3018	11712	0.245892	0	8.7e-82	8.68e-25	1		SUS013SUS009	Unrelated	NA	6.38087	1.0136	0.248154	0.00411891	N/A	0.7375	17199	4210.73	-0.0136015
	SUS013 - SUS009	Unrelated	0.251337	0.00448606	2350	9350	0.245892	6.22e-249	4.93e-56	1.71e-15	1		SUS013SUS014	Unrelated	NA	9.01508	1.0305	0.252292	0.00337437	N/A	0.801242	26069	6382.32	-0.0305035
	Sinyukha												Sinyukha	norm_value=0.25
	pair	relationship	pmr	sd	mismatch	nsnps	ave_rel	Same_Twins	First_Degree	Second_Degree	Unrelated		PairIndividuals	Rel	Zup	Zdown	P0_mean	Nonnormalized_P0	Nonnormalized_P0_serr	1st_Type	Perc_Win_1stdeg_P0	OverlapNSNPs	NSNPsXNorm	KinshipCoefficient
	SIJ001 - SIJ002	First_Degree	0.192366	0.00251845	4712	24495	0.25	9.28e-194	1	3.04e-22	9.44e-57		SIJ001SIJ002	First Degree	2.37771	13.9348	0.78517	0.196293	0.00287356	Siblings	0.47561	609361	152340	0.21483
	SIJ001 - SIJ003	First_Degree	0.183962	0.00247071	4524	24592	0.25	1.76e-151	1	1.1e-39	2.52e-82		SIJ001SIJ003	First Degree	10.2811	17.0592	0.741992	0.185498	0.0017145	Parent-offspring	0.109756	637624	159406	0.258008
	SIJ002 - SIJ003	First_Degree	0.184928	0.00247921	4535	24523	0.25	5.41e-156	1	1.38e-37	3.4e-79		SIJ002SIJ003	First Degree	7.57162	12.7099	0.742501	0.185625	0.00231122	Parent-offspring	0.140244	615498	153874	0.257499
	Unokozovskaya												Unokozovskaya	norm_value=0.25
	pair	relationship	pmr	sd	mismatch	nsnps	ave_rel	Same_Twins	First_Degree	Second_Degree	Unrelated		PairIndividuals	Rel	Zup	Zdown	P0_mean	Nonnormalized_P0	Nonnormalized_P0_serr	1st_Type	Perc_Win_1stdeg_P0	OverlapNSNPs	NSNPsXNorm	KinshipCoefficient
	I1722 - I2055	First_Degree	0.184406	0.0031054	2876	15596	0.25	8.93e-98	1	7.5e-25	2.11e-52		I1722I2055	First Degree	6.04599	9.56802	0.739897	0.184974	0.00300211	Siblings	0.462963	58300	14575	0.260103
	I1722 - I2056	First_Degree	0.189438	0.00269803	3996	21094	0.25	4.3e-154	1	1.92e-24	7.58e-57		I1722I2056	First Degree	2.76867	13.5368	0.780663	0.195166	0.0028748	Siblings	0.503067	170819	42704.8	0.219337
	I2055 - I2056	First_Degree	0.188682	0.0026902	3991	21152	0.25	3.48e-151	1	7.51e-26	5.88e-59		I2055I2056	First Degree	4.82515	10.2888	0.75264	0.18816	0.00310143	Siblings	0.52439	175441	43860.2	0.24736

## Sheet: 4. Relatedness groups
	BREADR												READv2
	Yamnaya												Yamnaya
	pair	relationship	pmr	sd	mismatch	nsnps	ave_rel	Same_Twins	First_Degree	Second_Degree	Unrelated		PairIndividuals	Rel	Zup	Zdown	P0_mean	Nonnormalized_P0	Nonnormalized_P0_serr	1st_Type	Perc_Win_1stdeg_P0	OverlapNSNPs	NSNPsXNorm	KinshipCoefficient
	BOK010 - BOK017	First_Degree	0.18273	0.00321447	2641	14453	0.247794	1.36e-89	1	6.8e-23	2.44e-48		BOK010BOK017	First Degree	7.33189	7.85034	0.721951	0.180696	0.00309106	N/A	0.312883	40521	10142	0.278049
	KNK005 - KNK007	First_Degree	0.174422	0.00253094	3921	22480	0.247794	4.15e-100	1	7.43e-51	1.8e-96		KNK005KNK007	First Degree	8.13108	10.7875	0.731914	0.18319	0.00248058	Siblings	0.432927	255549	63961.1	0.268086
	BOK010 - BOK003	Second_Degree	0.223774	0.0070367	785	3508	0.247794	6.31e-59	2.04e-07	0.983536	0.0164638		BOK010RK1001	Third Degree	0.76397	3.9772	0.958679	0.239947	0.00329941	N/A	0.687117	42051	10524.9	0.041321
	BOK010 - BOK016	Unrelated	0.232484	0.00615503	1095	4710	0.247794	2.48e-91	1.21e-13	0.31266	0.68734		BOK015BOK017	Third Degree	0.334764	5.78386	0.96533	0.241612	0.00255663	N/A	0.711656	60738	15202	0.0346695
	BOK010 - 9NP003	Unrelated	0.241326	0.00597408	1238	5130	0.247794	1.02e-115	1.14e-21	0.00023696	0.999763		BOK016BOK017	Third Degree	1.33343	3.46771	0.951392	0.238123	0.0032582	N/A	0.719512	60473	15135.7	0.0486083
	BOK010 - 9NP004	Unrelated	0.24974	0.00373074	3362	13462	0.247794	0	1.38e-73	1.2e-18	1		RK1001BOK015	Third Degree	0.167612	5.2681	0.966823	0.241985	0.00287783	N/A	0.717791	63818	15972.9	0.0331772
	BOK010 - KNK001	Unrelated	0.24933	0.00423248	2605	10448	0.247794	1.59e-265	1.36e-56	2.6e-14	1		9NP0039NP004	Unrelated	NA	9.55651	1.02096	0.255536	0.00300441	N/A	0.829268	65842	16479.5	-0.0209641
	BOK010 - KNK002	Unrelated	0.249383	0.00406147	2830	11348	0.247794	1.48e-288	1.68e-61	1.58e-15	1		9NP003BOK003	Unrelated	NA	3.87114	1.00479	0.251489	0.00637139	N/A	0.708075	7388	1849.13	-0.0047944
	BOK010 - KNK005	Unrelated	0.248255	0.00364561	3486	14042	0.247794	0	2.01e-73	7.3e-18	1		9NP003BOK015	Unrelated	NA	2.34739	0.95252	0.238405	0.00493352	N/A	0.614907	11061	2768.45	0.0474799
	BOK010 - KNK007	Unrelated	0.241148	0.00401977	2731	11325	0.247794	7.29e-254	1.16e-46	1.35e-08	1		9NP003BOK017	Unrelated	NA	7.52091	0.997941	0.249774	0.00305138	N/A	0.835366	75060	18786.7	0.00205919
	BOK010 - VGD001	Unrelated	0.248638	0.00451164	2282	9178	0.247794	5.22e-231	8.55e-49	3.48e-12	1		9NP003KNK001	Unrelated	NA	7.99833	1.01205	0.253304	0.00331061	N/A	0.803681	43134	10796	-0.0120451
	BOK010 - RK1001	Unrelated	0.240271	0.00355215	3476	14467	0.247794	0	1.91e-57	6.97e-10	1		9NP003KNK002	Unrelated	NA	9.08713	1.01575	0.254231	0.00301604	N/A	0.815951	46202	11563.8	-0.0157518
	BOK010 - RK1007	Unrelated	0.2503	0.00474284	2088	8342	0.247794	4.14e-215	1.31e-46	3.57e-12	1		9NP003KNK005	Unrelated	NA	9.74192	1.00576	0.251732	0.00255671	N/A	0.815951	75942	19007.4	-0.0057641
	BOK010 - SA6010	Unrelated	0.248862	0.00397039	2951	11858	0.247794	3.17e-299	2.97e-63	9.87e-16	1		9NP003KNK007	Unrelated	NA	7.42374	1.00039	0.250388	0.00317404	N/A	0.809816	47087	11785.4	-0.0003942
	BOK010 - ZO2002	Unrelated	0.246246	0.00366052	3411	13852	0.247794	0	4.91e-68	1.47e-15	1		9NP003RK1001	Unrelated	NA	9.13523	0.997495	0.249662	0.00249994	N/A	0.779141	81334	20357	0.00250518
	BOK010 - BOK015	Unrelated	0.232818	0.00591391	1189	5107	0.247794	1.54e-99	6.02e-15	0.240083	0.759917		9NP003RK1007	Unrelated	NA	6.27261	1.00016	0.25033	0.00374736	N/A	0.766871	27268	6824.88	-0.0001644
	BOK016 - 9NP003	Unrelated	0.250441	0.00525104	1705	6808	0.247794	4.9e-176	2.54e-38	3.87e-10	1		9NP003SA6010	Unrelated	NA	9.421	1.01137	0.253134	0.00279262	N/A	0.833333	51459	12879.6	-0.0113655
	BOK016 - 9NP004	Unrelated	0.249745	0.00345464	3921	15700	0.247794	0	1.03e-85	1.23e-21	1		9NP003VGD001	Unrelated	NA	8.54212	1.0163	0.254368	0.0032245	N/A	0.770186	31934	7992.73	-0.0162991
	BOK016 - KNK001	Unrelated	0.249231	0.0038422	3159	12675	0.247794	0	2.65e-68	4.08e-17	1		9NP003ZO2002	Unrelated	NA	11.5313	1.02349	0.256168	0.00254466	N/A	0.877301	71016	17774.5	-0.0234877
	BOK016 - KNK002	Unrelated	0.248562	0.0037111	3371	13562	0.247794	0	1.35e-71	1.38e-17	1		9NP004BOK003	Unrelated	NA	7.1692	0.999836	0.250248	0.00326723	N/A	0.776398	35317	8839.45	0.00016441
	BOK016 - KNK005	Unrelated	0.2479	0.00338072	4044	16313	0.247794	0	2.89e-84	3.32e-20	1		9NP004BOK015	Unrelated	NA	6.31838	0.98154	0.245669	0.00298245	N/A	0.791411	52119	13044.8	0.01846
	BOK016 - KNK007	Unrelated	0.25508	0.00373361	3477	13631	0.247794	0	4.75e-86	2.55e-24	1		9NP004BOK017	Unrelated	NA	10.4283	0.99662	0.249443	0.00216896	N/A	0.920732	360756	90293.2	0.00338037
	BOK016 - VGD001	Unrelated	0.247928	0.0040764	2782	11221	0.247794	2.36e-279	3.1e-58	3.82e-14	1		9NP004KNK001	Unrelated	NA	11.951	1.01608	0.254313	0.00230008	N/A	0.914634	201732	50491.3	-0.0160764
	BOK016 - RK1001	Unrelated	0.243047	0.00332439	4046	16647	0.247794	0	3.22e-73	1.29e-14	1		9NP004KNK002	Unrelated	NA	10.7382	0.999578	0.250183	0.00217532	N/A	0.871951	222257	55628.5	0.00042175
	BOK016 - RK1007	Unrelated	0.262117	0.00432998	2704	10316	0.247794	0	8.14e-77	5.13e-24	1		9NP004KNK005	Unrelated	NA	12.7237	1.01081	0.252995	0.00205684	N/A	0.908537	357359	89443	-0.0108114
	BOK016 - SA6010	Unrelated	0.257329	0.0036787	3634	14122	0.247794	0	3.63e-94	1.49e-27	1		9NP004KNK007	Unrelated	NA	10.0299	0.996073	0.249306	0.00224146	N/A	0.865854	225113	56343.3	0.00392747
	BOK016 - ZO2002	Unrelated	0.249155	0.00342133	3982	15982	0.247794	0	9.52e-86	2.63e-21	1		9NP004RK1001	Unrelated	NA	10.7447	0.991518	0.248166	0.00198626	N/A	0.871951	388095	97135.9	0.00848166
	BOK016 - BOK015	Unrelated	0.247732	0.00539872	1584	6394	0.247794	4.93e-159	2.7e-33	2.82e-08	1		9NP004RK1007	Unrelated	NA	9.10721	1.01428	0.253864	0.00296906	N/A	0.859756	128746	32223.7	-0.0142847
	BOK016 - BOK017	Unrelated	0.235801	0.00328398	3940	16709	0.247794	0	3.59e-55	1.7e-06	0.999998		9NP004SA6010	Unrelated	NA	14.6986	1.01911	0.255072	0.00192181	N/A	0.93865	246785	61767.5	-0.0191112
	BOK016 - BOK003	Unrelated	0.241249	0.00619409	1151	4771	0.247794	1.54e-107	3.79e-20	0.00045223	0.999548		9NP004VGD001	Unrelated	NA	10.169	1.01537	0.254137	0.00268584	N/A	0.914634	151210	37846.2	-0.0153731
	9NP003 - 9NP004	Unrelated	0.258711	0.00337106	4366	16876	0.247794	0	4.21e-116	1.52e-34	1		9NP004ZO2002	Unrelated	NA	13.6025	1.01835	0.254883	0.00206275	N/A	0.908537	336849	84309.6	-0.0183542
	9NP003 - KNK001	Unrelated	0.24952	0.00364908	3509	14063	0.247794	0	2.38e-76	3.24e-19	1		BOK0109NP003	Unrelated	NA	1.94771	0.95718	0.239572	0.00654475	N/A	0.697531	7096	1776.05	0.0428198
	9NP003 - KNK002	Unrelated	0.251802	0.00356292	3737	14841	0.247794	0	6.61e-86	8.98e-23	1		BOK0109NP004	Unrelated	NA	5.4421	0.987751	0.247223	0.00374833	N/A	0.765432	34661	8675.26	0.0122491
	9NP003 - KNK005	Unrelated	0.247257	0.00326121	4327	17500	0.247794	0	1.46e-88	8.75e-21	1		BOK010BOK003	Unrelated	NA	0.334293	0.917664	0.229681	0.00854598	N/A	0.776398	4454	1114.79	0.0823357
	9NP003 - KNK007	Unrelated	0.247895	0.00352956	3710	14966	0.247794	0	2.35e-77	1.37e-18	1		BOK010BOK015	Unrelated	NA	0.717842	0.924279	0.231337	0.00628618	N/A	0.670807	6912	1730	0.0757209
	9NP003 - VGD001	Unrelated	0.250575	0.00386008	3158	12603	0.247794	0	1.32e-70	2.74e-18	1		BOK010BOK016	Unrelated	NA	0.365067	0.916203	0.229316	0.00682402	N/A	0.689441	6297	1576.07	0.0837966
	9NP003 - RK1001	Unrelated	0.244215	0.00321572	4359	17849	0.247794	0	9.78e-82	3.73e-17	1		BOK010KNK001	Unrelated	NA	4.67609	0.98183	0.245741	0.00404542	N/A	0.705521	21543	5391.97	0.0181703
	9NP003 - RK1007	Unrelated	0.247998	0.00400739	2880	11613	0.247794	2.2e-289	2.26e-60	1.13e-14	1		BOK010KNK002	Unrelated	NA	4.34057	0.974253	0.243845	0.00392122	N/A	0.742331	24491	6129.83	0.0257472
	9NP003 - SA6010	Unrelated	0.245825	0.00346406	3798	15450	0.247794	0	8.98e-75	8.68e-17	1		BOK010KNK005	Unrelated	NA	5.03353	0.9721	0.243306	0.00327437	N/A	0.722222	38355	9599.83	0.0278996
	9NP003 - ZO2002	Unrelated	0.248893	0.00330103	4270	17156	0.247794	0	2.79e-91	1.75e-22	1		BOK010KNK007	Unrelated	NA	4.31085	0.973375	0.243625	0.00389728	N/A	0.705521	24431	6114.81	0.0266252
	9NP003 - BOK015	Unrelated	0.246116	0.00516616	1711	6952	0.247794	9.75e-169	2.32e-34	4.22e-08	1		BOK010RK1007	Unrelated	NA	4.98626	0.994017	0.248791	0.00440552	N/A	0.740741	14273	3572.37	0.00598301
	9NP003 - BOK017	Unrelated	0.24952	0.00325135	4420	17714	0.247794	0	5.47e-96	5.07e-24	1		BOK010SA6010	Unrelated	NA	4.98751	0.982084	0.245805	0.0038056	N/A	0.717791	26578	6652.18	0.0179157
	9NP003 - BOK003	Unrelated	0.256906	0.00607253	1330	5177	0.247794	2.69e-146	1.29e-34	2.23e-10	1		BOK010VGD001	Unrelated	NA	4.35558	0.979249	0.245095	0.00419479	N/A	0.689441	16667	4171.57	0.0207513
	9NP004 - KNK001	Unrelated	0.247342	0.00294615	5305	21448	0.247794	0	1.14e-108	1.9e-25	1		BOK010ZO2002	Unrelated	NA	5.14437	0.976216	0.244336	0.00340403	N/A	0.701863	36855	9224.4	0.0237845
	9NP004 - KNK002	Unrelated	0.242634	0.00288391	5361	22095	0.247794	0	1.59e-95	1.66e-18	1		BOK015BOK003	Unrelated	NA	1.4699	0.942756	0.235961	0.0062161	N/A	0.7125	7141	1787.31	0.0572441
	9NP004 - KNK005	Unrelated	0.247855	0.00282104	5806	23425	0.247794	0	1.6e-120	1.27e-28	1		BOK0169NP003	Unrelated	NA	3.35564	0.979129	0.245065	0.00543588	N/A	0.69375	10740	2688.1	0.0208708
	9NP004 - KNK007	Unrelated	0.247096	0.00290001	5466	22121	0.247794	0	3.41e-111	8.11e-26	1		BOK0169NP004	Unrelated	NA	7.27944	1.00182	0.250744	0.00328591	N/A	0.792683	51080	12784.8	-0.001818
	9NP004 - VGD001	Unrelated	0.250302	0.00301239	5176	20679	0.247794	0	1.68e-114	3.91e-29	1		BOK016BOK003	Unrelated	NA	1.9483	0.954744	0.238962	0.00622979	N/A	0.72327	6704	1677.94	0.0452561
	9NP004 - RK1001	Unrelated	0.245533	0.002804	5785	23561	0.247794	0	1.46e-112	1.03e-24	1		BOK016BOK015	Unrelated	NA	2.78221	0.968861	0.242495	0.00563252	N/A	0.6875	9827	2459.59	0.031139
	9NP004 - RK1007	Unrelated	0.242461	0.00303334	4840	19962	0.247794	0	7.95e-86	1.56e-16	1		BOK016KNK001	Unrelated	NA	6.0327	1.00456	0.251431	0.00407889	N/A	0.75	32319	8089.09	-0.0045633
	9NP004 - SA6010	Unrelated	0.25314	0.00290682	5664	22375	0.247794	0	6.5e-134	3.17e-36	1		BOK016KNK002	Unrelated	NA	7.6999	1.01136	0.253131	0.00341655	N/A	0.762195	35926	8991.88	-0.011357
	9NP004 - ZO2002	Unrelated	0.254337	0.00285708	5909	23233	0.247794	0	1.94e-143	1.13e-39	1		BOK016KNK005	Unrelated	NA	6.62065	0.986408	0.246887	0.00303031	N/A	0.803681	57982	14512.3	0.0135921
	9NP004 - BOK015	Unrelated	0.249219	0.0034543	3908	15681	0.247794	0	2.64e-84	5.41e-21	1		BOK016KNK007	Unrelated	NA	6.98923	1.01301	0.253544	0.00382299	N/A	0.815951	36187	9057.2	-0.0130057
	9NP004 - BOK017	Unrelated	0.245923	0.00280651	5790	23544	0.247794	0	6.24e-114	2.24e-25	1		BOK016RK1001	Unrelated	NA	5.71127	0.982937	0.246018	0.00336071	N/A	0.768293	61719	15447.6	0.0170629
	9NP004 - BOK003	Unrelated	0.248152	0.00373265	3323	13391	0.247794	0	7.82e-70	5.77e-17	1		BOK016RK1007	Unrelated	NA	8.89085	1.04747	0.26217	0.00397551	N/A	0.771605	21097	5280.35	-0.0474694
	KNK001 - KNK002	Unrelated	0.250985	0.00306151	5034	20057	0.247794	0	2.99e-113	2.65e-29	1		BOK016SA6010	Unrelated	NA	7.24957	1.0155	0.254169	0.00377186	N/A	0.797546	39761	9951.74	-0.0155011
	KNK001 - KNK005	Unrelated	0.245994	0.00291003	5388	21903	0.247794	0	2.75e-106	8.97e-24	1		BOK016VGD001	Unrelated	NA	6.83213	1.00976	0.252732	0.00379205	N/A	0.776398	24706	6183.64	-0.0097616
	KNK001 - KNK007	Unrelated	0.247471	0.00303903	4990	20164	0.247794	0	1.28e-102	3.68e-24	1		BOK016ZO2002	Unrelated	NA	8.34433	1.00564	0.251701	0.00298124	N/A	0.834356	54827	13722.6	-0.0056411
	KNK001 - VGD001	Unrelated	0.247534	0.00318606	4542	18349	0.247794	0	1.25e-93	3.89e-22	1		BOK017BOK003	Unrelated	NA	6.11693	0.974262	0.243847	0.00278287	N/A	0.695652	40874	10230.3	0.0257381
	KNK001 - RK1001	Unrelated	0.24573	0.00289402	5438	22130	0.247794	0	1.86e-106	1.4e-23	1		KNK001BOK003	Unrelated	NA	5.06677	0.988735	0.247469	0.00407461	N/A	0.689441	22722	5687.06	0.011265
	KNK001 - RK1007	Unrelated	0.252137	0.0032668	4455	17669	0.247794	0	4.44e-103	2.02e-27	1		KNK001BOK015	Unrelated	NA	6.98942	0.994544	0.248923	0.0031618	N/A	0.693252	34601	8660.25	0.00545556
	KNK001 - SA6010	Unrelated	0.248596	0.00302045	5090	20475	0.247794	0	7.71e-108	3.06e-26	1		KNK001BOK017	Unrelated	NA	11.1964	1.00057	0.250431	0.00210841	N/A	0.878049	225651	56477.9	-0.0005676
	KNK001 - ZO2002	Unrelated	0.246955	0.00292934	5352	21672	0.247794	0	1.81e-108	4.43e-25	1		KNK001KNK002	Unrelated	NA	11.1594	1.01209	0.253316	0.0023739	N/A	0.871951	145526	36423.5	-0.0120926
	KNK001 - BOK015	Unrelated	0.24732	0.00378892	3207	12967	0.247794	0	6.15e-66	1.2e-15	1		KNK001KNK005	Unrelated	NA	11.9063	1.01316	0.253583	0.00224742	N/A	0.865854	234949	58805.1	-0.0131599
	KNK001 - BOK017	Unrelated	0.249063	0.00292357	5450	21882	0.247794	0	8.02e-117	9.25e-29	1		KNK001KNK007	Unrelated	NA	9.45872	1.00663	0.251949	0.00265622	N/A	0.871951	149324	37374.1	-0.0066318
	KNK001 - BOK003	Unrelated	0.24586	0.00420098	2583	10506	0.247794	1.21e-253	3.92e-51	1.13e-11	1		KNK001RK1001	Unrelated	NA	10.3329	0.997997	0.249787	0.00222233	N/A	0.865854	256450	64186.6	0.00200338
	KNK002 - KNK005	Unrelated	0.251507	0.00289943	5632	22393	0.247794	0	3.23e-128	1.64e-33	1		KNK001RK1007	Unrelated	NA	11.1273	1.02287	0.256013	0.00262321	N/A	0.871951	86265	21591.2	-0.0228717
	KNK002 - KNK007	Unrelated	0.2484	0.00299763	5161	20777	0.247794	0	8.97e-109	2.59e-26	1		KNK001SA6010	Unrelated	NA	10.6315	1.01883	0.255002	0.00265037	N/A	0.896341	162042	40557.3	-0.0188298
	KNK002 - VGD001	Unrelated	0.247099	0.00312546	4706	19045	0.247794	0	7.67e-96	2.48e-22	1		KNK001VGD001	Unrelated	NA	10.761	1.01486	0.254009	0.00252618	N/A	0.823171	98977	24772.8	-0.0148612
	KNK002 - RK1001	Unrelated	0.242505	0.00285428	5468	22548	0.247794	0	5.17e-97	1.16e-18	1		KNK001ZO2002	Unrelated	NA	14.1333	1.02304	0.256055	0.00206822	N/A	0.878049	218988	54810.3	-0.0230383
	KNK002 - RK1007	Unrelated	0.24903	0.00319756	4555	18291	0.247794	0	1.14e-97	4.13e-24	1		KNK002BOK003	Unrelated	NA	5.97274	0.993988	0.248784	0.00367669	N/A	0.720497	24881	6227.44	0.00601183
	KNK002 - SA6010	Unrelated	0.249359	0.00298168	5250	21054	0.247794	0	2.05e-113	3.65e-28	1		KNK002BOK015	Unrelated	NA	6.05416	0.985728	0.246717	0.00328574	N/A	0.736196	37310	9338.28	0.0142723
	KNK002 - ZO2002	Unrelated	0.248816	0.00290309	5518	22177	0.247794	0	1.61e-117	9.93e-29	1		KNK002BOK017	Unrelated	NA	10.1051	0.996845	0.249499	0.00224391	N/A	0.871951	250642	62732.9	0.00315484
	KNK002 - BOK015	Unrelated	0.24319	0.00367117	3321	13656	0.247794	0	1.69e-60	2.92e-12	1		KNK002KNK005	Unrelated	NA	10.9464	1.01462	0.253948	0.00247786	N/A	0.908537	250260	62637.3	-0.0146191
	KNK002 - BOK017	Unrelated	0.246737	0.00287268	5557	22522	0.247794	0	6.45e-112	1.14e-25	1		KNK002KNK007	Unrelated	NA	10.9663	1.00945	0.252655	0.00235543	N/A	0.908537	158774	39739.4	-0.0094523
	KNK002 - BOK003	Unrelated	0.241961	0.00402527	2739	11320	0.247794	4.14e-257	4.38e-48	2.89e-09	1		KNK002RK1001	Unrelated	NA	9.8655	0.997569	0.24968	0.00231677	N/A	0.835366	271475	67947.2	0.00243102
	KNK005 - VGD001	Unrelated	0.247525	0.00297045	5225	21109	0.247794	0	1.42e-107	2.41e-25	1		KNK002RK1007	Unrelated	NA	9.83953	1.02745	0.25716	0.00308305	N/A	0.884146	91270	22843.9	-0.0274529
	KNK005 - RK1001	Unrelated	0.245618	0.00279086	5843	23789	0.247794	0	5.8e-114	4.28e-25	1		KNK002SA6010	Unrelated	NA	13.1552	1.01552	0.254174	0.00207902	N/A	0.920245	173267	43366.8	-0.0155232
	KNK005 - RK1007	Unrelated	0.255486	0.00305235	5216	20416	0.247794	0	7.41e-130	1.05e-36	1		KNK002VGD001	Unrelated	NA	11.1572	1.00586	0.251756	0.00223461	N/A	0.82716	106615	26684.6	-0.0058629
	KNK005 - SA6010	Unrelated	0.248235	0.00286924	5627	22668	0.247794	0	5.1e-118	2.29e-28	1		KNK002ZO2002	Unrelated	NA	11.116	1.01149	0.253165	0.00236962	N/A	0.896341	236095	59092	-0.0114913
	KNK005 - ZO2002	Unrelated	0.249277	0.00282145	5860	23508	0.247794	0	3.01e-126	3.2e-31	1		KNK005BOK003	Unrelated	NA	6.94405	0.986782	0.246981	0.00290268	N/A	0.726708	39744	9947.48	0.0132176
	KNK005 - BOK015	Unrelated	0.24761	0.00337867	4041	16320	0.247794	0	1.49e-83	7.34e-20	1		KNK005BOK015	Unrelated	NA	6.10869	0.971903	0.243256	0.00268996	N/A	0.717791	59205	14818.4	0.0280972
	KNK005 - BOK017	Unrelated	0.250568	0.00281165	5952	23754	0.247794	0	1.99e-132	7.76e-34	1		KNK005BOK017	Unrelated	NA	11.646	0.999189	0.250086	0.0019974	N/A	0.908537	407212	101921	0.00081089
	KNK005 - BOK003	Unrelated	0.250233	0.00366718	3491	13951	0.247794	0	2.53e-77	8.21e-20	1		KNK005RK1001	Unrelated	NA	8.59952	0.996512	0.249416	0.00262707	N/A	0.865854	445076	111398	0.00348827
	KNK007 - VGD001	Unrelated	0.247869	0.00311315	4768	19236	0.247794	0	3.86e-99	1.19e-23	1		KNK005RK1007	Unrelated	NA	12.122	1.01302	0.253548	0.00220457	N/A	0.884146	147475	36911.4	-0.0130216
	KNK007 - RK1001	Unrelated	0.244588	0.00285404	5548	22683	0.247794	0	5.17e-105	3.12e-22	1		KNK005SA6010	Unrelated	NA	15.4489	1.02781	0.257249	0.0019694	N/A	0.92638	277925	69561.5	-0.0278093
	KNK007 - RK1007	Unrelated	0.251296	0.0032039	4606	18329	0.247794	0	1.85e-104	2.89e-27	1		KNK005VGD001	Unrelated	NA	11.5297	1.00095	0.250526	0.00205574	N/A	0.871951	172884	43270.9	-0.0009487
	KNK007 - SA6010	Unrelated	0.253432	0.00299266	5354	21126	0.247794	0	1.86e-127	1.05e-34	1		KNK005ZO2002	Unrelated	NA	12.7568	1.00868	0.252461	0.00200968	N/A	0.878049	386249	96673.8	-0.0086803
	KNK007 - ZO2002	Unrelated	0.243078	0.00287576	5408	22248	0.247794	0	9.98e-98	2.38e-19	1		KNK007BOK003	Unrelated	NA	5.71868	0.985644	0.246696	0.00347481	N/A	0.695652	25497	6381.62	0.0143563
	KNK007 - BOK015	Unrelated	0.238767	0.00364411	3268	13687	0.247794	7.59e-295	3.31e-51	6.21e-08	1		KNK007BOK015	Unrelated	NA	4.98774	0.973507	0.243658	0.00337499	N/A	0.711656	37606	9412.36	0.0264933
	KNK007 - BOK017	Unrelated	0.24826	0.00287613	5601	22561	0.247794	0	1.49e-117	2.81e-28	1		KNK007BOK017	Unrelated	NA	10.017	0.991187	0.248083	0.00212226	N/A	0.871951	253141	63358.4	0.00881311
	KNK007 - BOK003	Unrelated	0.246811	0.00403002	2825	11446	0.247794	2.93e-280	2.29e-57	1.84e-13	1		KNK007RK1001	Unrelated	NA	8.86222	0.981901	0.245759	0.00213654	N/A	0.835366	278639	69740.3	0.0180993
	VGD001 - RK1001	Unrelated	0.246299	0.00294885	5258	21348	0.247794	0	1.21e-104	1.13e-23	1		KNK007RK1007	Unrelated	NA	9.82964	1.01157	0.253186	0.00268185	N/A	0.847561	92908	23253.8	-0.0115748
	VGD001 - RK1007	Unrelated	0.247217	0.00338299	4020	16261	0.247794	0	3.06e-82	2.58e-19	1		KNK007SA6010	Unrelated	NA	12.5002	1.014	0.253793	0.00215746	N/A	0.92638	177172	44344.2	-0.0139999
	VGD001 - SA6010	Unrelated	0.250641	0.00310367	4887	19498	0.247794	0	4.74e-109	5.26e-28	1		KNK007VGD001	Unrelated	NA	11.1579	1.01254	0.253427	0.00238423	N/A	0.877301	109199	27331.3	-0.0125388
	VGD001 - ZO2002	Unrelated	0.248777	0.00299389	5187	20850	0.247794	0	2.12e-110	5.44e-27	1		KNK007ZO2002	Unrelated	NA	11.496	1.00559	0.251687	0.00216271	N/A	0.914634	241141	60354.9	-0.005585
	VGD001 - BOK015	Unrelated	0.2441	0.00400856	2803	11483	0.247794	8.99e-270	1.24e-52	3.4e-11	1		RK1001BOK003	Unrelated	NA	5.95199	0.973596	0.24368	0.00283198	N/A	0.714286	42367	10604	0.0264042
	VGD001 - BOK017	Unrelated	0.248168	0.00297036	5248	21147	0.247794	0	6.4e-110	2.11e-26	1		RK1001BOK017	Unrelated	NA	8.5496	0.978451	0.244895	0.00211368	N/A	0.871951	439800	110077	0.0215491
	VGD001 - BOK003	Unrelated	0.255324	0.00454508	2350	9204	0.247794	3.28e-254	1.1e-58	8.15e-17	1		RK1001RK1007	Unrelated	NA	8.31659	1.00273	0.250973	0.00290367	N/A	0.835366	159826	40002.7	-0.0027329
	RK1001 - RK1007	Unrelated	0.245775	0.00299178	5090	20710	0.247794	0	8.05e-100	3.51e-22	1		RK1001SA6010	Unrelated	NA	11.0475	1.00258	0.250934	0.00218233	N/A	0.884146	305013	76341.4	-0.0025757
	RK1001 - SA6010	Unrelated	0.246445	0.00285066	5632	22853	0.247794	0	1.7e-112	1.54e-25	1		RK1001ZO2002	Unrelated	NA	10.5707	1.00545	0.251653	0.00234885	N/A	0.890244	418846	104833	-0.0054515
	RK1001 - ZO2002	Unrelated	0.242377	0.00278678	5731	23645	0.247794	0	3.15e-101	2.56e-19	1		RK1007BOK003	Unrelated	NA	4.10146	0.981717	0.245713	0.0046053	N/A	0.701863	14928	3736.31	0.0182835
	RK1001 - BOK015	Unrelated	0.240946	0.00330882	4025	16705	0.247794	0	5.52e-68	4.05e-12	1		RK1007BOK015	Unrelated	NA	5.05294	0.986267	0.246852	0.00396351	N/A	0.699387	22552	5644.52	0.0137329
	RK1001 - BOK017	Unrelated	0.243178	0.0027776	5801	23855	0.247794	0	4.15e-105	7.16e-21	1		RK1007BOK017	Unrelated	NA	11.3868	1.01539	0.254141	0.002399	N/A	0.890244	142767	35733	-0.015392
	RK1001 - BOK003	Unrelated	0.247544	0.00360243	3553	14353	0.247794	0	2.04e-73	1.75e-17	1		RK1007SA6010	Unrelated	NA	10.6243	1.02207	0.255812	0.00272845	N/A	0.877301	102501	25654.9	-0.0220674
	RK1007 - SA6010	Unrelated	0.250293	0.00316082	4701	18782	0.247794	0	4.92e-104	1.64e-26	1		RK1007ZO2002	Unrelated	NA	10.8541	1.02115	0.255583	0.00264959	N/A	0.883436	140913	35269	-0.0211529
	RK1007 - ZO2002	Unrelated	0.250592	0.00304455	5077	20260	0.247794	0	3.96e-113	5.35e-29	1		SA6010BOK003	Unrelated	NA	6.81187	0.998484	0.24991	0.00338897	N/A	0.732919	27650	6920.49	0.00151554
	RK1007 - BOK015	Unrelated	0.245347	0.0041719	2610	10638	0.247794	7.96e-255	6.63e-51	2.09e-11	1		SA6010BOK015	Unrelated	NA	7.30778	1.00127	0.250607	0.00325447	N/A	0.802469	41168	10303.9	-0.001272
	RK1007 - BOK017	Unrelated	0.246153	0.00301075	5039	20471	0.247794	0	6.7e-100	1.65e-22	1		SA6010BOK017	Unrelated	NA	10.8467	0.997369	0.24963	0.00210259	N/A	0.878049	276032	69087.7	0.00263068
	RK1007 - BOK003	Unrelated	0.252134	0.00476151	2097	8317	0.247794	4.67e-220	6.86e-49	2.8e-13	1		SA6010ZO2002	Unrelated	NA	12.2222	1.02479	0.256494	0.00242754	N/A	0.908537	265351	66414.4	-0.0247926
	SA6010 - ZO2002	Unrelated	0.250366	0.00288566	5643	22539	0.247794	0	5.76e-125	8.45e-32	1		VGD001BOK003	Unrelated	NA	5.66522	1.00063	0.250447	0.00416977	N/A	0.757764	17337	4339.26	-0.0006317
	SA6010 - BOK015	Unrelated	0.255185	0.00365532	3630	14225	0.247794	0	5.27e-90	1.84e-25	1		VGD001BOK015	Unrelated	NA	5.4589	0.977273	0.244601	0.0032564	N/A	0.670807	25883	6478.23	0.0227266
	SA6010 - BOK017	Unrelated	0.244809	0.00285183	5565	22732	0.247794	0	4.98e-106	1.19e-22	1		VGD001BOK017	Unrelated	NA	11.0086	1.0013	0.250615	0.00216107	N/A	0.884146	169998	42548.6	-0.0013017
	SA6010 - BOK003	Unrelated	0.250126	0.00397711	2966	11858	0.247794	1.01e-304	1.25e-65	7.49e-17	1		VGD001RK1001	Unrelated	NA	10.1886	0.993156	0.248576	0.0021349	N/A	0.853659	185376	46397.6	0.00684425
	ZO2002 - BOK015	Unrelated	0.242017	0.00337919	3888	16065	0.247794	0	4.34e-68	6.38e-13	1		VGD001RK1007	Unrelated	NA	9.30712	1.01289	0.253515	0.00286778	N/A	0.82716	62872	15736.2	-0.0128898
	ZO2002 - BOK017	Unrelated	0.246449	0.00280621	5812	23583	0.247794	0	4.42e-116	2.43e-26	1		VGD001SA6010	Unrelated	NA	12.2538	1.02188	0.255765	0.00236174	N/A	0.884146	118566	29675.8	-0.021878
	ZO2002 - BOK003	Unrelated	0.246712	0.00368473	3377	13688	0.247794	0	3.01e-68	7.39e-16	1		VGD001ZO2002	Unrelated	NA	10.9355	1.0053	0.251616	0.00226708	N/A	0.853659	163674	40965.8	-0.0053023
	BOK015 - BOK017	Unrelated	0.240519	0.00331337	4002	16639	0.247794	0	1.28e-66	1.44e-11	1		ZO2002BOK003	Unrelated	NA	6.41727	0.987354	0.247124	0.00316327	N/A	0.695652	37985	9507.22	0.0126456
	BOK015 - BOK003	Unrelated	0.23865	0.00604151	1188	4978	0.247794	1.88e-107	5.83e-19	0.00285426	0.997146		ZO2002BOK015	Unrelated	NA	6.27322	0.975756	0.244221	0.00277317	N/A	0.765432	56887	14238.2	0.0242436
	BOK017 - BOK003	Unrelated	0.243508	0.00359078	3479	14287	0.247794	0	5.63e-64	3.95e-13	1		ZO2002BOK017	Unrelated	NA	12.0232	1.00599	0.251789	0.00207636	N/A	0.878049	378587	94756.1	-0.005993
	North Caucasus												North Caucasus
	pair	relationship	pmr	sd	mismatch	nsnps	ave_rel	Same_Twins	First_Degree	Second_Degree	Unrelated		PairIndividuals	Rel	Zup	Zdown	P0_mean	Nonnormalized_P0	Nonnormalized_P0_serr	1st_Type	Perc_Win_1stdeg_P0	OverlapNSNPs	NSNPsXNorm	KinshipCoefficient
	KMM030 - KMM032	Unrelated	0.246003	0.00286605	5555	22581	0.249019	0	6.35e-106	1.29e-22	1		GW1001I1723	Third Degree	3.88358	2.00289	0.927516	0.233653	0.0026747	N/A	0.601227	62182	15664.4	0.0724842
	KMM030 - KMM033	Unrelated	0.242941	0.00285078	5498	22631	0.249019	0	2.81e-95	1.34e-17	1		KMM010GW1001	Third Degree	1.14701	5.46977	0.957916	0.241311	0.00237949	N/A	0.762195	277418	69885.1	0.0420843
	KMM030 - KMM036	Unrelated	0.2469	0.00296673	5216	21126	0.249019	0	3.87e-102	1.31e-22	1		KMM030GW1001	Third Degree	0.573087	7.22603	0.964157	0.242883	0.00201876	N/A	0.829268	221662	55839.4	0.0358426
	KMM030 - KMM038	Unrelated	0.245299	0.00420356	2570	10477	0.249019	1.28e-247	2.29e-48	2.48e-10	1		KMM032KMM003	Third Degree	0.0292659	6.19763	0.968456	0.243966	0.00252847	N/A	0.791411	225564	56822.4	0.0315437
	KMM030 - KMM001	Unrelated	0.249666	0.00323	4483	17956	0.249019	0	8.6e-95	4.97e-23	1		KMM032KMM038	Third Degree	2.32822	2.80343	0.940394	0.236897	0.00306813	N/A	0.674847	34534	8699.55	0.0596061
	KMM030 - KMM002	Unrelated	0.251316	0.00297382	5347	21276	0.249019	0	9.21e-118	8.71e-30	1		KMM033KMM038	Third Degree	0.116668	4.76914	0.967258	0.243664	0.0032225	N/A	0.703704	34921	8797.04	0.0327424
	KMM030 - KMM003	Unrelated	0.252411	0.00304706	5130	20324	0.249019	0	4.64e-116	3.74e-30	1		KMM036KMM038	Third Degree	3.35217	1.11715	0.921872	0.232231	0.0035228	N/A	0.590062	24256	6110.39	0.0781275
	KMM030 - KMM010	Unrelated	0.247689	0.00295713	5278	21309	0.249019	0	1.11e-105	4.73e-24	1		KMM038GW1001	Third Degree	0.808459	3.75623	0.957681	0.241252	0.0034492	N/A	0.722222	30263	7623.63	0.0423195
	KMM030 - MK5003	Unrelated	0.241712	0.00315881	4440	18369	0.249019	0	6.03e-74	8.61e-13	1		KMM038KMM002	Third Degree	2.77671	0.99738	0.922767	0.232457	0.00417174	N/A	0.662577	23342	5880.14	0.0772331
	KMM030 - MK5014	Unrelated	0.249847	0.00356622	3682	14737	0.249019	0	2.38e-78	3.14e-19	1		KMM038LYG001	Third Degree	1.50953	3.03548	0.947992	0.238811	0.00346413	N/A	0.699387	32599	8212.1	0.0520081
	KMM030 - MK5025.merged	Unrelated	0.248327	0.00405357	2821	11360	0.249019	4.97e-281	8e-58	1.07e-13	1		KMM038MK5009	Third Degree	0.219201	3.96412	0.965475	0.243215	0.00376364	N/A	0.680982	25093	6321.24	0.0345249
	KMM030 - VS2001.merged	Unrelated	0.245663	0.0029478	5239	21326	0.249019	0	6.27e-99	7.33e-21	1		BU2001GW1001	Unrelated	NA	9.61916	0.982556	0.247518	0.00199835	N/A	0.841463	232387	58541.2	0.017444
	KMM030 - BU2001	Unrelated	0.247872	0.00302832	5039	20329	0.249019	0	1.92e-101	2.95e-23	1		BU2001I1723	Unrelated	NA	8.45743	1.01825	0.25651	0.00333601	N/A	0.785276	36599	9219.75	-0.0182494
	KMM030 - GW1001	Unrelated	0.240419	0.00287791	5301	22049	0.249019	0	2.44e-84	2.52e-13	1		BU2001LYG001	Unrelated	NA	11.373	0.996978	0.251151	0.00200963	N/A	0.902439	233680	58866.9	0.00302229
	KMM030 - I1723	Unrelated	0.249532	0.00374434	3333	13357	0.249019	0	2.06e-70	3.51e-17	1		BU2001MK5009	Unrelated	NA	11.3779	1.00149	0.252287	0.00210859	N/A	0.896341	180584	45491.4	-0.0014867
	KMM030 - LYG001	Unrelated	0.246217	0.0028869	5483	22269	0.249019	0	3.2e-105	1.15e-22	1		BU2001PG2002	Unrelated	NA	9.13294	0.995774	0.250848	0.00246932	N/A	0.840491	119128	30009.8	0.00422636
	KMM030 - MK5009	Unrelated	0.245993	0.0029441	5264	21399	0.249019	0	2.22e-100	1.88e-21	1		BU2001RK1003	Unrelated	NA	9.63022	1.00003	0.25192	0.00245317	N/A	0.768293	81629	20563.4	-3.09e-05
	KMM030 - PG2002	Unrelated	0.249607	0.00308261	4920	19711	0.249019	0	8.39e-104	4e-25	1		GW1001LYG001	Unrelated	NA	9.32442	0.979397	0.246722	0.00197618	N/A	0.865854	400446	100877	0.0206028
	KMM030 - RK1003	Unrelated	0.245952	0.0032517	4314	17540	0.249019	0	2.7e-82	1.16e-17	1		GW1001MK5009	Unrelated	NA	10.0969	0.992732	0.250082	0.00215767	N/A	0.878049	306696	77260.6	0.00726834
	KMM032 - KMM033	Unrelated	0.247474	0.00278851	5927	23950	0.249019	0	7.13e-118	1.46e-26	1		GW1001PG2002	Unrelated	NA	9.58404	1.00595	0.253411	0.00262057	N/A	0.871166	203803	51340.5	-0.00595
	KMM032 - KMM036	Unrelated	0.245729	0.00284575	5624	22887	0.249019	0	2.34e-106	1.9e-22	1		GW1001RK1003	Unrelated	NA	8.20879	0.992902	0.250124	0.00265918	N/A	0.792683	136740	34446.5	0.0070984
	KMM032 - KMM038	Unrelated	0.243579	0.00367168	3329	13667	0.249019	0	3.6e-59	1.58e-11	1		I1723LYG001	Unrelated	NA	7.06577	1.00132	0.252244	0.00338941	N/A	0.791411	63601	16021.9	-0.0013178
	KMM032 - KMM001	Unrelated	0.248503	0.00301536	5104	20539	0.249019	0	1.55e-104	1.86e-24	1		I1723MK5009	Unrelated	NA	8.00583	1.01556	0.255833	0.00343971	N/A	0.840491	49028	12350.8	-0.0155645
	KMM032 - KMM002	Unrelated	0.244063	0.00283285	5611	22990	0.249019	0	8.36e-101	9.89e-20	1		I1723PG2002	Unrelated	NA	7.59619	1.01369	0.25536	0.00356287	N/A	0.790123	32836	8271.8	-0.0136852
	KMM032 - KMM003	Unrelated	0.236651	0.00284466	5283	22324	0.249019	0	2.22e-73	1.55e-08	1		I1723RK1003	Unrelated	NA	6.62382	1.0269	0.25869	0.00458864	N/A	0.777778	22123	5573.06	-0.0269044
	KMM032 - KMM010	Unrelated	0.24962	0.00285381	5741	22999	0.249019	0	4.79e-121	3.21e-29	1		KMM001BU2001	Unrelated	NA	8.34835	1.00264	0.252577	0.00290851	N/A	0.828221	78970	19893.5	-0.0026375
	KMM032 - MK5003	Unrelated	0.247902	0.00299029	5169	20851	0.249019	0	3.97e-104	7e-24	1		KMM001GW1001	Unrelated	NA	7.82491	0.999336	0.251745	0.00299677	N/A	0.828221	129504	32623.7	0.00066444
	KMM032 - MK5014	Unrelated	0.258039	0.00328072	4590	17788	0.249019	0	1.4e-117	5.38e-34	1		KMM001I1723	Unrelated	NA	6.35471	1.0316	0.259874	0.00496926	N/A	0.765432	20306	5115.34	-0.0316039
	KMM032 - MK5025.merged	Unrelated	0.249949	0.00358106	3654	14619	0.249019	0	5.79e-78	3.43e-19	1		KMM001KMM002	Unrelated	NA	7.99761	1.00659	0.253572	0.00316045	N/A	0.803681	95192	23980.1	-0.0065865
	KMM032 - VS2001.merged	Unrelated	0.249707	0.00285093	5756	23051	0.249019	0	1.22e-121	1.96e-29	1		KMM001KMM003	Unrelated	NA	10.7028	1.01835	0.256535	0.0026385	N/A	0.864198	76321	19226.2	-0.0183492
	KMM032 - BU2001	Unrelated	0.253017	0.00291753	5618	22204	0.249019	0	7.16e-129	6.88e-34	1		KMM001KMM010	Unrelated	NA	9.38385	1.00971	0.254357	0.00277729	N/A	0.865031	95126	23963.4	-0.0097053
	KMM032 - GW1001	Unrelated	0.249649	0.0028228	5869	23509	0.249019	0	7.97e-124	6.65e-30	1		KMM001LYG001	Unrelated	NA	10.4468	1.0224	0.257556	0.00280086	N/A	0.895706	132383	33348.9	-0.0224015
	KMM032 - I1723	Unrelated	0.253201	0.00338721	4173	16481	0.249019	0	2.59e-96	1.47e-25	1		KMM001MK5003	Unrelated	NA	12.057	1.03276	0.260165	0.00264319	N/A	0.833333	51994	13097.9	-0.0327579
	KMM032 - LYG001	Unrelated	0.24429	0.00279186	5786	23685	0.249019	0	1.13e-104	1.06e-20	1		KMM001MK5009	Unrelated	NA	9.88883	1.00966	0.254345	0.00263419	N/A	0.822086	102711	25874.2	-0.009655
	KMM032 - MK5009	Unrelated	0.246829	0.00283705	5701	23097	0.249019	0	2.43e-111	1.57e-24	1		KMM001MK5014	Unrelated	NA	7.70664	1.01935	0.256788	0.0036971	N/A	0.801242	25597	6448.2	-0.0193536
	KMM032 - PG2002	Unrelated	0.251187	0.00293091	5500	21896	0.249019	0	1e-120	2.01e-30	1		KMM001MK5025.merged	Unrelated	NA	5.8438	1.01585	0.255904	0.00472445	N/A	0.734568	14142	3562.55	-0.0158464
	KMM032 - RK1003	Unrelated	0.252167	0.00306499	5062	20074	0.249019	0	7.31e-114	2.01e-29	1		KMM001PG2002	Unrelated	NA	9.35302	1.01234	0.255022	0.00285749	N/A	0.864198	68500	17256	-0.0123432
	KMM033 - KMM036	Unrelated	0.240202	0.00281759	5522	22989	0.249019	0	3.47e-87	1.46e-13	1		KMM001RK1003	Unrelated	NA	9.06211	1.017	0.256194	0.00307856	N/A	0.801242	45649	11499.6	-0.016996
	KMM033 - KMM038	Unrelated	0.24401	0.00365959	3361	13774	0.249019	0	1.46e-60	4.76e-12	1		KMM001VS2001.merged	Unrelated	NA	9.64795	1.01029	0.254504	0.00271649	N/A	0.883436	98906	24915.7	-0.0102884
	KMM033 - KMM001	Unrelated	0.245134	0.00300061	5038	20552	0.249019	0	1.19e-93	2.5e-19	1		KMM002BU2001	Unrelated	NA	9.70831	0.993076	0.250168	0.00225298	N/A	0.883436	164869	41532.6	0.00692377
	KMM033 - KMM002	Unrelated	0.247457	0.00284508	5693	23006	0.249019	0	3.4e-113	1.63e-25	1		KMM002GW1001	Unrelated	NA	9.3567	0.986478	0.248506	0.00215999	N/A	0.883436	276625	69685.3	0.0135222
	KMM033 - KMM003	Unrelated	0.247265	0.00288901	5514	22300	0.249019	0	4.61e-109	1.97e-24	1		KMM002I1723	Unrelated	NA	7.38805	1.00375	0.252857	0.00332448	N/A	0.815951	44100	11109.3	-0.0037499
	KMM033 - KMM010	Unrelated	0.247469	0.00284445	5696	23017	0.249019	0	2.72e-113	1.52e-25	1		KMM002KMM003	Unrelated	NA	9.72723	0.995138	0.250688	0.00230198	N/A	0.845679	162513	40939.1	0.00486225
	KMM033 - MK5003	Unrelated	0.248414	0.00299545	5169	20808	0.249019	0	1.33e-105	1.25e-24	1		KMM002KMM010	Unrelated	NA	11.6767	1.00617	0.253466	0.00215559	N/A	0.883436	202698	51062.2	-0.0061658
	KMM033 - MK5014	Unrelated	0.252191	0.00325463	4490	17804	0.249019	0	3.93e-101	3.31e-26	1		KMM002LYG001	Unrelated	NA	8.4694	0.988809	0.249093	0.00245562	N/A	0.858896	285106	71821.8	0.0111911
	KMM033 - MK5025.merged	Unrelated	0.255385	0.00358915	3770	14762	0.249019	0	1.82e-91	2.19e-25	1		KMM002MK5003	Unrelated	NA	8.42307	1.0008	0.252115	0.00282789	N/A	0.871166	111453	28076.4	-0.0008048
	KMM033 - VS2001.merged	Unrelated	0.248809	0.00284485	5746	23094	0.249019	0	1.42e-118	6.15e-28	1		KMM002MK5009	Unrelated	NA	11.5551	1.00146	0.25228	0.00207562	N/A	0.932515	220200	55471.1	-0.0014578
	KMM033 - BU2001	Unrelated	0.243638	0.002876	5428	22279	0.249019	0	3.18e-96	1.88e-18	1		KMM002MK5014	Unrelated	NA	9.34568	1.00677	0.253618	0.00270953	N/A	0.808642	54034	13611.8	-0.0067706
	KMM033 - GW1001	Unrelated	0.254354	0.00283834	5988	23542	0.249019	0	1.34e-141	2.98e-38	1		KMM002MK5025.merged	Unrelated	NA	6.85032	1.01271	0.255115	0.00391511	N/A	0.797546	30496	7682.32	-0.0127144
	KMM033 - I1723	Unrelated	0.253173	0.00338853	4169	16467	0.249019	0	3.68e-96	1.67e-25	1		KMM002PG2002	Unrelated	NA	10.9378	1.00405	0.252933	0.00225246	N/A	0.889571	145778	36723.3	-0.0040492
	KMM033 - LYG001	Unrelated	0.249177	0.00280951	5906	23702	0.249019	0	4.63e-123	2.63e-29	1		KMM002RK1003	Unrelated	NA	11.4162	1.00739	0.253774	0.00223179	N/A	0.838509	96704	24360.9	-0.0073911
	KMM033 - MK5009	Unrelated	0.250022	0.002847	5784	23134	0.249019	0	3.14e-123	4.4e-30	1		KMM002VS2001.merged	Unrelated	NA	11.5597	1.0094	0.25428	0.00224782	N/A	0.907975	209588	52797.8	-0.0093974
	KMM033 - PG2002	Unrelated	0.249646	0.00292605	5462	21879	0.249019	0	2.81e-115	7.12e-28	1		KMM003BU2001	Unrelated	NA	11.2718	1.00439	0.253019	0.00219338	N/A	0.834356	130832	32958.2	-0.004393
	KMM033 - RK1003	Unrelated	0.247868	0.00304892	4971	20055	0.249019	0	4.5e-100	6.02e-23	1		KMM003GW1001	Unrelated	NA	9.43766	1.00417	0.252963	0.00261375	N/A	0.895706	220858	55636.9	-0.0041719
	KMM036 - KMM038	Unrelated	0.232098	0.00392365	2687	11577	0.249019	3.13e-219	7.28e-31	0.11674	0.88326		KMM003I1723	Unrelated	NA	8.95015	1.03098	0.259716	0.00351063	N/A	0.82716	35816	9022.5	-0.0309783
	KMM036 - KMM001	Unrelated	0.252058	0.00319537	4654	18464	0.249019	0	1.82e-104	5.72e-27	1		KMM003KMM010	Unrelated	NA	9.60845	1.00757	0.253818	0.00265626	N/A	0.883436	161986	40806.3	-0.0075651
	KMM036 - KMM002	Unrelated	0.240402	0.00290276	5210	21672	0.249019	0	7.59e-83	4.47e-13	1		KMM003LYG001	Unrelated	NA	9.94552	1.00303	0.252675	0.00245127	N/A	0.90184	228701	57612.6	-0.0030264
	KMM036 - KMM003	Unrelated	0.243463	0.00297549	5065	20804	0.249019	0	2.49e-89	5.18e-17	1		KMM003MK5003	Unrelated	NA	11.546	1.01694	0.25618	0.00241507	N/A	0.858896	89480	22541.1	-0.016941
	KMM036 - KMM010	Unrelated	0.249723	0.00294029	5412	21672	0.249019	0	1.85e-114	9.64e-28	1		KMM003MK5009	Unrelated	NA	9.85728	1.00422	0.252975	0.00250364	N/A	0.895706	177326	44670.6	-0.0042167
	KMM036 - MK5003	Unrelated	0.247841	0.00314266	4678	18875	0.249019	0	3.81e-94	1.34e-21	1		KMM003MK5014	Unrelated	NA	9.40116	1.01291	0.255165	0.00285812	N/A	0.807453	43850	11046.4	-0.0129126
	KMM036 - MK5014	Unrelated	0.25277	0.00351871	3856	15255	0.249019	0	3.71e-88	3.23e-23	1		KMM003MK5025.merged	Unrelated	NA	7.063	1.01326	0.255254	0.00381684	N/A	0.765432	24505	6173.12	-0.0132646
	KMM036 - MK5025.merged	Unrelated	0.242549	0.00392738	2889	11911	0.249019	1.93e-269	9.88e-50	3.06e-09	1		KMM003PG2002	Unrelated	NA	12.0236	1.00981	0.254383	0.00216967	N/A	0.845679	119210	30030.5	-0.0098071
	KMM036 - VS2001.merged	Unrelated	0.245383	0.00292386	5315	21660	0.249019	0	1.64e-99	9.93e-21	1		KMM003RK1003	Unrelated	NA	8.57235	1.00067	0.252082	0.00277481	N/A	0.833333	78518	19779.7	-0.0006741
	KMM036 - BU2001	Unrelated	0.245799	0.00300475	5047	20533	0.249019	0	1.01e-95	2.55e-20	1		KMM003VS2001.merged	Unrelated	NA	11.8458	1.01832	0.256528	0.00238332	N/A	0.889571	166664	41984.7	-0.0183223
	KMM036 - GW1001	Unrelated	0.246816	0.00288751	5503	22296	0.249019	0	1.85e-107	1.1e-23	1		KMM010BU2001	Unrelated	NA	9.44656	1.00347	0.252787	0.00259257	N/A	0.853659	164360	41404.3	-0.0034697
	KMM036 - I1723	Unrelated	0.251735	0.00369026	3482	13832	0.249019	0	1e-77	4.8e-20	1		KMM010I1723	Unrelated	NA	8.67612	1.02315	0.257745	0.00339431	N/A	0.846626	43834	11042.3	-0.0231534
	KMM036 - LYG001	Unrelated	0.24307	0.00285438	5489	22582	0.249019	0	1.59e-95	9.03e-18	1		KMM010LYG001	Unrelated	NA	9.53285	0.992014	0.249901	0.00226637	N/A	0.920732	284429	71651.2	0.00798619
	KMM036 - MK5009	Unrelated	0.242469	0.00289989	5296	21842	0.249019	0	2.24e-90	2.85e-16	1		KMM010MK5003	Unrelated	NA	8.84192	1.00306	0.252684	0.00275825	N/A	0.853659	111495	28087	-0.0030625
	KMM036 - PG2002	Unrelated	0.241573	0.00300697	4895	20263	0.249019	0	4.39e-81	7.36e-14	1		KMM010MK5009	Unrelated	NA	10.1643	0.998023	0.251415	0.0022745	N/A	0.865854	219331	55252.2	0.00197676
	KMM036 - RK1003	Unrelated	0.244269	0.00320494	4390	17972	0.249019	0	1.55e-79	7.58e-16	1		KMM010MK5014	Unrelated	NA	8.11798	1.00597	0.253415	0.00309434	N/A	0.783951	54385	13700.3	-0.0059662
	KMM038 - KMM001	Unrelated	0.254733	0.00517897	1803	7078	0.249019	5.38e-192	1.73e-43	3.43e-12	1		KMM010MK5025.merged	Unrelated	NA	7.34218	1.01364	0.255348	0.00368456	N/A	0.736196	30523	7689.13	-0.0136394
	KMM038 - KMM002	Unrelated	0.233044	0.00397814	2632	11294	0.249019	2.07e-217	2e-31	0.0488481	0.951152		KMM010PG2002	Unrelated	NA	10.9445	1.00674	0.25361	0.00231292	N/A	0.858025	145933	36762.3	-0.0067366
	KMM038 - KMM003	Unrelated	0.245364	0.00430799	2448	9977	0.249019	4.48e-236	3.4e-46	6.38e-10	1		KMM010RK1003	Unrelated	NA	11.3558	1.01331	0.255265	0.00237493	N/A	0.858025	95869	24150.6	-0.0133082
	KMM038 - KMM010	Unrelated	0.245745	0.00406394	2758	11223	0.249019	4.93e-267	1.5e-52	2.18e-11	1		KMM010VS2001.merged	Unrelated	NA	10.2901	1.01376	0.255378	0.00263193	N/A	0.884146	210194	52950.5	-0.0137582
	KMM038 - MK5003	Unrelated	0.247134	0.00492331	1897	7676	0.249019	9.04e-187	7.44e-38	8.29e-09	1		KMM030BU2001	Unrelated	NA	8.89537	0.985353	0.248223	0.00224015	N/A	0.823171	133767	33697.6	0.0146473
	KMM038 - MK5014	Unrelated	0.247503	0.00635888	1140	4606	0.249019	5.53e-113	2.84e-23	1.06e-05	0.999989		KMM030I1723	Unrelated	NA	6.23861	0.993537	0.250284	0.00352462	N/A	0.754601	35156	8856.24	0.00646277
	KMM038 - MK5025.merged	Unrelated	0.25	0.00802978	727	2908	0.249019	2.93e-74	4.14e-16	0.00020939	0.999791		KMM030KMM001	Unrelated	NA	9.13477	1.00297	0.252661	0.00266726	N/A	0.828221	77147	19434.3	-0.0029693
	KMM038 - VS2001.merged	Unrelated	0.254388	0.00409031	2884	11337	0.249019	1.15e-305	1.31e-68	8.26e-19	1		KMM030KMM002	Unrelated	NA	9.38128	0.987738	0.248824	0.00218818	N/A	0.852761	162999	41061.5	0.0122617
	KMM038 - BU2001	Unrelated	0.241495	0.00431938	2371	9818	0.249019	1.92e-218	1.71e-39	5.5e-07	0.999999		KMM030KMM003	Unrelated	NA	8.37272	0.993044	0.25016	0.00261141	N/A	0.851852	129441	32607.8	0.00695557
	KMM038 - GW1001	Unrelated	0.242859	0.00381954	3061	12604	0.249019	1.67e-286	3.38e-53	5.05e-10	1		KMM030KMM010	Unrelated	NA	9.30893	0.98966	0.249308	0.00225719	N/A	0.852761	162875	41030.2	0.0103399
	KMM038 - I1723	Unrelated	0.253371	0.00693712	996	3931	0.249019	5.52e-105	1.28e-23	1.09e-06	0.999999		KMM030KMM032	Unrelated	NA	7.44849	0.97067	0.244524	0.00217871	N/A	0.829268	241911	60940.4	0.0293304
	KMM038 - LYG001	Unrelated	0.241227	0.00373268	3169	13137	0.249019	8.85e-291	4.53e-52	7.21e-09	1		KMM030KMM033	Unrelated	NA	6.4812	0.978458	0.246486	0.0028066	N/A	0.841463	241381	60806.9	0.0215418
	KMM038 - MK5009	Unrelated	0.249485	0.00400868	2907	11652	0.249019	3.51e-293	1.98e-61	4.88e-15	1		KMM030KMM036	Unrelated	NA	6.29297	0.970118	0.244385	0.00255669	N/A	0.841463	152178	38335.5	0.0298819
	KMM038 - PG2002	Unrelated	0.242645	0.00449999	2202	9075	0.249019	9.02e-206	3.41e-38	2.85e-07	1		KMM030KMM038	Unrelated	NA	4.56694	0.975918	0.245846	0.0038429	N/A	0.746914	20342	5124.4	0.0240816
	KMM038 - RK1003	Unrelated	0.244444	0.00519631	1672	6840	0.249019	9.01e-160	6.65e-31	1.45e-06	0.999999		KMM030LYG001	Unrelated	NA	8.37292	0.978876	0.246591	0.00218507	N/A	0.878049	226687	57105.3	0.0211239
	KMM001 - KMM002	Unrelated	0.251056	0.00315113	4754	18936	0.249019	0	4.17e-104	3.22e-26	1		KMM030MK5003	Unrelated	NA	7.14915	0.977303	0.246195	0.00250367	N/A	0.773006	88629	22326.8	0.0226971
	KMM001 - KMM003	Unrelated	0.253639	0.00326796	4496	17726	0.249019	0	9.02e-105	5.08e-28	1		KMM030MK5009	Unrelated	NA	7.723	0.980647	0.247037	0.00242671	N/A	0.846626	175087	44106.6	0.0193532
	KMM001 - KMM010	Unrelated	0.248863	0.00314475	4704	18902	0.249019	0	2.43e-97	4.52e-23	1		KMM030MK5014	Unrelated	NA	7.17168	0.993831	0.250358	0.00307636	N/A	0.746914	43246	10894.2	0.00616914
	KMM001 - MK5003	Unrelated	0.25146	0.00347527	3919	15585	0.249019	0	8.32e-87	3.56e-22	1		KMM030MK5025.merged	Unrelated	NA	5.18003	0.985998	0.248385	0.00387827	N/A	0.699387	24152	6084.19	0.014002
	KMM001 - MK5014	Unrelated	0.258489	0.00407476	2984	11544	0.249019	0	2.25e-77	1.08e-22	1		KMM030PG2002	Unrelated	NA	9.00714	0.99012	0.249424	0.00234568	N/A	0.847561	115366	29062.1	0.00988012
	KMM001 - MK5025.merged	Unrelated	0.257239	0.00478125	2150	8358	0.249019	2.84e-234	1.5e-54	7.76e-16	1		KMM030RK1003	Unrelated	NA	6.87803	0.98183	0.247335	0.00276819	N/A	0.754601	76746	19333.3	0.0181695
	KMM001 - VS2001.merged	Unrelated	0.245692	0.00311554	4691	19093	0.249019	0	9.82e-89	8.57e-19	1		KMM030VS2001.merged	Unrelated	NA	9.58021	0.988684	0.249062	0.0021676	N/A	0.902439	167870	42288.6	0.0113163
	KMM001 - BU2001	Unrelated	0.247372	0.00323493	4401	17791	0.249019	0	1.85e-87	8.84e-20	1		KMM032BU2001	Unrelated	NA	9.56761	0.988663	0.249057	0.00216992	N/A	0.878049	230835	58150.2	0.0113365
	KMM001 - GW1001	Unrelated	0.242827	0.00303156	4858	20006	0.249019	0	6.07e-84	1.82e-15	1		KMM032GW1001	Unrelated	NA	9.57582	0.980412	0.246978	0.00195098	N/A	0.884146	386662	97405	0.0195882
	KMM001 - I1723	Unrelated	0.256957	0.00434057	2604	10134	0.249019	7.39e-283	1.54e-65	7.71e-19	1		KMM032I1723	Unrelated	NA	8.43376	0.998831	0.251618	0.00276536	N/A	0.815951	60719	15295.9	0.00116862
	KMM001 - LYG001	Unrelated	0.254239	0.0030615	5143	20229	0.249019	0	2.13e-121	8.62e-33	1		KMM032KMM001	Unrelated	NA	10.4038	1.01122	0.25474	0.00254176	N/A	0.895706	136194	34309	-0.0112224
	KMM001 - MK5009	Unrelated	0.251043	0.00313096	4815	19180	0.249019	0	2.13e-105	1.58e-26	1		KMM032KMM002	Unrelated	NA	7.64915	0.975281	0.245686	0.00227344	N/A	0.840491	284742	71730.1	0.0247186
	KMM001 - PG2002	Unrelated	0.252797	0.00331777	4338	17160	0.249019	0	3.74e-99	4.59e-26	1		KMM032KMM010	Unrelated	NA	10.3662	0.996537	0.25104	0.0021941	N/A	0.896341	286249	72109.7	0.00346279
	KMM001 - RK1003	Unrelated	0.250085	0.0035739	3672	14683	0.249019	0	1.28e-78	2.02e-19	1		KMM032KMM033	Unrelated	NA	8.23811	0.991343	0.249732	0.00260204	N/A	0.865854	423819	106765	0.00865734
	KMM002 - KMM003	Unrelated	0.241335	0.00294232	5104	21149	0.249019	0	7.73e-84	4.26e-14	1		KMM032KMM036	Unrelated	NA	8.07409	0.978945	0.246608	0.00226808	N/A	0.865854	263300	66328.6	0.0210552
	KMM002 - KMM010	Unrelated	0.252032	0.00293405	5519	21898	0.249019	0	1.12e-123	8.21e-32	1		KMM032LYG001	Unrelated	NA	9.41696	0.984715	0.248062	0.002099	N/A	0.890244	396405	99859.4	0.0152852
	KMM002 - MK5003	Unrelated	0.247266	0.00309871	4793	19384	0.249019	0	6.72e-95	2.47e-21	1		KMM032MK5003	Unrelated	NA	9.33641	0.994434	0.25051	0.00237935	N/A	0.817073	154820	39001.1	0.00556633
	KMM002 - MK5014	Unrelated	0.251194	0.00343817	3997	15912	0.249019	0	6.09e-88	2.62e-22	1		KMM032MK5009	Unrelated	NA	9.76535	0.991141	0.249681	0.00218989	N/A	0.878049	306207	77137.4	0.00885914
	KMM002 - MK5025.merged	Unrelated	0.253146	0.00386795	3199	12637	0.249019	0	6.67e-74	1.04e-19	1		KMM032MK5014	Unrelated	NA	11.4422	1.01636	0.256033	0.00242415	N/A	0.833333	76037	19154.7	-0.0163579
	KMM002 - VS2001.merged	Unrelated	0.250091	0.00291866	5506	22016	0.249019	0	1.5e-117	8.9e-29	1		KMM032MK5025.merged	Unrelated	NA	6.27756	0.991748	0.249834	0.00343097	N/A	0.760736	42116	10609.5	0.0082517
	KMM002 - BU2001	Unrelated	0.250297	0.00298591	5268	21047	0.249019	0	4.27e-113	7.24e-28	1		KMM032PG2002	Unrelated	NA	12.0982	1.01012	0.254462	0.00216283	N/A	0.877301	202596	51036.5	-0.0101209
	KMM002 - GW1001	Unrelated	0.245533	0.00286249	5551	22608	0.249019	0	2.28e-104	7.44e-22	1		KMM032RK1003	Unrelated	NA	11.4742	1.00849	0.254052	0.00224474	N/A	0.865854	132150	33290.2	-0.0084939
	KMM002 - I1723	Unrelated	0.253031	0.00359813	3694	14599	0.249019	0	5.3e-85	1.55e-22	1		KMM032VS2001.merged	Unrelated	NA	9.2818	0.987245	0.248699	0.00219823	N/A	0.829268	296949	74805.2	0.0127553
	KMM002 - LYG001	Unrelated	0.246871	0.00285226	5642	22854	0.249019	0	2.48e-110	2.36e-24	1		KMM033BU2001	Unrelated	NA	11.1932	1.00126	0.25223	0.00213829	N/A	0.79878	230385	58036.9	-0.0012602
	KMM002 - MK5009	Unrelated	0.248339	0.00290477	5494	22123	0.249019	0	5.73e-112	5.13e-26	1		KMM033GW1001	Unrelated	NA	8.66558	0.998475	0.251528	0.00268104	N/A	0.853659	384378	96829.6	0.00152456
	KMM002 - PG2002	Unrelated	0.253677	0.00303152	5226	20601	0.249019	0	8.89e-122	1.64e-32	1		KMM033I1723	Unrelated	NA	8.58066	1.02512	0.25824	0.00348976	N/A	0.846626	60436	15224.6	-0.0251183
	KMM002 - RK1003	Unrelated	0.249117	0.00316429	4654	18682	0.249019	0	5.73e-97	3.64e-23	1		KMM033KMM001	Unrelated	NA	10.1307	0.992847	0.25011	0.00215333	N/A	0.791411	138051	34776.8	0.00715341
	KMM003 - KMM010	Unrelated	0.25461	0.00299944	5371	21095	0.249019	0	8.24e-128	9.4e-35	1		KMM033KMM002	Unrelated	NA	10.6472	1.00628	0.253493	0.00236661	N/A	0.91411	284536	71678.2	-0.0062756
	KMM003 - MK5003	Unrelated	0.250765	0.00320488	4587	18292	0.249019	0	9.59e-100	5.94e-25	1		KMM033KMM003	Unrelated	NA	10.5574	0.987312	0.248716	0.00193425	N/A	0.846626	229032	57696	0.0126876
	KMM003 - MK5014	Unrelated	0.253416	0.00358621	3728	14711	0.249019	0	1.51e-86	3.98e-23	1		KMM033KMM010	Unrelated	NA	9.28122	1.0047	0.253097	0.00267217	N/A	0.908537	286270	72115	-0.0047009
	KMM003 - MK5025.merged	Unrelated	0.25	0.00406482	2837	11348	0.249019	1.08e-287	9.02e-61	4.23e-15	1		KMM033KMM036	Unrelated	NA	7.35763	0.968855	0.244067	0.0021435	N/A	0.841463	271901	68495.3	0.0311446
	KMM003 - VS2001.merged	Unrelated	0.254011	0.00299024	5383	21192	0.249019	0	2.24e-126	5.89e-34	1		KMM033LYG001	Unrelated	NA	8.15437	0.99514	0.250688	0.00274608	N/A	0.884146	395930	99739.7	0.00485981
	KMM003 - BU2001	Unrelated	0.243593	0.00302807	4895	20095	0.249019	0	1.02e-86	1.21e-16	1		KMM033MK5003	Unrelated	NA	8.46871	0.996007	0.250907	0.00266993	N/A	0.792683	154428	38902.3	0.00399316
	KMM003 - GW1001	Unrelated	0.246852	0.00291258	5410	21916	0.249019	0	9.16e-106	2.37e-23	1		KMM033MK5009	Unrelated	NA	9.92804	0.996339	0.25099	0.00228589	N/A	0.884146	306773	77280	0.0036614
	KMM003 - I1723	Unrelated	0.257001	0.00376609	3460	13463	0.249019	0	6.19e-87	7.61e-25	1		KMM033MK5014	Unrelated	NA	10.4274	1.0075	0.253802	0.00244604	N/A	0.834356	76942	19382.7	-0.0074989
	KMM003 - LYG001	Unrelated	0.243281	0.00287884	5404	22213	0.249019	0	1.05e-94	7.91e-18	1		KMM033MK5025.merged	Unrelated	NA	8.28114	1.01013	0.254464	0.00316005	N/A	0.808642	42446	10692.7	-0.0101305
	KMM003 - MK5009	Unrelated	0.250737	0.00296507	5358	21369	0.249019	0	2.62e-116	5.5e-29	1		KMM033PG2002	Unrelated	NA	10.2725	0.992398	0.249998	0.00211263	N/A	0.845679	204938	51626.4	0.0076016
	KMM003 - PG2002	Unrelated	0.250254	0.0030855	4932	19708	0.249019	0	8.24e-106	4.48e-26	1		KMM033RK1003	Unrelated	NA	11.441	1.00268	0.252587	0.00212321	N/A	0.871166	133827	33712.7	-0.0026787
	KMM003 - RK1003	Unrelated	0.244803	0.00324499	4298	17557	0.249019	0	3.44e-79	3.47e-16	1		KMM033VS2001.merged	Unrelated	NA	8.65155	1.0018	0.252367	0.00278226	N/A	0.920732	297056	74832.1	-0.0018024
	KMM010 - MK5003	Unrelated	0.250258	0.00311442	4841	19344	0.249019	0	6.96e-104	1.3e-25	1		KMM036BU2001	Unrelated	NA	8.98995	0.991103	0.249671	0.00237771	N/A	0.817073	139135	35049.8	0.0088972
	KMM010 - MK5014	Unrelated	0.249607	0.0034334	3966	15889	0.249019	0	8.2e-84	2.17e-20	1		KMM036GW1001	Unrelated	NA	6.79593	0.982841	0.24759	0.00283908	N/A	0.823171	232663	58610.7	0.0171593
	KMM010 - MK5025.merged	Unrelated	0.258903	0.00388813	3286	12692	0.249019	0	7.79e-86	2.83e-25	1		KMM036I1723	Unrelated	NA	7.03971	0.995365	0.250745	0.00318893	N/A	0.809816	37592	9469.89	0.00463518
	KMM010 - VS2001.merged	Unrelated	0.253387	0.00293257	5574	21998	0.249019	0	5.66e-129	3.43e-34	1		KMM036KMM001	Unrelated	NA	7.87365	0.991273	0.249714	0.00272026	N/A	0.814815	84809	21364.4	0.00872698
	KMM010 - BU2001	Unrelated	0.24797	0.00297548	5223	21063	0.249019	0	2.08e-105	3.18e-24	1		KMM036KMM002	Unrelated	NA	8.54683	0.980478	0.246995	0.00218783	N/A	0.846626	177356	44678.2	0.0195217
	KMM010 - GW1001	Unrelated	0.236142	0.00282376	5342	22622	0.249019	0	7.75e-73	4.28e-08	1		KMM036KMM003	Unrelated	NA	7.81931	0.978289	0.246443	0.00232087	N/A	0.791411	144447	36388	0.0217106
	KMM010 - I1723	Unrelated	0.25413	0.00361207	3692	14528	0.249019	0	3.96e-87	1.26e-23	1		KMM036KMM010	Unrelated	NA	7.9708	0.985152	0.248172	0.00249365	N/A	0.829268	176837	44547.5	0.0148482
	KMM010 - LYG001	Unrelated	0.248304	0.00285849	5672	22843	0.249019	0	1.84e-115	8.85e-27	1		KMM036LYG001	Unrelated	NA	9.14661	0.98205	0.247391	0.00208766	N/A	0.884146	246521	62101.7	0.0179499
	KMM010 - MK5009	Unrelated	0.248633	0.00290605	5500	22121	0.249019	0	5.47e-113	1.69e-26	1		KMM036MK5003	Unrelated	NA	6.23519	0.980304	0.246951	0.00299189	N/A	0.754601	94776	23875.3	0.0196965
	KMM010 - PG2002	Unrelated	0.246903	0.00300533	5083	20587	0.249019	0	1.46e-99	4.66e-22	1		KMM036MK5009	Unrelated	NA	8.72965	0.984843	0.248094	0.00226796	N/A	0.829268	190605	48015.8	0.0151571
	KMM010 - RK1003	Unrelated	0.247778	0.00316852	4600	18565	0.249019	0	2e-92	3.6e-21	1		KMM036MK5014	Unrelated	NA	7.74181	0.995443	0.250765	0.00290227	N/A	0.759259	47415	11944.4	0.00455703
	MK5003 - MK5014	Unrelated	0.25148	0.0039071	3101	12331	0.249019	0	7.2e-69	1.04e-17	1		KMM036MK5025.merged	Unrelated	NA	4.92498	0.979751	0.246812	0.00375959	N/A	0.734568	26032	6557.79	0.0202486
	MK5003 - MK5025.merged	Unrelated	0.257825	0.00460843	2323	9010	0.249019	1.97e-254	1.37e-59	2.06e-17	1		KMM036PG2002	Unrelated	NA	7.76983	0.97464	0.245524	0.00221732	N/A	0.820988	127678	32163.7	0.0253604
	MK5003 - VS2001.merged	Unrelated	0.255023	0.00312449	4963	19461	0.249019	0	3.06e-119	1.02e-32	1		KMM036RK1003	Unrelated	NA	7.02996	0.980339	0.24696	0.00265492	N/A	0.822086	81981	20652	0.0196609
	MK5003 - BU2001	Unrelated	0.254674	0.00322115	4659	18294	0.249019	0	4.08e-111	2.57e-30	1		KMM036VS2001.merged	Unrelated	NA	8.65108	0.992687	0.25007	0.00251697	N/A	0.871951	181565	45738.5	0.00731316
	MK5003 - GW1001	Unrelated	0.245036	0.00300797	5010	20446	0.249019	0	7.44e-93	4.39e-19	1		KMM038BU2001	Unrelated	NA	3.13826	0.957435	0.24119	0.00410872	N/A	0.650307	18388	4632.17	0.0425648
	MK5003 - I1723	Unrelated	0.254156	0.00413847	2813	11068	0.249019	1.74e-297	1.37e-66	3.46e-18	1		KMM038I1723	Unrelated	NA	3.1032	1.00681	0.253628	0.00816312	N/A	0.72956	5031	1267.37	-0.006808
	MK5003 - LYG001	Unrelated	0.250519	0.00301049	5190	20717	0.249019	0	4.6e-112	8.74e-28	1		KMM038KMM001	Unrelated	NA	3.77975	0.981423	0.247233	0.00501015	N/A	0.689441	11022	2776.58	0.0185767
	MK5003 - MK5009	Unrelated	0.244441	0.00306204	4815	19698	0.249019	0	1.22e-87	1.5e-17	1		KMM038KMM003	Unrelated	NA	4.49673	0.974036	0.245372	0.00379746	N/A	0.654321	18690	4708.24	0.0259639
	MK5003 - PG2002	Unrelated	0.247123	0.00323958	4381	17728	0.249019	0	1.88e-86	2.2e-19	1		KMM038KMM010	Unrelated	NA	4.26582	0.970224	0.244412	0.00377791	N/A	0.693252	22994	5792.48	0.0297759
	MK5003 - RK1003	Unrelated	0.253185	0.00349686	3915	15463	0.249019	0	2.27e-90	5.26e-24	1		KMM038MK5003	Unrelated	NA	2.42156	0.954701	0.240501	0.00504033	N/A	0.639752	12291	3096.26	0.0452987
	MK5014 - MK5025.merged	Unrelated	0.245611	0.00567511	1413	5753	0.249019	5.94e-137	3.62e-27	3.93e-06	0.999996		KMM038MK5014	Unrelated	NA	2.77747	0.981506	0.247254	0.00682562	N/A	0.796296	6099	1536.41	0.0184939
	MK5014 - VS2001.merged	Unrelated	0.25132	0.00341871	4046	16099	0.249019	0	2.74e-89	1.03e-22	1		KMM038MK5025.merged	Unrelated	NA	2.30677	0.988163	0.248931	0.00894541	N/A	0.776398	3507	883.457	0.0118366
	MK5014 - BU2001	Unrelated	0.252164	0.0035996	3670	14554	0.249019	0	9.72e-83	1.6e-21	1		KMM038PG2002	Unrelated	NA	3.2823	0.9636	0.242743	0.00440155	N/A	0.680982	16260	4096.1	0.0363998
	MK5014 - GW1001	Unrelated	0.251611	0.00329157	4373	17380	0.249019	0	3.85e-97	7.62e-25	1		KMM038RK1003	Unrelated	NA	3.04262	0.973077	0.24513	0.00553294	N/A	0.666667	10627	2677.07	0.0269227
	MK5014 - I1723	Unrelated	0.255467	0.00508255	1881	7363	0.249019	1.11e-201	4.56e-46	4.66e-13	1		KMM038VS2001.merged	Unrelated	NA	4.82984	0.980848	0.247088	0.00389084	N/A	0.754601	23522	5925.49	0.0191521
	MK5014 - LYG001	Unrelated	0.246303	0.0032432	4347	17649	0.249019	0	8.83e-84	3.17e-18	1		LYG001MK5009	Unrelated	NA	9.5401	0.990849	0.249607	0.00223388	N/A	0.859756	316285	79676.1	0.00915136
	MK5014 - MK5009	Unrelated	0.249158	0.00338541	4067	16323	0.249019	0	6.4e-85	2.22e-20	1		LYG001PG2002	Unrelated	NA	8.19698	0.986816	0.248591	0.002476	N/A	0.841463	209424	52756.5	0.0131836
	MK5014 - PG2002	Unrelated	0.248921	0.00366799	3459	13896	0.249019	0	7.06e-72	3.28e-17	1		LYG001RK1003	Unrelated	NA	9.29294	1.00216	0.252455	0.0025998	N/A	0.853659	138872	34983.6	-0.0021555
	MK5014 - RK1003	Unrelated	0.251185	0.00406371	2861	11390	0.249019	1.05e-293	3.9e-63	3.66e-16	1		MK5003BU2001	Unrelated	NA	9.89687	1.01	0.254432	0.00264084	N/A	0.835366	91781	23120.8	-0.0100005
	MK5025.merged - VS2001.merged	Unrelated	0.260418	0.00386248	3362	12910	0.249019	0	2.08e-90	3.63e-27	1		MK5003GW1001	Unrelated	NA	9.11696	0.999969	0.251905	0.00258957	N/A	0.859756	155928	39280.2	3.08603e-05
	MK5025.merged - BU2001	Unrelated	0.257951	0.00411208	2920	11320	0.249019	0	6.46e-75	8.31e-22	1		MK5003I1723	Unrelated	NA	6.80887	1.01866	0.256612	0.00415874	N/A	0.797546	25030	6305.37	-0.0186555
	MK5025.merged - GW1001	Unrelated	0.261674	0.00368599	3721	14220	0.249019	0	2.36e-102	3.38e-31	1		MK5003LYG001	Unrelated	NA	9.28689	1.00438	0.253016	0.0026618	N/A	0.884146	158429	39910.2	-0.0043787
	MK5025.merged - I1723	Unrelated	0.260136	0.00629365	1264	4859	0.249019	1.17e-141	3.04e-34	1.48e-10	1		MK5003MK5009	Unrelated	NA	9.93908	1.00134	0.252249	0.00241005	N/A	0.847561	122478	30853.7	-0.0013373
	MK5025.merged - LYG001	Unrelated	0.257131	0.00361905	3750	14584	0.249019	0	2.03e-94	5.33e-27	1		MK5003MK5014	Unrelated	NA	7.41019	0.997507	0.251284	0.00310231	N/A	0.753086	30169	7599.95	0.0024932
	MK5025.merged - MK5009	Unrelated	0.255207	0.00381498	3333	13060	0.249019	0	1.25e-80	2.31e-22	1		MK5003MK5025.merged	Unrelated	NA	6.43428	1.02977	0.259412	0.00483595	N/A	0.790123	17027	4289.31	-0.0297684
	MK5025.merged - PG2002	Unrelated	0.247304	0.00417816	2637	10663	0.249019	7.85e-260	1.37e-52	4.34e-12	1		MK5003PG2002	Unrelated	NA	8.45986	1.00829	0.254001	0.00303849	N/A	0.839506	81669	20573.4	-0.0082902
	MK5025.merged - RK1003	Unrelated	0.251301	0.00477122	2077	8265	0.249019	1.14e-213	3.68e-46	5.39e-12	1		MK5003RK1003	Unrelated	NA	9.39952	1.02302	0.257711	0.00312948	N/A	0.845679	55341	13941.1	-0.023019
	VS2001.merged - BU2001	Unrelated	0.250462	0.00298275	5285	21101	0.249019	0	6.15e-114	3.38e-28	1		MK5003VS2001.merged	Unrelated	NA	10.265	1.00804	0.253938	0.00249808	N/A	0.859756	116036	29230.9	-0.0080422
	VS2001.merged - GW1001	Unrelated	0.252211	0.00288097	5731	22723	0.249019	0	5.89e-129	2.73e-33	1		MK5009PG2002	Unrelated	NA	11.2428	1.00663	0.253583	0.00224919	N/A	0.882716	161876	40778.6	-0.0066312
	VS2001.merged - I1723	Unrelated	0.257566	0.00361449	3770	14637	0.249019	0	8.99e-96	1.42e-27	1		MK5009RK1003	Unrelated	NA	11.1286	1.01371	0.255366	0.00243249	N/A	0.884146	107344	27041.3	-0.0137088
	VS2001.merged - LYG001	Unrelated	0.255546	0.00288228	5852	22900	0.249019	0	4.26e-142	2.8e-39	1		MK5014BU2001	Unrelated	NA	8.74023	1.0164	0.256044	0.00317477	N/A	0.815951	43887	11055.7	-0.0164003
	VS2001.merged - MK5009	Unrelated	0.253552	0.0029216	5622	22173	0.249019	0	1.42e-130	9.88e-35	1		MK5014GW1001	Unrelated	NA	9.98048	1.01123	0.254742	0.00264981	N/A	0.796296	74546	18779.1	-0.0112322
	VS2001.merged - PG2002	Unrelated	0.249819	0.00300899	5171	20699	0.249019	0	1.15e-109	1.12e-26	1		MK5014I1723	Unrelated	NA	6.12804	1.03009	0.259493	0.00509094	N/A	0.722222	12035	3031.77	-0.0300924
	VS2001.merged - RK1003	Unrelated	0.248653	0.00315733	4660	18741	0.249019	0	6.81e-96	1.38e-22	1		MK5014LYG001	Unrelated	NA	8.983	1.00675	0.253614	0.00281841	N/A	0.876543	76380	19241.1	-0.0067524
	BU2001 - GW1001	Unrelated	0.248694	0.00291354	5474	22011	0.249019	0	1.21e-112	1.8e-26	1		MK5014MK5009	Unrelated	NA	10.7437	1.01997	0.256943	0.00266643	N/A	0.777778	59052	14875.9	-0.0199694
	BU2001 - I1723	Unrelated	0.253926	0.00377316	3379	13307	0.249019	0	1.96e-79	1.7e-21	1		MK5014MK5025.merged	Unrelated	NA	3.05355	0.982281	0.247449	0.00627245	N/A	0.71875	8232	2073.74	0.0177185
	BU2001 - LYG001	Unrelated	0.245453	0.00289475	5425	22102	0.249019	0	9.02e-102	2.98e-21	1		MK5014PG2002	Unrelated	NA	6.56014	0.990894	0.249619	0.00325037	N/A	0.765432	39981	10071.7	0.00910606
	BU2001 - MK5009	Unrelated	0.249684	0.00296382	5325	21327	0.249019	0	1.63e-112	3e-27	1		MK5014RK1003	Unrelated	NA	7.51878	1.00612	0.253455	0.00334617	N/A	0.746914	26340	6635.38	-0.0061225
	BU2001 - PG2002	Unrelated	0.247261	0.00307945	4853	19627	0.249019	0	4.57e-96	1.38e-21	1		MK5014VS2001.merged	Unrelated	NA	7.51332	1.01422	0.255496	0.00362023	N/A	0.840491	56408	14209.9	-0.0142239
	BU2001 - RK1003	Unrelated	0.243606	0.00322905	4305	17672	0.249019	0	2.23e-76	9.77e-15	1		MK5025.mergedBU2001	Unrelated	NA	6.70249	1.01123	0.254741	0.00394555	N/A	0.785276	24680	6217.2	-0.0112268
	GW1001 - I1723	Unrelated	0.232588	0.00331534	3777	16239	0.249019	0	1.15e-44	0.00492467	0.995075		MK5025.mergedGW1001	Unrelated	NA	8.11651	1.016	0.255944	0.00340645	N/A	0.809816	41974	10573.8	-0.0160042
	GW1001 - LYG001	Unrelated	0.248006	0.00282006	5816	23451	0.249019	0	2.07e-117	5.93e-27	1		MK5025.mergedI1723	Unrelated	NA	3.28706	0.994638	0.250562	0.00677381	N/A	0.763975	6677	1682.02	0.00536246
	GW1001 - MK5009	Unrelated	0.245438	0.00284673	5609	22853	0.249019	0	3.75e-105	6.33e-22	1		MK5025.mergedLYG001	Unrelated	NA	7.05148	0.998288	0.251481	0.00328804	N/A	0.779141	43037	10841.6	0.00171177
	GW1001 - PG2002	Unrelated	0.251204	0.00295099	5426	21600	0.249019	0	3.69e-119	4.78e-30	1		MK5025.mergedMK5009	Unrelated	NA	7.04603	1.00208	0.252436	0.00342604	N/A	0.785276	33153	8351.66	-0.0020768
	GW1001 - RK1003	Unrelated	0.247316	0.00305587	4930	19934	0.249019	0	9.91e-98	5.41e-22	1		MK5025.mergedPG2002	Unrelated	NA	6.90505	1.01588	0.255912	0.0039995	N/A	0.759259	22199	5592.21	-0.0158782
	I1723 - LYG001	Unrelated	0.248608	0.00336228	4108	16524	0.249019	0	1.62e-84	6.05e-20	1		MK5025.mergedRK1003	Unrelated	NA	5.56337	1.00824	0.253989	0.00461828	N/A	0.726708	14603	3678.68	-0.0082426
	I1723 - MK5009	Unrelated	0.253823	0.003541	3834	15105	0.249019	0	7.97e-90	3.45e-24	1		MK5025.mergedVS2001.merged	Unrelated	NA	7.70801	1.01568	0.255863	0.00357646	N/A	0.773006	31724	7991.67	-0.0156823
	I1723 - PG2002	Unrelated	0.247669	0.00382088	3161	12763	0.249019	0	1.52e-63	1.13e-14	1		PG2002RK1003	Unrelated	NA	8.04124	0.998607	0.251562	0.00289331	N/A	0.771605	72686	18310.5	0.00139329
	I1723 - RK1003	Unrelated	0.260828	0.00431244	2704	10367	0.249019	4.47e-304	2.08e-73	2.87e-22	1		VS2001.mergedBU2001	Unrelated	NA	11.9787	1.00665	0.253587	0.00211132	N/A	0.884146	171468	43194.9	-0.0066459
	LYG001 - MK5009	Unrelated	0.247799	0.00284337	5713	23055	0.249019	0	1.11e-114	3.75e-26	1		VS2001.mergedGW1001	Unrelated	NA	11.4636	1.00188	0.252386	0.00210145	N/A	0.865854	288586	72698.4	-0.0018787
	LYG001 - PG2002	Unrelated	0.241534	0.00289927	5264	21794	0.249019	0	4.81e-87	8.21e-15	1		VS2001.mergedI1723	Unrelated	NA	8.88555	1.01452	0.255571	0.00306968	N/A	0.797546	45365	11428	-0.0145248
	LYG001 - RK1003	Unrelated	0.24543	0.00303298	4941	20132	0.249019	0	1.08e-92	2.18e-19	1		VS2001.mergedLYG001	Unrelated	NA	12.5639	1.00968	0.254351	0.00207382	N/A	0.939024	294585	74209.6	-0.0096801
	MK5009 - PG2002	Unrelated	0.248434	0.00298843	5194	20907	0.249019	0	3.62e-106	8.98e-25	1		VS2001.mergedMK5009	Unrelated	NA	10.8898	1.00119	0.252211	0.00219615	N/A	0.878049	227805	57386.9	-0.0011862
	MK5009 - RK1003	Unrelated	0.250654	0.00313475	4791	19114	0.249019	0	7.4e-104	6.98e-26	1		VS2001.mergedPG2002	Unrelated	NA	10.0366	1.01204	0.254945	0.00265518	N/A	0.883436	151123	38069.8	-0.0120365
	PG2002 - RK1003	Unrelated	0.250881	0.003323	4270	17020	0.249019	0	3.59e-93	2.05e-23	1		VS2001.mergedRK1003	Unrelated	NA	10.6116	1.02371	0.257884	0.00278832	N/A	0.865031	99882	25161.5	-0.0237059
	Catacomb												Catacomb
	pair	relationship	pmr	sd	mismatch	nsnps	ave_rel	Same_Twins	First_Degree	Second_Degree	Unrelated		PairIndividuals	Rel	Zup	Zdown	P0_mean	Nonnormalized_P0	Nonnormalized_P0_serr	1st_Type	Perc_Win_1stdeg_P0	OverlapNSNPs	NSNPsXNorm	KinshipCoefficient
	ERG001 - ERG011	Second_Degree	0.225152	0.00387125	2621	11641	0.246672	6.23e-201	3.95e-25	0.958382	0.0416178		ERG001ERG011	Third Degree	3.85314	0.599339	0.914663	0.227048	0.00348445	N/A	0.604938	25237	6264.6	0.085337
	ERG001 - ERG008	Second_Degree	0.22922	0.00517196	1514	6605	0.246672	2.53e-122	5.41e-17	0.657801	0.342199	low coverage	ERG005ERG011	Third Degree	2.35149	2.67517	0.939512	0.233216	0.00308643	N/A	0.658385	44581	11066.4	0.0604877
	KUG006_merged_final - IV3008	Unrelated	0.255352	0.00318614	4783	18731	0.246672	0	1.48e-121	5.64e-35	1		RK4001ERG011	Third Degree	0.304048	4.69704	0.96495	0.23953	0.00310221	N/A	0.709877	54348	13490.9	0.0350498
	KUG006_merged_final - KMM015.merged	Unrelated	0.244363	0.00492004	1864	7628	0.246672	2.69e-182	1.18e-36	2.07e-08	1		RK4002ERG008	Third Degree	1.34096	2.79509	0.948487	0.235444	0.00375103	N/A	0.674847	23598	5857.75	0.0515133
	KUG006_merged_final - ZIM001	Unrelated	0.248248	0.00420426	2621	10558	0.246672	4.81e-267	6.18e-57	2.07e-14	1		SA6003ERG011	Third Degree	0.546308	4.42389	0.96188	0.238768	0.00312149	N/A	0.734568	41668	10343.3	0.0381198
	KUG006_merged_final - MK3003	Unrelated	0.243867	0.00326241	4225	17325	0.246672	0	5.62e-81	1.51e-17	1		ERG001ERG008	Unrelated	NA	0.283652	0.91269	0.226558	0.00563582	N/A	0.625767	10046	2493.73	0.08731
	KUG006_merged_final - RK4001	Unrelated	0.248743	0.00319519	4553	18304	0.246672	0	1.27e-99	3.87e-25	1		ERG002ERG001	Unrelated	NA	10.7174	0.999495	0.248105	0.00215969	N/A	0.932927	184607	45825.2	0.00050531
	KUG006_merged_final - RK4002	Unrelated	0.245422	0.00313074	4637	18894	0.246672	0	7e-93	3e-21	1		ERG002ERG008	Unrelated	NA	5.29064	0.985802	0.244706	0.00373249	N/A	0.742331	30698	7620.19	0.014198
	KUG006_merged_final - SA6003	Unrelated	0.247882	0.00334675	4126	16645	0.246672	0	2.18e-88	7.44e-22	1		ERG002ERG011	Unrelated	NA	7.1627	0.986969	0.244996	0.00279738	N/A	0.796296	73642	18280.2	0.0130314
	KUG006_merged_final - ERG005	Unrelated	0.247657	0.00329351	4254	17177	0.246672	0	1.41e-90	3.05e-22	1		ERG005ERG001	Unrelated	NA	6.96224	0.977691	0.242693	0.00254714	N/A	0.796296	110477	27423.8	0.0223091
	KUG006_merged_final - ERG002	Unrelated	0.246453	0.00301441	5037	20438	0.246672	0	9.61e-104	1.7e-24	1		ERG005ERG002	Unrelated	NA	11.4842	1.02507	0.254454	0.00256827	N/A	0.926829	381633	94733.1	-0.0250695
	KUG006_merged_final - ERG001	Unrelated	0.241424	0.00372001	3195	13234	0.246672	1.55e-301	6.14e-57	3.41e-11	1		ERG005ERG008	Unrelated	NA	4.65516	0.988444	0.245362	0.0043829	N/A	0.751553	17843	4429.18	0.0115559
	KUG006_merged_final - ERG011	Unrelated	0.236676	0.00467786	1954	8256	0.246672	4.04e-174	1.14e-29	0.00020548	0.999795		ERG011ERG008	Unrelated	NA	0.803588	0.930241	0.230914	0.00741077	N/A	0.76875	4768	1183.56	0.0697594
	KUG006_merged_final - ERG008	Unrelated	0.241873	0.00645636	1064	4399	0.246672	1.96e-101	1.02e-19	0.00023946	0.999761		IV3008ERG001	Unrelated	NA	7.97093	0.986897	0.244978	0.00251151	N/A	0.822086	142980	35492	0.0131029
	IV3008 - KMM015.merged	Unrelated	0.25103	0.00340075	4081	16257	0.246672	0	1.89e-94	3.48e-25	1		IV3008ERG002	Unrelated	NA	13.9354	1.02581	0.254637	0.00212968	N/A	0.939024	561772	139449	-0.0258076
	IV3008 - ZIM001	Unrelated	0.247824	0.00312648	4726	19070	0.246672	0	5.51e-101	7.48e-25	1		IV3008ERG005	Unrelated	NA	10.3451	1.01621	0.252254	0.00263843	N/A	0.878049	282620	70155	-0.0162069
	IV3008 - MK3003	Unrelated	0.251164	0.00284776	5825	23192	0.246672	0	6.14e-135	7.27e-36	1		IV3008ERG008	Unrelated	NA	4.93526	0.985596	0.244655	0.0039909	N/A	0.711656	22546	5596.61	0.0144039
	IV3008 - RK4001	Unrelated	0.249386	0.00281434	5894	23634	0.246672	0	7.78e-131	2.16e-33	1		IV3008ERG011	Unrelated	NA	5.58362	0.98029	0.243338	0.00329162	N/A	0.740741	55129	13684.7	0.0197095
	IV3008 - RK4002	Unrelated	0.25069	0.00280268	5995	23914	0.246672	0	2.55e-137	4.12e-36	1		IV3008KMM015.merged	Unrelated	NA	7.20275	1.00321	0.249028	0.00334166	N/A	0.829268	58921	14626	-0.0032127
	IV3008 - SA6003	Unrelated	0.251374	0.00286553	5761	22918	0.246672	0	4.08e-134	8.24e-36	1		IV3008MK3003	Unrelated	NA	12.6571	1.03046	0.255793	0.0024361	N/A	0.920732	331596	82312.4	-0.0304649
	IV3008 - ERG005	Unrelated	0.247782	0.00285398	5670	22883	0.246672	0	6.95e-121	1.31e-29	1		IV3008RK4001	Unrelated	NA	11.9891	1.0119	0.251184	0.0021874	N/A	0.920732	408059	101293	-0.0118978
	IV3008 - ERG002	Unrelated	0.253074	0.00278335	6175	24400	0.246672	0	2.54e-149	3.45e-41	1		IV3008RK4002	Unrelated	NA	11.2648	1.01125	0.251024	0.00231381	N/A	0.926829	450017	111708	-0.0112515
	IV3008 - ERG001	Unrelated	0.246975	0.00300606	5083	20581	0.246672	0	3.63e-106	1.83e-25	1		IV3008SA6003	Unrelated	NA	11.6753	1.01272	0.251387	0.0022636	N/A	0.884146	295166	73269.3	-0.0127159
	IV3008 - ERG011	Unrelated	0.241634	0.00336047	3921	16227	0.246672	0	3.42e-70	8.15e-14	1		IV3008ZIM001	Unrelated	NA	10.2046	1.01015	0.250751	0.00252747	N/A	0.852761	102532	25451.6	-0.0101523
	IV3008 - ERG008	Unrelated	0.242233	0.00406561	2690	11105	0.246672	2.01e-256	2.64e-49	3.62e-10	1		KMM015.mergedERG001	Unrelated	NA	4.44268	0.976382	0.242368	0.00391854	N/A	0.699387	23192	5756.97	0.0236184
	KMM015.merged - ZIM001	Unrelated	0.260911	0.00477571	2206	8455	0.246672	3.36e-253	1.07e-62	1.11e-19	1		KMM015.mergedERG002	Unrelated	NA	11.3784	1.03604	0.257177	0.00283145	N/A	0.920732	74408	18470.4	-0.0360381
	KMM015.merged - MK3003	Unrelated	0.251577	0.00353623	3788	15057	0.246672	0	7.79e-89	5.41e-24	1		KMM015.mergedERG005	Unrelated	NA	7.77565	1.00963	0.250621	0.00330029	N/A	0.802469	41860	10390.9	-0.0096291
	KMM015.merged - RK4001	Unrelated	0.247601	0.00338527	4025	16256	0.246672	0	1.29e-85	5.09e-21	1		KMM015.mergedERG008	Unrelated	NA	0.858838	0.933333	0.231682	0.00782793	N/A	0.798742	3876	962.143	0.0666667
	KMM015.merged - RK4002	Unrelated	0.249609	0.00335726	4148	16618	0.246672	0	8.66e-93	5.81e-24	1		KMM015.mergedERG011	Unrelated	NA	2.68072	0.966141	0.239826	0.00554578	N/A	0.695652	9190	2281.24	0.0338595
	KMM015.merged - SA6003	Unrelated	0.248155	0.00357038	3632	14636	0.246672	0	1.94e-78	1.34e-19	1		KMM015.mergedMK3003	Unrelated	NA	8.62368	1.00785	0.25018	0.00292457	N/A	0.734568	47274	11734.9	-0.0078513
	KMM015.merged - ERG005	Unrelated	0.250417	0.00360994	3607	14404	0.246672	0	2.31e-82	9.86e-22	1		KMM015.mergedRK4001	Unrelated	NA	8.36787	1.00051	0.248356	0.00279606	N/A	0.803681	58557	14535.7	-0.0005053
	KMM015.merged - ERG002	Unrelated	0.260222	0.00329501	4614	17731	0.246672	0	8.3e-129	1.28e-39	1		KMM015.mergedRK4002	Unrelated	NA	8.68422	1.01193	0.251193	0.00302083	N/A	0.871951	62251	15452.6	-0.011932
	KMM015.merged - ERG001	Unrelated	0.245891	0.00411473	2693	10952	0.246672	1.53e-267	5.93e-55	5.31e-13	1		KMM015.mergedSA6003	Unrelated	NA	8.3715	1.00656	0.249859	0.00297436	N/A	0.815951	44361	11011.8	-0.0065594
	KMM015.merged - ERG011	Unrelated	0.240863	0.00542581	1496	6211	0.246672	1.26e-140	1.48e-26	2.23e-05	0.999978		KMM015.mergedZIM001	Unrelated	NA	6.03181	1.03049	0.2558	0.005113	N/A	0.759259	14828	3680.77	-0.0304917
	KMM015.merged - ERG008	Unrelated	0.230648	0.00747241	733	3178	0.246672	8.8e-61	3.69e-09	0.485666	0.514334		KUG006_merged_finalERG001	Unrelated	NA	5.29447	0.976649	0.242434	0.00330065	N/A	0.709877	32780	8137.01	0.0233511
	ZIM001 - MK3003	Unrelated	0.251951	0.00325278	4488	17813	0.246672	0	5.05e-106	9.36e-29	1		KUG006_merged_finalERG002	Unrelated	NA	8.39271	1.00479	0.249421	0.00291462	N/A	0.890244	123438	30641.1	-0.0047935
	ZIM001 - RK4001	Unrelated	0.243856	0.00312513	4604	18880	0.246672	0	3.8e-88	4.83e-19	1		KUG006_merged_finalERG005	Unrelated	NA	8.21535	0.99874	0.247918	0.00279462	N/A	0.753086	64122	15917.1	0.00126027
	ZIM001 - RK4002	Unrelated	0.254483	0.00313133	4924	19349	0.246672	0	7.05e-123	7.58e-35	1		KUG006_merged_finalERG008	Unrelated	NA	2.25532	0.97093	0.241015	0.00711897	N/A	0.698113	5676	1408.96	0.02907
	ZIM001 - SA6003	Unrelated	0.243619	0.00325847	4228	17355	0.246672	0	1.95e-80	2.94e-17	1		KUG006_merged_finalERG011	Unrelated	NA	2.72866	0.959014	0.238057	0.00480004	N/A	0.621118	13669	3393.07	0.0409858
	ZIM001 - ERG005	Unrelated	0.247781	0.00328833	4271	17237	0.246672	0	3.14e-91	1.78e-22	1		KUG006_merged_finalIV3008	Unrelated	NA	10.2994	1.00879	0.250413	0.00247143	N/A	0.823171	87687	21766.6	-0.0087924
	ZIM001 - ERG002	Unrelated	0.256459	0.00305758	5231	20397	0.246672	0	6.82e-136	1.02e-39	1		KUG006_merged_finalKMM015.merged	Unrelated	NA	3.98955	0.990826	0.245954	0.00526235	N/A	0.723926	12295	3052	0.00917383
	ZIM001 - ERG001	Unrelated	0.247126	0.00370307	3353	13568	0.246672	0	1.48e-70	3.51e-17	1		KUG006_merged_finalMK3003	Unrelated	NA	8.29268	0.999272	0.24805	0.00278451	N/A	0.815951	67188	16678.1	0.00072764
	ZIM001 - ERG011	Unrelated	0.245809	0.00478052	1994	8112	0.246672	4.18e-198	8.76e-41	9.11e-10	1		KUG006_merged_finalRK4001	Unrelated	NA	8.8253	1.00152	0.248608	0.00267971	N/A	0.852761	82463	20469.9	-0.0015212
	ZIM001 - ERG008	Unrelated	0.257008	0.00670697	1091	4245	0.246672	2.09e-121	3.34e-29	5.42e-09	1		KUG006_merged_finalRK4002	Unrelated	NA	7.8959	0.993242	0.246553	0.00273484	N/A	0.865854	92333	22919.9	0.00675835
	MK3003 - RK4001	Unrelated	0.251473	0.00285533	5806	23088	0.246672	0	1.82e-135	3.06e-36	1		KUG006_merged_finalSA6003	Unrelated	NA	8.111	1.00911	0.250493	0.00314806	N/A	0.846626	59818	14848.7	-0.0091137
	MK3003 - RK4002	Unrelated	0.245468	0.0028173	5728	23335	0.246672	0	1.03e-114	3.72e-26	1		KUG006_merged_finalZIM001	Unrelated	NA	4.87646	0.988763	0.245442	0.00420024	N/A	0.779141	20950	5200.44	0.0112369
	MK3003 - SA6003	Unrelated	0.249696	0.00290299	5551	22231	0.246672	0	3.35e-124	5.77e-32	1		MK3003ERG001	Unrelated	NA	7.79852	0.996483	0.247358	0.00287217	N/A	0.822086	113358	28139	0.00351665
	MK3003 - ERG005	Unrelated	0.243535	0.00288591	5387	22120	0.246672	0	4.94e-102	1.16e-21	1		MK3003ERG002	Unrelated	NA	18.2732	1.04257	0.258798	0.00185183	N/A	0.945122	431174	107031	-0.0425701
	MK3003 - ERG002	Unrelated	0.251067	0.00280455	6002	23906	0.246672	0	1.06e-138	8.97e-37	1		MK3003ERG005	Unrelated	NA	10.8769	1.00337	0.249067	0.00221642	N/A	0.884146	223490	55477.1	-0.0033687
	MK3003 - ERG001	Unrelated	0.238163	0.00304747	4653	19537	0.246672	0	6.56e-74	1.04e-11	1		MK3003ERG008	Unrelated	NA	5.71225	1.01185	0.251173	0.00458901	N/A	0.732919	17693	4391.95	-0.0118515
	MK3003 - ERG011	Unrelated	0.24433	0.00353012	3620	14816	0.246672	0	1.95e-70	1.28e-15	1		MK3003ERG011	Unrelated	NA	5.66874	0.984596	0.244407	0.00343074	N/A	0.776398	44164	10962.9	0.0154036
	MK3003 - ERG008	Unrelated	0.246892	0.00438908	2383	9652	0.246672	2.11e-239	4.84e-50	2.92e-12	1		MK3003RK4001	Unrelated	NA	9.57356	1.02324	0.254001	0.00303353	N/A	0.957317	321991	79928.1	-0.0232446
	RK4001 - RK4002	Unrelated	0.245481	0.00279051	5839	23786	0.246672	0	5.77e-117	1.14e-26	1		MK3003RK4002	Unrelated	NA	11.4152	1.01679	0.252399	0.00240377	N/A	0.920732	353116	87654.3	-0.0167899
	RK4001 - SA6003	Unrelated	0.245527	0.00284658	5613	22861	0.246672	0	1.3e-112	9.7e-26	1		MK3003SA6003	Unrelated	NA	10.8985	1.02348	0.25406	0.00267013	N/A	0.908537	235791	58530.6	-0.0234817
	RK4001 - ERG005	Unrelated	0.247565	0.0028587	5643	22794	0.246672	0	1.24e-119	3.97e-29	1		RK4001ERG001	Unrelated	NA	7.32632	0.977132	0.242554	0.00240163	N/A	0.840491	143238	35556.1	0.0228679
	RK4001 - ERG002	Unrelated	0.253083	0.00279226	6136	24245	0.246672	0	2.05e-148	6e-41	1		RK4001ERG002	Unrelated	NA	14.1104	1.02259	0.253838	0.00204664	N/A	0.945122	528309	131143	-0.0225891
	RK4001 - ERG001	Unrelated	0.240475	0.00298301	4936	20526	0.246672	0	6.77e-85	1.42e-15	1		RK4001ERG005	Unrelated	NA	9.92849	0.998356	0.247823	0.00230283	N/A	0.890244	280418	69608.4	0.00164353
	RK4001 - ERG011	Unrelated	0.236466	0.00334794	3809	16108	0.246672	0	6.72e-57	6.66e-08	1		RK4001ERG008	Unrelated	NA	4.33306	0.978953	0.243006	0.00416496	N/A	0.705521	22127	5492.6	0.0210473
	RK4001 - ERG008	Unrelated	0.236551	0.00407866	2568	10856	0.246672	2.83e-228	1.29e-38	1.61e-05	0.999984		RK4001RK4002	Unrelated	NA	10.8228	0.995818	0.247193	0.00205432	N/A	0.890244	439050	108986	0.00418186
	RK4002 - SA6003	Unrelated	0.250184	0.0028515	5772	23071	0.246672	0	1.18e-130	5.46e-34	1		RK4001SA6003	Unrelated	NA	11.7388	1.00642	0.249825	0.00211829	N/A	0.920732	293637	72889.8	-0.0064238
	RK4002 - ERG005	Unrelated	0.238494	0.0028068	5498	23053	0.246672	0	2.64e-88	2.85e-14	1		RK4002ERG001	Unrelated	NA	6.22367	0.973991	0.241775	0.00270185	N/A	0.846626	151848	37693.4	0.0260089
	RK4002 - ERG002	Unrelated	0.251674	0.00277302	6164	24492	0.246672	0	1.92e-144	8.99e-39	1		RK4002ERG002	Unrelated	NA	14.4849	1.01953	0.253078	0.00194123	N/A	0.97561	595892	147919	-0.0195257
	RK4002 - ERG001	Unrelated	0.242685	0.00297397	5043	20780	0.246672	0	4.08e-93	4.29e-19	1		RK4002ERG005	Unrelated	NA	10.16	0.998639	0.247893	0.00225726	N/A	0.890244	303978	75456.7	0.00136135
	RK4002 - ERG011	Unrelated	0.236178	0.00330524	3900	16513	0.246672	0	1.26e-57	8.52e-08	1		RK4002ERG011	Unrelated	NA	5.44289	0.970826	0.240989	0.00294507	N/A	0.703704	58123	14427.9	0.0291742
	RK4002 - ERG008	Unrelated	0.238565	0.0040167	2686	11259	0.246672	6.31e-245	1.61e-43	2.7e-07	1		RK4002SA6003	Unrelated	NA	9.46816	1.00251	0.248853	0.00252359	N/A	0.890244	315813	78394.5	-0.0025061
	SA6003 - ERG005	Unrelated	0.249589	0.00292549	5462	21884	0.246672	0	6.69e-122	2.66e-31	1		SA6003ERG001	Unrelated	NA	6.83876	0.979462	0.243133	0.0026574	N/A	0.828221	107464	26675.9	0.0205385
	SA6003 - ERG002	Unrelated	0.257278	0.00284568	6071	23597	0.246672	0	3.54e-160	2.68e-47	1		SA6003ERG002	Unrelated	NA	13.3259	1.0269	0.254908	0.00224737	N/A	0.932927	377733	93765	-0.0268971
	SA6003 - ERG001	Unrelated	0.24114	0.00307688	4661	19329	0.246672	0	5.53e-82	1.25e-15	1		SA6003ERG005	Unrelated	NA	11.9927	1.00752	0.250097	0.00209608	N/A	0.865854	204033	50647.3	-0.0075169
	SA6003 - ERG011	Unrelated	0.238349	0.00351959	3493	14655	0.246672	0	5.7e-56	4.38e-09	1		SA6003ERG008	Unrelated	NA	3.19582	0.966823	0.239995	0.0047049	N/A	0.668712	16692	4143.47	0.0331774
	SA6003 - ERG008	Unrelated	0.242723	0.00443523	2268	9344	0.246672	1.52e-217	2.55e-42	5.25e-09	1		ZIM001ERG001	Unrelated	NA	6.34704	0.99726	0.247551	0.00355938	N/A	0.759259	36235	8994.65	0.00274002
	ERG005 - ERG002	Unrelated	0.247375	0.0028018	5867	23717	0.246672	0	9.77e-124	6.09e-30	1		ZIM001ERG002	Unrelated	NA	13.2954	1.0256	0.254587	0.0022284	N/A	0.91411	133102	33040	-0.0256045
	ERG005 - ERG001	Unrelated	0.244265	0.00307458	4770	19528	0.246672	0	2.09e-92	2.91e-20	1		ZIM001ERG005	Unrelated	NA	9.33615	1.00776	0.250156	0.00269887	N/A	0.820988	70372	17468.5	-0.0077567
	ERG005 - ERG011	Unrelated	0.236308	0.00347822	3525	14917	0.246672	0	2.34e-52	3.5e-07	1		ZIM001ERG008	Unrelated	NA	3.9881	1.02083	0.253401	0.00713167	N/A	0.716981	5513	1368.5	-0.0208281
	ERG005 - ERG008	Unrelated	0.245957	0.0043706	2388	9709	0.246672	1.71e-237	6.71e-49	1.18e-11	1		ZIM001ERG011	Unrelated	NA	4.07071	0.986894	0.244978	0.00491765	N/A	0.708075	13589	3373.21	0.013106
	ERG002 - ERG001	Unrelated	0.249146	0.00293843	5398	21666	0.246672	0	3.57e-119	2.8e-30	1		ZIM001MK3003	Unrelated	NA	11.8129	1.02543	0.254544	0.00250445	N/A	0.865031	80379	19952.5	-0.0254329
	ERG002 - ERG011	Unrelated	0.244413	0.00321606	4364	17855	0.246672	0	5.71e-85	8.75e-19	1		ZIM001RK4001	Unrelated	NA	9.51016	1.00972	0.250645	0.00270083	N/A	0.907975	100066	24839.5	-0.0097236
	ERG002 - ERG008	Unrelated	0.244462	0.00376931	3178	13000	0.246672	0	3.68e-62	6.42e-14	1		ZIM001RK4002	Unrelated	NA	10.8437	1.01058	0.250856	0.00238818	N/A	0.889571	109238	27116.2	-0.0105751
	ERG011 - ERG008	Unrelated	0.231601	0.00685152	878	3791	0.246672	1.61e-73	3.45e-11	0.335412	0.664588		ZIM001SA6003	Unrelated	NA	10.221	1.01265	0.251371	0.00258411	N/A	0.865031	72916	18100	-0.0126518
	Lola_1												Lola_1
	pair	relationship	pmr	sd	mismatch	nsnps	ave_rel	Same_Twins	First_Degree	Second_Degree	Unrelated		PairIndividuals	Rel	Zup	Zdown	P0_mean	Nonnormalized_P0	Nonnormalized_P0_serr	1st_Type	Perc_Win_1stdeg_P0	OverlapNSNPs	NSNPsXNorm	KinshipCoefficient
	VS5002 - AY2005	Unrelated	0.256096	0.00554637	1586	6193	0.246277	2.54e-175	1.05e-41	1.54e-12	1		AY2005BOK011	Unrelated	NA	3.49978	0.990242	0.246807	0.00598157	N/A	0.708075	8221	2048.99	0.00975763
	VS5002 - ILL001	Unrelated	0.253013	0.00373817	3422	13525	0.246277	0	1.2e-83	1.94e-23	1		AY2005ILL001	Unrelated	NA	6.06582	1.00985	0.251694	0.00425677	N/A	0.790123	20076	5003.72	-0.0098485
	VS5002 - KLZ001	Unrelated	0.247709	0.00350475	3758	15171	0.246277	0	5.32e-81	3.39e-20	1		AY2005KLZ001	Unrelated	NA	7.15958	1.02446	0.255335	0.00411502	N/A	0.763975	26244	6541.03	-0.0244569
	VS5002 - TIP001	Unrelated	0.242208	0.00341677	3808	15722	0.246277	0	2.88e-70	1.73e-14	1		AY2005NV3001_NV3002	Unrelated	NA	8.89432	1.00692	0.250965	0.00282111	N/A	0.865031	60642	15114.3	-0.006924
	VS5002 - ZIM002	Unrelated	0.249231	0.00309768	4860	19500	0.246277	0	1.31e-108	5.68e-28	1		AY2005TIP001	Unrelated	NA	5.27665	1.00491	0.250464	0.00466035	N/A	0.783951	24794	6179.63	-0.0049145
	VS5002 - ZO1005	Unrelated	0.253756	0.00317061	4780	18837	0.246277	0	1.89e-118	2.01e-33	1		AY2005ZIM002	Unrelated	NA	5.70532	0.983238	0.245061	0.00336323	N/A	0.736196	52036	12969.4	0.0167623
	VS5002 - ZO1006	Unrelated	0.251502	0.00313606	4814	19141	0.246277	0	1.64e-113	1.01e-30	1		AY2005ZO1005	Unrelated	NA	7.75072	1	0.249239	0.00301471	N/A	0.771605	46317	11544	0
	VS5002 - NV3001_NV3002	Unrelated	0.250726	0.00301635	5177	20648	0.246277	0	7.43e-120	6.91e-32	1		AY2005ZO1006	Unrelated	NA	8.57524	1.01024	0.251791	0.00302248	N/A	0.822086	46336	11548.7	-0.0102405
	VS5002 - BOK011	Unrelated	0.247755	0.00443742	2345	9465	0.246277	1.09e-238	7.16e-51	6.7e-13	1		ILL001BOK011	Unrelated	NA	6.3792	0.998659	0.248905	0.00361046	N/A	0.777778	31040	7736.38	0.00134129
	AY2005 - ILL001	Unrelated	0.251128	0.00439142	2449	9752	0.246277	6.11e-258	1.35e-57	1.01e-15	1		ILL001KLZ001	Unrelated	NA	9.25365	0.996216	0.248296	0.00242315	N/A	0.79878	99164	24715.5	0.00378427
	AY2005 - KLZ001	Unrelated	0.254072	0.00409604	2870	11296	0.246277	0	7.15e-72	1.39e-20	1		ILL001NV3001_NV3002	Unrelated	NA	10.4745	0.996809	0.248444	0.00215484	N/A	0.878049	230672	57492.4	0.00319076
	AY2005 - TIP001	Unrelated	0.250022	0.0040817	2814	11255	0.246277	4.96e-293	2.15e-64	4.16e-17	1		ILL001TIP001	Unrelated	NA	8.33962	0.992294	0.247318	0.00257151	N/A	0.835366	92941	23164.5	0.00770646
	AY2005 - ZIM002	Unrelated	0.24489	0.00346398	3774	15411	0.246277	0	2.11e-75	2.85e-17	1		ILL001ZIM002	Unrelated	NA	9.57964	0.992148	0.247282	0.00223485	N/A	0.859756	197653	49262.8	0.00785226
	AY2005 - ZO1005	Unrelated	0.24464	0.00354073	3606	14740	0.246277	0	1.43e-71	2.81e-16	1		ILL001ZO1005	Unrelated	NA	10.9587	1.00486	0.250451	0.00224277	N/A	0.878049	175344	43702.6	-0.0048612
	AY2005 - ZO1006	Unrelated	0.251625	0.0035704	3717	14772	0.246277	0	4.79e-88	5.3e-24	1		ILL001ZO1006	Unrelated	NA	11.5114	1.01521	0.25303	0.00235921	N/A	0.884146	175714	43794.8	-0.0152125
	AY2005 - NV3001_NV3002	Unrelated	0.256131	0.00340503	4209	16433	0.246277	0	1.31e-109	3.62e-32	1		KLZ001BOK011	Unrelated	NA	5.78527	0.980241	0.244314	0.00318764	N/A	0.779141	41946	10454.6	0.0197594
	AY2005 - BOK011	Unrelated	0.245112	0.00573487	1379	5626	0.246277	9.89e-137	3.5e-28	7.43e-07	0.999999		KLZ001NV3001_NV3002	Unrelated	NA	10.1355	1.00453	0.250368	0.00241676	N/A	0.884146	303210	75571.7	-0.004529
	ILL001 - KLZ001	Unrelated	0.242391	0.0031507	4484	18499	0.246277	0	4.39e-83	3.59e-17	1		KLZ001TIP001	Unrelated	NA	7.74525	1.00038	0.249335	0.00302922	N/A	0.823171	122534	30540.2	-0.0003849
	ILL001 - TIP001	Unrelated	0.246887	0.00316589	4580	18551	0.246277	0	1.78e-96	2.12e-23	1		KLZ001ZIM002	Unrelated	NA	9.13186	0.995351	0.24808	0.00243187	N/A	0.853659	259674	64720.9	0.00464877
	ILL001 - ZIM002	Unrelated	0.241755	0.00291398	5219	21588	0.246277	0	1.11e-94	6.51e-19	1		KLZ001ZO1005	Unrelated	NA	11.0605	1.00217	0.249781	0.00216158	N/A	0.835366	232792	58020.8	-0.0021745
	ILL001 - ZO1005	Unrelated	0.247184	0.0029676	5223	21130	0.246277	0	8.79e-111	5.05e-27	1		KLZ001ZO1006	Unrelated	NA	13.3176	1.02128	0.254543	0.00215278	N/A	0.939024	230366	57416.2	-0.0212801
	ILL001 - ZO1006	Unrelated	0.24533	0.00295519	5201	21200	0.246277	0	6.23e-105	3.49e-24	1		NV3001_NV3002BOK011	Unrelated	NA	8.30995	0.99784	0.248701	0.00274704	N/A	0.835366	101966	25413.9	0.00216015
	ILL001 - NV3001_NV3002	Unrelated	0.243537	0.00288058	5407	22202	0.246277	0	1.42e-103	2.44e-22	1		TIP001BOK011	Unrelated	NA	4.64893	0.970554	0.2419	0.00344746	N/A	0.680982	41141	10253.9	0.0294462
	ILL001 - BOK011	Unrelated	0.246277	0.00383459	3109	12624	0.246277	0	1.16e-64	1.4e-15	1		TIP001NV3001_NV3002	Unrelated	NA	9.76183	0.990018	0.246751	0.00213877	N/A	0.890244	307796	76714.7	0.00998177
	KLZ001 - TIP001	Unrelated	0.240306	0.00303013	4778	19883	0.246277	0	9.29e-83	2.2e-15	1		TIP001ZIM002	Unrelated	NA	7.40381	0.974737	0.242942	0.00230551	N/A	0.823171	256530	63937.3	0.0252633
	KLZ001 - ZIM002	Unrelated	0.244316	0.00286613	5491	22475	0.246277	0	1.34e-107	6.68e-24	1		TIP001ZO1005	Unrelated	NA	8.82612	1.00399	0.250233	0.00276006	N/A	0.871951	224950	56066.3	-0.0039899
	KLZ001 - ZO1005	Unrelated	0.245687	0.0028968	5426	22085	0.246277	0	1.58e-110	9.49e-26	1		TIP001ZO1006	Unrelated	NA	11.3207	1.00326	0.250053	0.00213588	N/A	0.914634	228240	56886.3	-0.0032645
	KLZ001 - ZO1006	Unrelated	0.250305	0.00291151	5541	22137	0.246277	0	5.71e-127	1.94e-33	1		VS5002AY2005	Unrelated	NA	3.6478	0.998122	0.248771	0.00627723	N/A	0.710692	9153	2281.28	0.0018779
	KLZ001 - NV3001_NV3002	Unrelated	0.247407	0.00284236	5702	23047	0.246277	0	1.39e-121	8.55e-30	1		VS5002BOK011	Unrelated	NA	4.52091	0.98396	0.245241	0.00428416	N/A	0.666667	17546	4373.15	0.0160403
	KLZ001 - BOK011	Unrelated	0.245998	0.00361684	3488	14179	0.246277	0	6.51e-72	4.09e-17	1		VS5002ILL001	Unrelated	NA	6.5657	1.00697	0.250976	0.00382343	N/A	0.828221	35338	8807.61	-0.0069706
	TIP001 - ZIM002	Unrelated	0.240633	0.00284304	5440	22607	0.246277	0	3.68e-95	6.18e-18	1		VS5002KLZ001	Unrelated	NA	8.44578	1.00115	0.249526	0.00280065	N/A	0.765432	47518	11843.3	-0.0011537
	TIP001 - ZO1005	Unrelated	0.24324	0.0028779	5406	22225	0.246277	0	1.22e-102	7.11e-22	1		VS5002NV3001_NV3002	Unrelated	NA	10.7852	1.00912	0.251513	0.00237736	N/A	0.859756	130208	32452.9	-0.0091239
	TIP001 - ZO1006	Unrelated	0.244648	0.0028799	5451	22281	0.246277	0	7.61e-108	2.99e-24	1		VS5002TIP001	Unrelated	NA	6.7373	0.993905	0.24772	0.00324268	N/A	0.797546	48349	12050.5	0.0060955
	TIP001 - NV3001_NV3002	Unrelated	0.243689	0.00281769	5657	23214	0.246277	0	8.07e-109	1.38e-23	1		VS5002ZIM002	Unrelated	NA	8.30574	0.993905	0.24772	0.00263035	N/A	0.823171	103060	25686.6	0.00609522
	TIP001 - BOK011	Unrelated	0.241011	0.0035634	3472	14406	0.246277	0	9.78e-62	4.52e-12	1		VS5002ZO1005	Unrelated	NA	9.83829	1.01103	0.251989	0.00265451	N/A	0.858025	90639	22590.8	-0.0110325
	ZIM002 - ZO1005	Unrelated	0.243544	0.00276566	5866	24086	0.246277	0	2.5e-112	3.46e-24	1		VS5002ZO1006	Unrelated	NA	10.8503	1.01211	0.252257	0.00243167	N/A	0.878049	93484	23299.9	-0.0121094
	ZIM002 - ZO1006	Unrelated	0.250311	0.00278754	6045	24150	0.246277	0	1.79e-138	1.99e-36	1		ZIM002BOK011	Unrelated	NA	6.07785	0.974464	0.242874	0.00279732	N/A	0.743902	85011	21188.1	0.0255357
	ZIM002 - NV3001_NV3002	Unrelated	0.247145	0.00274496	6103	24694	0.246277	0	3.39e-129	2.17e-31	1		ZIM002NV3001_NV3002	Unrelated	NA	10.7357	0.985447	0.245612	0.00183862	N/A	0.932927	676568	168627	0.0145534
	ZIM002 - BOK011	Unrelated	0.240065	0.00315136	4410	18370	0.246277	0	7.99e-76	6.04e-14	1		ZIM002ZO1005	Unrelated	NA	8.85545	0.992178	0.247289	0.00241847	N/A	0.890244	488080	121649	0.00782206
	ZO1005 - ZO1006	Unrelated	0.251299	0.0028074	5999	23872	0.246277	0	1.26e-140	8.82e-38	1		ZIM002ZO1006	Unrelated	NA	12.165	1.00318	0.250031	0.00198585	N/A	0.920732	495931	123605	-0.0031769
	ZO1005 - NV3001_NV3002	Unrelated	0.245307	0.00274866	6011	24504	0.246277	0	4.39e-121	8.48e-28	1		ZO1005BOK011	Unrelated	NA	7.51924	0.988828	0.246455	0.00273721	N/A	0.790123	76083	18962.8	0.0111717
	ZO1005 - BOK011	Unrelated	0.24622	0.00323596	4364	17724	0.246277	0	2.46e-90	1.65e-21	1		ZO1005NV3001_NV3002	Unrelated	NA	12.931	1.01088	0.251952	0.00201679	N/A	0.932927	585243	145865	-0.0108844
	ZO1006 - NV3001_NV3002	Unrelated	0.249777	0.00275896	6149	24618	0.246277	0	4.62e-139	3.89e-36	1		ZO1005ZO1006	Unrelated	NA	13.3078	1.0174	0.253576	0.0020817	N/A	0.914634	433137	107955	-0.0173998
	ZO1006 - BOK011	Unrelated	0.247924	0.00323472	4418	17820	0.246277	0	1.26e-95	6.96e-24	1		ZO1006BOK011	Unrelated	NA	7.65325	0.995071	0.248011	0.0028926	N/A	0.785276	75775	18886.1	0.00492853
	NV3001_NV3002 - BOK011	Unrelated	0.246023	0.00309538	4763	19360	0.246277	0	5.26e-98	3.83e-23	1		ZO1006NV3001_NV3002	Unrelated	NA	13.0996	1.00292	0.249967	0.00183933	N/A	0.908537	618513	154158	-0.0029222
	Steppe Eneolithic												Steppe Eneolithic
	pair	relationship	pmr	sd	mismatch	nsnps	ave_rel	Same_Twins	First_Degree	Second_Degree	Unrelated		PairIndividuals	Rel	Zup	Zdown	P0_mean	Nonnormalized_P0	Nonnormalized_P0_serr	1st_Type	Perc_Win_1stdeg_P0	OverlapNSNPs	NSNPsXNorm	KinshipCoefficient
	KUG007 - KT6001	Unrelated	0.241251	0.00275506	5818	24116	0.243667	0	4.47e-112	2.08e-24	1		PG2001PG2004	Third Degree	1.07108	6.70465	0.960141	0.238151	0.00199368	N/A	0.835366	799606	198332	0.0398592
	KUG007 - SH3001	Unrelated	0.248665	0.00301199	5121	20594	0.243667	0	6.71e-120	2.7e-32	1		KHB003BMT001	Unrelated	NA	3.68586	0.974022	0.241594	0.00456069	N/A	0.689441	15406	3821.27	0.0259776
	KUG007 - SNG001	Unrelated	0.240632	0.00277524	5709	23725	0.243667	0	5.76e-108	6.07e-23	1		KT6001BMT001	Unrelated	NA	5.32656	0.982924	0.243802	0.0035704	N/A	0.680982	30373	7533.65	0.0170763
	KUG007 - PG2001	Unrelated	0.245796	0.00274074	6066	24679	0.243667	0	2.32e-132	2.76e-33	1		KT6001KHB003	Unrelated	NA	12.8657	1.02714	0.25477	0.0023307	N/A	0.902439	172736	42845	-0.0271437
	KUG007 - PG2004	Unrelated	0.242588	0.00272991	5981	24655	0.243667	0	9.4e-120	2.24e-27	1		KT6001PG2001	Unrelated	NA	11.1284	0.996706	0.247221	0.00201615	N/A	0.914634	564706	140068	0.00329361
	KUG007 - VJ1001	Unrelated	0.247957	0.00275362	6098	24593	0.243667	0	2.69e-140	3.91e-37	1		KT6001PG2004	Unrelated	NA	9.67214	0.990973	0.245799	0.00217269	N/A	0.890244	560414	139004	0.00902675
	KUG007 - KHB003	Unrelated	0.247548	0.00292161	5402	21822	0.243667	0	3.7e-123	2.31e-32	1		KT6001SH3001	Unrelated	NA	12.0296	1.01333	0.251344	0.00220792	N/A	0.883436	124582	30901	-0.0133322
	KUG007 - BMT001	Unrelated	0.246509	0.00371423	3319	13464	0.243667	0	4.78e-74	3.41e-19	1		KT6001SNG001	Unrelated	NA	10.8521	0.99815	0.247579	0.00210049	N/A	0.871951	335586	83238	0.00184953
	KT6001 - SH3001	Unrelated	0.242582	0.0030169	4897	20187	0.243667	0	3.66e-98	1.55e-22	1		KT6001VJ1001	Unrelated	NA	10.3464	1.01209	0.251036	0.00253727	N/A	0.926829	533629	132360	-0.0120877
	KT6001 - SNG001	Unrelated	0.241719	0.00279707	5663	23428	0.243667	0	1.26e-110	1.52e-24	1		KUG007BMT001	Unrelated	NA	4.41536	0.973359	0.24143	0.00376993	N/A	0.711656	34888	8653.54	0.0266407
	KT6001 - PG2001	Unrelated	0.243615	0.00274627	5952	24432	0.243667	0	1.24e-122	5.37e-29	1		KUG007KHB003	Unrelated	NA	12.885	1.01359	0.251409	0.00206636	N/A	0.902439	195136	48401.1	-0.0135933
	KT6001 - PG2004	Unrelated	0.238417	0.00272614	5825	24432	0.243667	0	1.06e-102	1.16e-19	1		KUG007KT6001	Unrelated	NA	11.2231	1.00072	0.248215	0.00208777	N/A	0.914634	454565	112749	-0.0007165
	KT6001 - VJ1001	Unrelated	0.245277	0.00275734	5972	24348	0.243667	0	1.34e-128	6.59e-32	1		KUG007PG2001	Unrelated	NA	9.29292	0.983452	0.243933	0.0020606	N/A	0.902439	640319	158823	0.016548
	KT6001 - KHB003	Unrelated	0.249331	0.00296479	5309	21293	0.243667	0	3.45e-126	2e-34	1		KUG007PG2004	Unrelated	NA	9.87702	0.992317	0.246132	0.00216137	N/A	0.902439	634566	157396	0.00768276
	KT6001 - BMT001	Unrelated	0.242429	0.00381075	3066	12647	0.243667	3.21e-302	1.84e-61	3.04e-14	1		KUG007SH3001	Unrelated	NA	10.0415	1.00748	0.249893	0.00250051	N/A	0.90184	135530	33616.5	-0.0074803
	SH3001 - SNG001	Unrelated	0.244008	0.0030868	4724	19360	0.243667	0	1.6e-98	1.09e-23	1		KUG007SNG001	Unrelated	NA	9.72564	0.992084	0.246074	0.00218907	N/A	0.859756	372725	92449.8	0.00791587
	SH3001 - PG2001	Unrelated	0.243707	0.00293654	5209	21374	0.243667	0	1.1e-107	1.33e-25	1		KUG007VJ1001	Unrelated	NA	11.9814	1.00642	0.249631	0.00207379	N/A	0.890244	601748	149256	-0.0064243
	SH3001 - PG2004	Unrelated	0.2409	0.00292499	5149	21374	0.243667	0	3.08e-98	3.66e-21	1		PG2001BMT001	Unrelated	NA	4.10168	0.968848	0.240311	0.00378542	N/A	0.699387	40689	10092.4	0.0311524
	SH3001 - VJ1001	Unrelated	0.241039	0.00293728	5111	21204	0.243667	0	6.32e-98	3.23e-21	1		PG2001KHB003	Unrelated	NA	13.0588	1.01505	0.25177	0.00206651	N/A	0.914634	233030	57800.2	-0.0150483
	SH3001 - KHB003	Unrelated	0.251997	0.00342933	4039	16028	0.243667	0	6.57e-102	2.85e-29	1		PG2001VJ1001	Unrelated	NA	9.88516	1.00209	0.248556	0.00240483	N/A	0.896341	754940	187254	-0.0020907
	SH3001 - BMT001	Unrelated	0.250699	0.00540336	1613	6434	0.243667	1.6e-173	5.23e-40	1.51e-11	1		PG2004BMT001	Unrelated	NA	4.63297	0.968777	0.240293	0.00334752	N/A	0.687117	40538	10054.9	0.0312233
	SNG001 - PG2001	Unrelated	0.24689	0.0027767	5954	24116	0.243667	0	1.59e-133	1.65e-34	1		PG2004KHB003	Unrelated	NA	11.1152	1.00348	0.248901	0.00216973	N/A	0.878049	232052	57557.6	-0.0034813
	SNG001 - PG2004	Unrelated	0.246866	0.0027781	5947	24090	0.243667	0	2.74e-133	1.98e-34	1		PG2004VJ1001	Unrelated	NA	9.12381	0.995205	0.246848	0.0024183	N/A	0.902439	748780	185726	0.00479528
	SNG001 - VJ1001	Unrelated	0.242197	0.00276557	5812	23997	0.243667	0	4.24e-115	5.71e-26	1		SH3001BMT001	Unrelated	NA	3.57214	0.98516	0.244357	0.00547925	N/A	0.709877	9879	2450.36	0.0148401
	SNG001 - KHB003	Unrelated	0.250898	0.00301981	5171	20610	0.243667	0	2.88e-127	9.37e-36	1		SH3001KHB003	Unrelated	NA	9.56417	1.01333	0.251343	0.00277695	N/A	0.820988	57881	14356.7	-0.0133272
	SNG001 - BMT001	Unrelated	0.250108	0.00402326	2898	11587	0.243667	0	2.09e-70	1.01e-19	1		SH3001PG2001	Unrelated	NA	10.7761	1.001	0.248285	0.00218087	N/A	0.877301	167243	41482.6	-0.0009991
	PG2001 - PG2004	Unrelated	0.240149	0.00270591	5985	24922	0.243667	0	1.73e-111	3.51e-23	1		SH3001PG2004	Unrelated	NA	8.57467	0.999284	0.24786	0.00269116	N/A	0.846626	166231	41231.5	0.00071647
	PG2001 - VJ1001	Unrelated	0.240595	0.00270991	5986	24880	0.243667	0	4.85e-113	5.88e-24	1		SH3001SNG001	Unrelated	NA	10.8667	1.01329	0.251335	0.00244331	N/A	0.845679	104506	25921.4	-0.0132933
	PG2001 - KHB003	Unrelated	0.245646	0.00288025	5487	22337	0.243667	0	2.45e-119	6.05e-30	1		SH3001VJ1001	Unrelated	NA	9.05279	1.00549	0.249398	0.00271897	N/A	0.852761	161637	40092.1	-0.005486
	PG2001 - BMT001	Unrelated	0.234331	0.00352897	3376	14407	0.243667	7.8e-302	9.25e-52	1.05e-07	1		SNG001BMT001	Unrelated	NA	5.7545	1.00373	0.248963	0.0042018	N/A	0.779141	25321	6280.56	-0.0037321
	PG2004 - VJ1001	Unrelated	0.239829	0.00270854	5960	24851	0.243667	0	6.29e-110	1.55e-22	1		SNG001KHB003	Unrelated	NA	13.2846	1.02735	0.254821	0.00226101	N/A	0.925926	144584	35862.3	-0.0273471
	PG2004 - KHB003	Unrelated	0.245661	0.00287908	5492	22356	0.243667	0	1.72e-119	5.4e-30	1		SNG001PG2001	Unrelated	NA	9.43714	0.998374	0.247634	0.00242131	N/A	0.902439	462129	114625	0.00162595
	PG2004 - BMT001	Unrelated	0.239283	0.00356195	3433	14347	0.243667	0	1.55e-62	9.75e-13	1		SNG001PG2004	Unrelated	NA	9.1787	0.985866	0.244532	0.00215148	N/A	0.841463	458799	113799	0.0141337
	VJ1001 - KHB003	Unrelated	0.244787	0.00288551	5435	22203	0.243667	0	1.3e-115	2.38e-28	1		SNG001VJ1001	Unrelated	NA	13.0144	1.01004	0.250527	0.00197802	N/A	0.908537	436939	108377	-0.0100362
	VJ1001 - BMT001	Unrelated	0.234408	0.00356229	3315	14142	0.243667	1.1e-296	5.54e-51	1.2e-07	1		VJ1001BMT001	Unrelated	NA	5.30794	0.971866	0.241059	0.00306622	N/A	0.709877	39455	9786.32	0.0281336
	KHB003 - BMT001	Unrelated	0.243626	0.00466377	2064	8472	0.243667	2.18e-206	5.25e-43	1.57e-10	1		VJ1001KHB003	Unrelated	NA	10.3376	1.00328	0.248851	0.00232806	N/A	0.890244	225794	56005.4	-0.0032782
	Steppe Maykop outlier 2												Steppe Maykop outlier 2
	pair	relationship	pmr	sd	mismatch	nsnps	ave_rel	Same_Twins	First_Degree	Second_Degree	Unrelated		PairIndividuals	Rel	Zup	Zdown	P0_mean	Nonnormalized_P0	Nonnormalized_P0_serr	1st_Type	Perc_Win_1stdeg_P0	OverlapNSNPs	NSNPsXNorm	KinshipCoefficient
	KUG005 - KUG002	Unrelated	0.243549	0.00413519	2624	10774	0.24777	4.69e-251	1.59e-48	3.97e-10	1		KUG003KUG004	Third Degree	5.07607	1.64697	0.921561	0.231339	0.00233367	N/A	0.646341	565412	141935	0.0784391
	KUG005 - KUG003	Unrelated	0.255984	0.0033676	4299	16794	0.24777	0	2.54e-108	5.7e-31	1		IV3010AY2001	Unrelated	NA	11.3121	1.01054	0.253676	0.0023144	N/A	0.852761	228480	57355.3	-0.0105431
	KUG005 - KUG004	Unrelated	0.254089	0.00340116	4163	16384	0.24777	0	9.18e-101	6.67e-28	1		KUG002AY2001	Unrelated	NA	11.0632	0.99503	0.249782	0.00201447	N/A	0.883436	223895	56204.3	0.00496978
	KUG005 - IV3010	Unrelated	0.248716	0.00425494	2567	10321	0.24777	4.8e-260	6.08e-55	1.09e-13	1		KUG002IV3010	Unrelated	NA	11.135	1.02092	0.256281	0.0025851	N/A	0.871166	73517	18455	-0.020918
	KUG005 - AY2001	Unrelated	0.24702	0.00330474	4207	17031	0.24777	0	1.27e-85	5.66e-20	1		KUG002KUG003	Unrelated	NA	11.1002	1.00822	0.253094	0.0023061	N/A	0.890244	207259	52028.2	-0.0082226
	KUG002 - KUG003	Unrelated	0.251165	0.0029172	5551	22101	0.24777	0	2.01e-125	1.49e-32	1		KUG002KUG004	Unrelated	NA	10.6689	0.99527	0.249843	0.00209458	N/A	0.859756	193702	48625	0.00472966
	KUG002 - KUG004	Unrelated	0.243649	0.00290434	5323	21847	0.24777	0	5.25e-98	5.8e-20	1		KUG003AY2001	Unrelated	NA	11.8834	1.00688	0.252757	0.00212578	N/A	0.908537	657880	165148	-0.0068817
	KUG002 - IV3010	Unrelated	0.254685	0.0032883	4471	17555	0.24777	0	1.41e-109	1.24e-30	1		KUG003IV3010	Unrelated	NA	11.6501	1.00927	0.253357	0.00221983	N/A	0.895706	206365	51803.8	-0.0092702
	KUG002 - AY2001	Unrelated	0.24908	0.00289701	5551	22286	0.24777	0	4.26e-119	2.42e-29	1		KUG004AY2001	Unrelated	NA	10.4468	0.995178	0.249819	0.00213686	N/A	0.890244	605810	152076	0.00482244
	KUG003 - KUG004	Unrelated	0.235907	0.00271355	5775	24480	0.24777	0	1.73e-81	6.39e-10	1		KUG004IV3010	Unrelated	NA	11.7671	1.0092	0.25334	0.00219632	N/A	0.883436	191608	48099.3	-0.0092034
	KUG003 - IV3010	Unrelated	0.24777	0.00290529	5471	22081	0.24777	0	2.02e-113	6.43e-27	1		KUG005AY2001	Unrelated	NA	8.00948	0.993351	0.249361	0.00272989	N/A	0.783951	62580	15709.4	0.00664865
	KUG003 - AY2001	Unrelated	0.246883	0.00274365	6098	24700	0.24777	0	2.55e-123	2.16e-28	1		KUG005IV3010	Unrelated	NA	5.52361	1	0.25103	0.00426063	N/A	0.740741	20149	5058	0
	KUG004 - IV3010	Unrelated	0.24588	0.00291758	5356	21783	0.24777	0	2.19e-105	1.69e-23	1		KUG005KUG002	Unrelated	NA	4.93445	0.983799	0.246963	0.00394513	N/A	0.662577	21566	5413.71	0.0162013
	KUG004 - AY2001	Unrelated	0.244227	0.00274172	5997	24555	0.24777	0	2.66e-112	2.15e-23	1		KUG005KUG003	Unrelated	NA	9.09281	1.01088	0.253762	0.00288871	N/A	0.840491	59339	14895.9	-0.010885
	IV3010 - AY2001	Unrelated	0.249519	0.00289398	5579	22359	0.24777	0	4.84e-121	3.59e-30	1		KUG005KUG004	Unrelated	NA	7.4724	0.992834	0.249231	0.00290872	N/A	0.815951	54933	13789.8	0.00716627
	Steppe Maykop												Steppe Maykop
	pair	relationship	pmr	sd	mismatch	nsnps	ave_rel	Same_Twins	First_Degree	Second_Degree	Unrelated		PairIndividuals	Rel	Zup	Zdown	P0_mean	Nonnormalized_P0	Nonnormalized_P0_serr	1st_Type	Perc_Win_1stdeg_P0	OverlapNSNPs	NSNPsXNorm	KinshipCoefficient
	KUG001 - AY2004	Unrelated	0.240056	0.00400665	2728	11364	0.24573	5.17e-256	5.72e-48	2.68e-09	1		AY2003IV3002	Unrelated	NA	13.8938	1.05305	0.25781	0.0025868	N/A	0.95122	214495	52513	-0.0530526
	KUG001 - IV3005	Unrelated	0.239871	0.00699444	894	3727	0.24573	3.38e-84	4.14e-16	0.00174817	0.998252		AY2003SA6001	Unrelated	NA	6.7008	0.973604	0.238359	0.00246086	N/A	0.810976	647392	158496	0.0263961
	KUG001 - AY2003	Unrelated	0.246726	0.00375102	3259	13209	0.24573	0	1.62e-69	3.35e-17	1		AY2003SA6004	Unrelated	NA	7.26685	0.974652	0.238616	0.00230449	N/A	0.810976	653887	160086	0.0253476
	KUG001 - IV3002	Unrelated	0.256542	0.00520796	1804	7032	0.24573	4.6e-201	2.94e-48	1.23e-14	1		AY2003SA6013	Unrelated	NA	13.067	1.0298	0.252117	0.00231476	N/A	0.939024	363899	89090.4	-0.0297967
	KUG001 - SA6001	Unrelated	0.244734	0.00374234	3230	13198	0.24573	0	2.62e-65	3.11e-15	1		AY2004AY2003	Unrelated	NA	9.66984	0.984431	0.24101	0.0019794	N/A	0.835366	465806	114039	0.0155688
	KUG001 - SA6004	Unrelated	0.235959	0.00368658	3130	13265	0.24573	4.83e-279	1.76e-47	6.95e-07	0.999999		AY2004IV3002	Unrelated	NA	14.4792	1.06627	0.261046	0.0027057	N/A	0.95122	160148	39207.7	-0.0662696
	KUG001 - SA6013	Unrelated	0.249309	0.00437653	2436	9771	0.24573	2.99e-253	1.34e-55	8.65e-15	1		AY2004IV3005	Unrelated	NA	7.35375	0.994439	0.24346	0.00293599	N/A	0.820988	65867	16125.7	0.0055611
	AY2004 - IV3005	Unrelated	0.240005	0.00326524	4106	17108	0.24573	0	1e-71	1.4e-13	1		AY2004SA6001	Unrelated	NA	11.5067	0.994201	0.243402	0.00187129	N/A	0.823171	465756	114027	0.00579875
	AY2004 - AY2003	Unrelated	0.234981	0.00273477	5648	24036	0.24573	0	1.5e-82	5.88e-11	1		AY2004SA6004	Unrelated	NA	9.59846	0.993062	0.243123	0.00221425	N/A	0.853659	471111	115338	0.00693817
	AY2004 - IV3002	Unrelated	0.258816	0.00302353	5431	20984	0.24573	0	3.23e-150	6.8e-46	1		AY2004SA6013	Unrelated	NA	13.2704	1.0429	0.255325	0.00252107	N/A	0.932927	269041	65867.1	-0.0429031
	AY2004 - SA6001	Unrelated	0.236843	0.00274219	5693	24037	0.24573	0	5.42e-89	1.18e-13	1		IV3002SA6001	Unrelated	NA	11.7145	1.0541	0.258068	0.00309001	N/A	0.963415	215180	52680.8	-0.0541042
	AY2004 - SA6004	Unrelated	0.240759	0.00275531	5797	24078	0.24573	0	1.66e-103	3.74e-20	1		IV3002SA6004	Unrelated	NA	12.4344	1.03412	0.253174	0.00251759	N/A	0.945122	220200	53909.8	-0.0341171
	AY2004 - SA6013	Unrelated	0.24967	0.00287135	5673	22722	0.24573	0	1.16e-129	4.5e-34	1		IV3002SA6013	Unrelated	NA	14.5319	1.05624	0.258591	0.00252695	N/A	0.939024	132344	32400.7	-0.0562428
	IV3005 - AY2003	Unrelated	0.232947	0.00311634	4286	18399	0.24573	0	6.25e-58	2.95e-06	0.999997		IV3005AY2003	Unrelated	NA	5.06127	0.97277	0.238155	0.0032177	N/A	0.742331	84722	20741.8	0.0272296
	IV3005 - IV3002	Unrelated	0.250361	0.00377514	3297	13169	0.24573	0	7.02e-77	1.01e-20	1		IV3005IV3002	Unrelated	NA	10.1596	1.05424	0.258102	0.00356632	N/A	0.853659	33603	8226.75	-0.0542442
	IV3005 - SA6001	Unrelated	0.237296	0.00313636	4366	18399	0.24573	0	2.07e-69	4.77e-11	1		IV3005SA6001	Unrelated	NA	6.83747	0.976612	0.239096	0.00251937	N/A	0.760736	84853	20773.9	0.0233882
	IV3005 - SA6004	Unrelated	0.241426	0.00314506	4470	18515	0.24573	0	1.1e-81	1.47e-16	1		IV3005SA6004	Unrelated	NA	6.39998	0.977766	0.239379	0.00273575	N/A	0.817073	87017	21303.7	0.0222336
	IV3005 - SA6013	Unrelated	0.247694	0.0034192	3948	15939	0.24573	0	3.53e-86	9.26e-22	1		IV3005SA6013	Unrelated	NA	9.37179	1.02412	0.250728	0.00307924	N/A	0.865854	54278	13288.4	-0.0241235
	AY2003 - IV3002	Unrelated	0.25321	0.00292903	5581	22041	0.24573	0	3.7e-138	6.53e-39	1		KUG001AY2003	Unrelated	NA	7.74229	1.00556	0.246183	0.00314035	N/A	0.732919	32947	8066.14	-0.0055611
	AY2003 - SA6001	Unrelated	0.232018	0.00269244	5703	24580	0.24573	0	1e-74	1.33e-07	1		KUG001AY2004	Unrelated	NA	5.80916	0.993131	0.24314	0.0036615	N/A	0.751553	24344	5959.94	0.00686945
	AY2003 - SA6004	Unrelated	0.237554	0.00271199	5850	24626	0.24573	0	9.25e-94	4.11e-15	1		KUG001IV3002	Unrelated	NA	7.92292	1.06615	0.261016	0.00494093	N/A	0.825	10961	2683.49	-0.0661483
	AY2003 - SA6013	Unrelated	0.248479	0.00281825	5842	23511	0.24573	0	1.05e-129	3.85e-33	1		KUG001IV3005	Unrelated	NA	1.57925	0.955729	0.233983	0.00767043	N/A	0.664596	4667	1142.58	0.044271
	IV3002 - SA6001	Unrelated	0.257305	0.00294458	5671	22040	0.24573	0	1.84e-152	1.13e-45	1		KUG001SA6001	Unrelated	NA	5.09746	0.979808	0.239878	0.00353284	N/A	0.720497	32850	8042.4	0.0201925
	IV3002 - SA6004	Unrelated	0.250305	0.00291256	5537	22121	0.24573	0	1.79e-128	3.06e-34	1		KUG001SA6004	Unrelated	NA	4.48447	0.969153	0.23727	0.00343407	N/A	0.703704	33110	8106.05	0.0308472
	IV3002 - SA6013	Unrelated	0.257585	0.003079	5196	20172	0.24573	0	1.72e-140	2.79e-42	1		KUG001SA6013	Unrelated	NA	6.76377	1.02698	0.251428	0.00437008	N/A	0.765432	18383	4500.56	-0.0269836
	SA6001 - SA6004	Unrelated	0.23111	0.00268749	5686	24603	0.24573	0	5.23e-72	1.09e-06	0.999999		SA6001SA6004	Unrelated	NA	6.89698	0.974939	0.238686	0.00243825	N/A	0.792683	654361	160202	0.0250611
	SA6001 - SA6013	Unrelated	0.249744	0.00282538	5862	23472	0.24573	0	3.41e-134	2.63e-35	1		SA6001SA6013	Unrelated	NA	15.7458	1.03565	0.25355	0.00201201	N/A	0.932927	364815	89314.7	-0.0356531
	SA6004 - SA6013	Unrelated	0.251869	0.00282902	5930	23544	0.24573	0	1.58e-142	3.73e-39	1		SA6004SA6013	Unrelated	NA	14.0389	1.02511	0.25097	0.0020728	N/A	0.95122	373898	91538.4	-0.025111
	Post Catacomb												Post Catacomb
	pair	relationship	pmr	sd	mismatch	nsnps	ave_rel	Same_Twins	First_Degree	Second_Degree	Unrelated		PairIndividuals	Rel	Zup	Zdown	P0_mean	Nonnormalized_P0	Nonnormalized_P0_serr	1st_Type	Perc_Win_1stdeg_P0	OverlapNSNPs	NSNPsXNorm	KinshipCoefficient
	KBD001 - KBD002	Second_Degree	0.210687	0.0025868	5236	24852	0.249699	0	1.22e-17	1	8.44e-18		KBD001KBD002	Second Degree	5.54636	3.81265	0.850692	0.215708	0.00254001	N/A	0.390244	748896	189896	0.149308
	KVO009 - KBD001	Unrelated	0.249699	0.00306616	4976	19928	0.249699	0	1.97e-103	1.33e-24	1		KVO009KBD001	Unrelated	NA	8.49151	1	0.253568	0.0027995	N/A	0.871951	113859	28871	0
	KVO009 - KBD002	Unrelated	0.249857	0.00311767	4818	19283	0.249699	0	1.36e-100	4.67e-24	1		KVO009KBD002	Unrelated	NA	10.0817	1.01299	0.256862	0.00268469	N/A	0.859756	100221	25412.8	-0.0129919
	Maykop												Maykop
	pair	relationship	pmr	sd	mismatch	nsnps	ave_rel	Same_Twins	First_Degree	Second_Degree	Unrelated		PairIndividuals	Rel	Zup	Zdown	P0_mean	Nonnormalized_P0	Nonnormalized_P0_serr	1st_Type	Perc_Win_1stdeg_P0	OverlapNSNPs	NSNPsXNorm	KinshipCoefficient
	VS5001 - VIN001	First_Degree	0.173627	0.0026725	3488	20089	0.252971	4.37e-73	1	3.23e-54	9.99e-100		KMM008KMM023	First Degree	5.89524	12.9318	0.753789	0.19264	0.00254516	Siblings	0.469512	283742	72513.7	0.246211
	KMM008 - KMM023	First_Degree	0.185002	0.00256764	4231	22870	0.252971	2.11e-137	1	1.04e-39	4.1e-81		SIJ001SIJ002	First Degree	3.95036	12.7251	0.768082	0.196293	0.00287356	Siblings	0.445122	609361	155729	0.231918
	SIJ001 - SIJ002	First_Degree	0.192366	0.00251845	4712	24495	0.252971	9.18e-185	1	2.76e-27	1.81e-64		SIJ001SIJ003	First Degree	12.9169	15.0316	0.725844	0.185498	0.0017145	Parent-offspring	0.115854	637624	162952	0.274156
	SIJ001 - SIJ003	First_Degree	0.183962	0.00247071	4524	24592	0.252971	2.35e-142	1	8.47e-45	3.73e-90		SIJ002SIJ003	First Degree	9.52691	11.2058	0.726342	0.185625	0.00231122	Parent-offspring	0.134146	615498	157298	0.273658
	SIJ002 - SIJ003	First_Degree	0.184928	0.00247921	4535	24523	0.252971	6.64e-147	1	1.12e-42	5.41e-87		VS5001VIN001	First Degree	16.7837	4.52391	0.664809	0.1699	0.00224886	Siblings	0.401235	121860	31142.8	0.335191
	VS5001 - ESY005	Second_Degree	0.227604	0.0026921	5521	24257	0.252971	0	1.99e-46	0.999758	0.00024213		MK5001MK5004	Second Degree	6.50559	4.60444	0.851354	0.217574	0.00215651	N/A	0.506098	665292	170023	0.148646
	VIN001 - ESY005	Second_Degree	0.231138	0.00298081	4623	20001	0.252971	0	1.85e-44	0.801268	0.198733		I6266ESY005	Third Degree	1.69565	5.82325	0.954655	0.243974	0.00212433	N/A	0.756098	407577	104161	0.0453449
	MK5001 - MK5004	Second_Degree	0.220181	0.00263886	5429	24657	0.252971	0	9.18e-32	1	1.75e-11		MK5001ESY005	Third Degree	2.62309	5.37319	0.948248	0.242336	0.00199751	N/A	0.835366	554705	141762	0.0517524
	VS5001 - KMM008	Unrelated	0.255751	0.00280889	6170	24125	0.252971	0	7.92e-138	3.56e-35	1		MK5004ESY005	Third Degree	2.72774	5.26289	0.947415	0.242123	0.00199892	N/A	0.817073	597159	152611	0.0525855
	VS5001 - KMM023	Unrelated	0.256327	0.00287414	5915	23076	0.252971	0	5.51e-134	1.12e-34	1		SIJ002ESY005	Third Degree	0.290143	7.25324	0.966346	0.246961	0.00211743	N/A	0.884146	545381	139379	0.033654
	VS5001 - I1720	Unrelated	0.259146	0.00361319	3811	14706	0.252971	0	2.95e-92	1.78e-25	1		VIN001ESY005	Third Degree	4.78697	0.747855	0.914695	0.233761	0.00288584	N/A	0.607362	119267	30480.1	0.0853051
	VS5001 - I6266	Unrelated	0.250168	0.00280625	5959	23820	0.252971	0	6.58e-115	9.34e-25	1		VS5001ESY005	Third Degree	5.62648	0.395809	0.910358	0.232653	0.00265225	N/A	0.640244	506725	129500	0.0896423
	VS5001 - I6267	Unrelated	0.253425	0.00301064	5290	20874	0.252971	0	1.32e-111	7.1e-27	1		ESY001_ESY002ESY003_ESY004	Unrelated	NA	11.5012	0.993964	0.254019	0.00194904	N/A	0.896341	429975	109885	0.00603591
	VS5001 - I6268	Unrelated	0.256128	0.00288525	5862	22887	0.252971	0	3.63e-132	4.68e-34	1		ESY005ESY001_ESY002	Unrelated	NA	8.71121	0.98934	0.252838	0.00243762	N/A	0.890244	407558	104156	0.0106602
	VS5001 - I6272	Unrelated	0.250742	0.00282301	5911	23574	0.252971	0	7.03e-116	1.62e-25	1		ESY005ESY003_ESY004	Unrelated	NA	10.7883	1.00024	0.255623	0.00222644	N/A	0.932927	537300	137313	-0.0002371
	VS5001 - MK5001	Unrelated	0.244617	0.00275297	5964	24381	0.252971	0	1.67e-96	1.25e-15	1		I1720ESY001_ESY002	Unrelated	NA	6.23361	0.998057	0.255065	0.00376383	N/A	0.766871	41656	10645.7	0.00194345
	VS5001 - MK5004	Unrelated	0.24785	0.0027567	6080	24531	0.252971	0	2.52e-109	2.84e-21	1		I1720ESY003_ESY004	Unrelated	NA	7.61265	1.00468	0.256759	0.00330452	N/A	0.822086	50413	12883.6	-0.0046846
	VS5001 - MK5008	Unrelated	0.256926	0.00386535	3283	12778	0.252971	0	1e-75	4.32e-20	1		I1720ESY005	Unrelated	NA	5.33591	0.979444	0.250309	0.0035056	N/A	0.756098	49423	12630.6	0.0205563
	VS5001 - OSS001	Unrelated	0.251434	0.00284957	5828	23179	0.252971	0	1.68e-116	2.66e-26	1		I1720I6266	Unrelated	NA	6.44566	1.00002	0.255566	0.00371767	N/A	0.809816	41997	10732.8	-1.53e-05
	VS5001 - SIJ001	Unrelated	0.254645	0.00279001	6209	24383	0.252971	0	5.47e-135	1.64e-33	1		I1720I6267	Unrelated	NA	5.41972	1.01086	0.258339	0.00493302	N/A	0.711656	17299	4420.97	-0.0108649
	VS5001 - SIJ002	Unrelated	0.249723	0.00277521	6075	24327	0.252971	0	1.28e-115	1.84e-24	1		I1720I6268	Unrelated	NA	5.20774	0.992697	0.253696	0.00424224	N/A	0.786585	31254	7987.33	0.00730328
	VS5001 - SIJ003	Unrelated	0.249898	0.00276909	6109	24446	0.252971	0	7.34e-117	6.76e-25	1		I1720I6272	Unrelated	NA	7.36978	1.01728	0.259978	0.00385021	N/A	0.847561	35803	9149.89	-0.0172805
	VS5001 - ESY001_ESY002	Unrelated	0.254811	0.0028247	6064	23798	0.252971	0	2.12e-132	5.06e-33	1		I1720MK5001	Unrelated	NA	5.77658	0.993854	0.253991	0.0038757	N/A	0.810976	54305	13878.3	0.00614576
	VS5001 - ESY003_ESY004	Unrelated	0.252705	0.00278224	6165	24396	0.252971	0	1.62e-127	5.7e-30	1		I1720MK5004	Unrelated	NA	7.14249	0.986906	0.252216	0.0028859	N/A	0.786585	56757	14504.9	0.0130942
	KMM008 - VIN001	Unrelated	0.253573	0.00309697	5004	19734	0.252971	0	5.19e-106	1.15e-25	1		I1720MK5008	Unrelated	NA	2.66545	1.00264	0.256236	0.00924152	N/A	0.796296	3969	1014.33	-0.0026368
	KMM008 - I1720	Unrelated	0.255817	0.00361485	3727	14569	0.252971	0	1.15e-83	1.36e-21	1		I1720OSS001	Unrelated	NA	8.38003	1.03244	0.263852	0.00384836	N/A	0.817073	35391	9044.59	-0.03244
	KMM008 - I6266	Unrelated	0.254407	0.00283174	6018	23655	0.252971	0	4.41e-130	4.15e-32	1		I1720SIJ001	Unrelated	NA	6.52835	0.991556	0.253404	0.00333941	N/A	0.742331	54423	13908.4	0.00844444
	KMM008 - I6267	Unrelated	0.258039	0.00305193	5304	20555	0.252971	0	4.82e-125	1.28e-33	1		I1720SIJ002	Unrelated	NA	7.09746	0.998521	0.255184	0.00332244	N/A	0.823171	54110	13828.5	0.00147942
	KMM008 - I6268	Unrelated	0.25692	0.00289857	5838	22723	0.252971	0	4.24e-134	3.56e-35	1		I1720SIJ003	Unrelated	NA	7.79317	1.015	0.259395	0.00356625	N/A	0.828221	54654	13967.5	-0.0150003
	KMM008 - I6272	Unrelated	0.254622	0.00285323	5936	23313	0.252971	0	5.2e-129	4.96e-32	1		I6266ESY001_ESY002	Unrelated	NA	12.2205	0.99821	0.255105	0.00192312	N/A	0.890244	323538	82684	0.00179005
	KMM008 - MK5001	Unrelated	0.252971	0.00279237	6131	24236	0.252971	0	1.04e-127	2.92e-30	1		I6266ESY003_ESY004	Unrelated	NA	11.2053	1.00506	0.256856	0.00225367	N/A	0.926829	427613	109282	-0.0050638
	KMM008 - MK5004	Unrelated	0.254471	0.00278955	6204	24380	0.252971	0	2.7e-134	3.46e-33	1		I6266I6267	Unrelated	NA	10.4046	0.995004	0.254285	0.00218	N/A	0.834356	128761	32906.4	0.00499643
	KMM008 - MK5008	Unrelated	0.253331	0.00388491	3175	12533	0.252971	0	4.18e-67	2.48e-16	1		I6266I6268	Unrelated	NA	7.45458	0.973477	0.248784	0.00230471	N/A	0.823171	240482	61458.1	0.026523
	KMM008 - OSS001	Unrelated	0.258916	0.00288885	5953	22992	0.252971	0	5.24e-143	4.79e-39	1		I6266I6272	Unrelated	NA	10.3642	0.996058	0.254555	0.00221452	N/A	0.853659	292448	74738.6	0.00394156
	KMM008 - SIJ001	Unrelated	0.258471	0.00281245	6263	24231	0.252971	0	5.94e-149	2.68e-40	1		I6266MK5001	Unrelated	NA	10.5686	0.987163	0.252281	0.00195656	N/A	0.896341	452055	115528	0.0128373
	KMM008 - SIJ002	Unrelated	0.25368	0.00279796	6135	24184	0.252971	0	3.59e-130	1.73e-31	1		I6266MK5004	Unrelated	NA	10.1063	0.983661	0.251386	0.00195754	N/A	0.926829	483793	123639	0.0163386
	KMM008 - SIJ003	Unrelated	0.253643	0.00279148	6162	24294	0.252971	0	1.29e-130	1.47e-31	1		I6266MK5008	Unrelated	NA	6.47754	1.00191	0.25605	0.00377416	N/A	0.797546	27354	6990.64	-0.0019108
	KMM008 - ESY005	Unrelated	0.256021	0.00281225	6166	24084	0.252971	0	1.25e-138	1.32e-35	1		I6266OSS001	Unrelated	NA	11.4175	1.01404	0.259151	0.00241275	N/A	0.902439	264136	67503.1	-0.0140421
	KMM008 - ESY001_ESY002	Unrelated	0.252335	0.00283003	5944	23556	0.252971	0	9.25e-122	2.62e-28	1		I6266SIJ001	Unrelated	NA	9.33992	0.994267	0.254097	0.00240836	N/A	0.908537	451135	115293	0.00573278
	KMM008 - ESY003_ESY004	Unrelated	0.25678	0.00280666	6221	24227	0.252971	0	2.2e-142	3.36e-37	1		I6266SIJ002	Unrelated	NA	10.091	0.982185	0.251009	0.0019231	N/A	0.884146	443486	113338	0.0178153
	KMM023 - VIN001	Unrelated	0.256662	0.00329948	4498	17525	0.252971	0	7.37e-103	6.04e-27	1		I6266SIJ003	Unrelated	NA	9.29994	0.991954	0.253506	0.00235515	N/A	0.871951	457315	116872	0.00804572
	KMM023 - I1720	Unrelated	0.258315	0.00393757	3192	12357	0.252971	0	5.42e-76	9.59e-21	1		I6267ESY001_ESY002	Unrelated	NA	10.2225	0.998273	0.255121	0.00230057	N/A	0.840491	126058	32215.6	0.00172682
	KMM023 - I6266	Unrelated	0.258037	0.00291774	5803	22489	0.252971	0	9.77e-137	1.03e-36	1		I6267ESY003_ESY004	Unrelated	NA	9.52531	0.996545	0.254679	0.00242258	N/A	0.889571	162004	41402.1	0.00345541
	KMM023 - I6267	Unrelated	0.255742	0.00319217	4777	18679	0.252971	0	7.64e-107	2.23e-27	1		I6267ESY005	Unrelated	NA	7.33926	0.978802	0.250145	0.00252636	N/A	0.822086	153843	39316.4	0.0211978
	KMM023 - I6268	Unrelated	0.259574	0.00300522	5524	21281	0.252971	0	1.18e-134	3e-37	1		I6267I6268	Unrelated	NA	8.99372	0.992351	0.253607	0.00244661	N/A	0.834356	92525	23645.9	0.00764916
	KMM023 - I6272	Unrelated	0.254177	0.00293358	5599	22028	0.252971	0	2.25e-120	1.45e-29	1		I6267I6272	Unrelated	NA	10.089	1.02175	0.261121	0.0029258	N/A	0.878049	111745	28557.8	-0.0217534
	KMM023 - MK5001	Unrelated	0.249559	0.00283917	5798	23233	0.252971	0	7.54e-110	4.12e-23	1		I6267MK5001	Unrelated	NA	8.40767	0.997546	0.254935	0.00277507	N/A	0.884146	170165	43487.7	0.00245362
	KMM023 - MK5004	Unrelated	0.258426	0.00286111	6050	23411	0.252971	0	9.12e-144	7.05e-39	1		I6267MK5004	Unrelated	NA	10.1646	1.00082	0.25577	0.0023776	N/A	0.877301	181401	46359.2	-0.0008154
	KMM023 - MK5008	Unrelated	0.25732	0.00434065	2610	10143	0.252971	1.28e-274	6.81e-61	2.15e-16	1		I6267MK5008	Unrelated	NA	4.53238	1.01171	0.258555	0.00594656	N/A	0.745342	11046	2822.94	-0.0117121
	KMM023 - OSS001	Unrelated	0.258081	0.00297349	5589	21656	0.252971	0	7.56e-132	1.88e-35	1		I6267OSS001	Unrelated	NA	11.8004	1.01766	0.260074	0.00241273	N/A	0.858896	103755	26515.8	-0.0176562
	KMM023 - SIJ001	Unrelated	0.253052	0.00285041	5887	23264	0.252971	0	6.44e-123	3.22e-29	1		I6267SIJ001	Unrelated	NA	9.4953	0.994748	0.25422	0.00238188	N/A	0.877301	173059	44227.3	0.00525238
	KMM023 - SIJ002	Unrelated	0.254431	0.00286014	5900	23189	0.252971	0	1.27e-127	1.57e-31	1		I6267SIJ002	Unrelated	NA	9.49866	0.998412	0.255156	0.00247962	N/A	0.877301	168246	42997.3	0.00158798
	KMM023 - SIJ003	Unrelated	0.25059	0.0028382	5842	23313	0.252971	0	4.87e-114	5.6e-25	1		I6267SIJ003	Unrelated	NA	9.37539	0.99774	0.254984	0.0024939	N/A	0.858896	174748	44658.9	0.00226031
	KMM023 - ESY005	Unrelated	0.250521	0.00285544	5769	23028	0.252971	0	2.11e-112	1.46e-24	1		I6268ESY001_ESY002	Unrelated	NA	11.6523	1.00186	0.256038	0.00209697	N/A	0.865854	229150	58562	-0.0018608
	KMM023 - ESY001_ESY002	Unrelated	0.254105	0.00291217	5679	22349	0.252971	0	7.29e-122	7.24e-30	1		I6268ESY003_ESY004	Unrelated	NA	10.8384	1.00767	0.257522	0.00239144	N/A	0.926829	297714	76084.4	-0.0076707
	KMM023 - ESY003_ESY004	Unrelated	0.256687	0.002869	5950	23180	0.252971	0	6.44e-136	1.85e-35	1		I6268ESY005	Unrelated	NA	7.70091	0.973292	0.248737	0.00222487	N/A	0.847561	285527	72969.8	0.0267075
	VIN001 - I1720	Unrelated	0.255651	0.0051211	1855	7256	0.252971	3.39e-192	7.83e-42	5.09e-11	1		I6268I6272	Unrelated	NA	10.2126	0.994442	0.254141	0.00220692	N/A	0.878049	206086	52667.7	0.00555831
	VIN001 - I6266	Unrelated	0.251478	0.00313809	4807	19115	0.252971	0	2.48e-96	7.05e-22	1		I6268MK5001	Unrelated	NA	9.66838	0.982443	0.251075	0.00201399	N/A	0.884146	316487	80882	0.0175569
	VIN001 - I6267	Unrelated	0.258995	0.0037387	3556	13730	0.252971	0	7.56e-86	1.12e-23	1		I6268MK5004	Unrelated	NA	7.04173	0.977934	0.249923	0.00260158	N/A	0.884146	336144	85905.6	0.0220663
	VIN001 - I6268	Unrelated	0.251541	0.00330825	4327	17202	0.252971	0	6.19e-87	7.68e-20	1		I6268MK5008	Unrelated	NA	6.04558	1.00279	0.256276	0.00408113	N/A	0.779141	19838	5069.84	-0.0027933
	VIN001 - I6272	Unrelated	0.252811	0.0032033	4654	18409	0.252971	0	1.04e-96	6.17e-23	1		I6268OSS001	Unrelated	NA	12.361	1.01537	0.259491	0.0022561	N/A	0.871951	189448	48415.7	-0.015373
	VIN001 - MK5001	Unrelated	0.248773	0.0030285	5069	20376	0.252971	0	6.82e-94	3.6e-19	1		I6268SIJ001	Unrelated	NA	8.72908	0.992514	0.253649	0.00252554	N/A	0.841463	315590	80652.8	0.00748643
	VIN001 - MK5004	Unrelated	0.249747	0.00300681	5176	20725	0.252971	0	1.1e-98	5.54e-21	1		I6268SIJ002	Unrelated	NA	8.86359	0.98032	0.250533	0.00213565	N/A	0.865854	310762	79418.9	0.0196798
	VIN001 - MK5008	Unrelated	0.257649	0.00584995	1440	5589	0.252971	2.57e-152	3.64e-34	1.72e-09	1		I6268SIJ003	Unrelated	NA	10.0684	0.989461	0.252869	0.00211211	N/A	0.853659	319063	81540.4	0.0105392
	VIN001 - OSS001	Unrelated	0.256739	0.00327347	4572	17808	0.252971	0	1e-104	1.8e-27	1		I6272ESY001_ESY002	Unrelated	NA	10.682	1.00778	0.257551	0.00242915	N/A	0.871951	281777	72011.5	-0.0077837
	VIN001 - SIJ001	Unrelated	0.251509	0.00303919	5126	20381	0.252971	0	9.15e-103	2.51e-23	1		I6272ESY003_ESY004	Unrelated	NA	12.9307	1.0094	0.257965	0.00203868	N/A	0.884146	372338	95155.4	-0.0094011
	VIN001 - SIJ002	Unrelated	0.251729	0.00305003	5097	20248	0.252971	0	8.3e-103	1.64e-23	1		I6272ESY005	Unrelated	NA	8.08936	0.976895	0.249657	0.00223184	N/A	0.884146	355111	90752.9	0.0231052
	VIN001 - SIJ003	Unrelated	0.252143	0.00303022	5178	20536	0.252971	0	1.3e-105	1.79e-24	1		I6272MK5001	Unrelated	NA	10.4638	0.982936	0.251201	0.00187293	N/A	0.865854	393207	100489	0.0170642
	VIN001 - ESY001_ESY002	Unrelated	0.259567	0.00319174	4897	18866	0.252971	0	1.98e-119	4.34e-33	1		I6272MK5004	Unrelated	NA	11.4012	0.991136	0.253297	0.00190276	N/A	0.896341	422927	108084	0.008864
	VIN001 - ESY003_ESY004	Unrelated	0.259447	0.00307262	5280	20351	0.252971	0	2.2e-128	1.87e-35	1		I6272MK5008	Unrelated	NA	6.44362	1.00216	0.256114	0.00380393	N/A	0.760736	23634	6039.95	-0.0021604
	I1720 - I6266	Unrelated	0.253491	0.00367178	3558	14036	0.252971	0	2e-75	2.25e-18	1		I6272OSS001	Unrelated	NA	10.9551	1.02155	0.261069	0.00268973	N/A	0.865854	227882	58238	-0.02155
	I1720 - I6267	Unrelated	0.254035	0.00459299	2282	8983	0.252971	1.97e-232	2.62e-49	2.2e-12	1		I6272SIJ001	Unrelated	NA	11.5116	1.00085	0.25578	0.00210019	N/A	0.871951	394582	100840	-0.0008513
	I1720 - I6268	Unrelated	0.253055	0.00392427	3106	12274	0.252971	0	3.4e-65	9.35e-16	1		I6272SIJ002	Unrelated	NA	9.93894	0.986158	0.252024	0.00205468	N/A	0.908537	387530	99037.9	0.0138425
	I1720 - I6272	Unrelated	0.25883	0.00382544	3393	13109	0.252971	0	1.19e-81	1.79e-22	1		I6272SIJ003	Unrelated	NA	11.2497	1.00004	0.255572	0.00213064	N/A	0.908537	399214	102024	-4e-05
	I1720 - MK5001	Unrelated	0.253633	0.00350423	3910	15416	0.252971	0	4.06e-83	2.83e-20	1		KMM008ESY001_ESY002	Unrelated	NA	13.2419	1.00527	0.256909	0.00191105	N/A	0.95122	373969	95572.3	-0.0052708
	I1720 - MK5004	Unrelated	0.251515	0.00346487	3944	15681	0.252971	0	3.02e-79	4.04e-18	1		KMM008ESY003_ESY004	Unrelated	NA	15.8031	1.01311	0.258913	0.00172815	N/A	0.926829	495946	126745	-0.0131135
	I1720 - MK5008	Unrelated	0.261866	0.00790018	811	3097	0.252971	1.58e-89	2.49e-21	1.47e-06	0.999999		KMM008ESY005	Unrelated	NA	9.68529	1	0.255562	0.00247375	N/A	0.853659	464314	118661	0
	I1720 - OSS001	Unrelated	0.257793	0.00386145	3308	12832	0.252971	0	8.11e-78	5.2e-21	1		KMM008I1720	Unrelated	NA	7.85383	1.01875	0.260354	0.00366074	N/A	0.828221	46794	11958.8	-0.0187505
	I1720 - SIJ001	Unrelated	0.250647	0.00348508	3876	15464	0.252971	0	5.01e-76	7.09e-17	1		KMM008I6266	Unrelated	NA	11.6558	1.01948	0.26054	0.00248263	N/A	0.920732	378080	96622.9	-0.0194791
	I1720 - SIJ002	Unrelated	0.253469	0.0035109	3891	15351	0.252971	0	2.27e-82	5.29e-20	1		KMM008I6267	Unrelated	NA	11.6181	1.01205	0.258642	0.00232734	N/A	0.852761	145564	37200.6	-0.012053
	I1720 - SIJ003	Unrelated	0.25677	0.00350357	3992	15547	0.252971	0	1.35e-91	4.14e-24	1		KMM008I6268	Unrelated	NA	14.1097	1.01682	0.259862	0.00200277	N/A	0.939024	265653	67890.8	-0.016824
	I1720 - ESY005	Unrelated	0.250734	0.00353946	3760	14996	0.252971	0	5.92e-74	1.75e-16	1		KMM008I6272	Unrelated	NA	10.6014	1.0118	0.258578	0.00254449	N/A	0.95122	328744	84014.5	-0.011802
	I1720 - ESY001_ESY002	Unrelated	0.252412	0.00368583	3506	13890	0.252971	0	2.92e-72	4.58e-17	1		KMM008MK5001	Unrelated	NA	11.2337	1.01043	0.258226	0.00236994	N/A	0.95122	513170	131147	-0.0104255
	I1720 - ESY003_ESY004	Unrelated	0.253667	0.00353689	3839	15134	0.252971	0	1.08e-81	5.9e-20	1		KMM008MK5004	Unrelated	NA	11.0037	1.0074	0.257454	0.0023493	N/A	0.939024	553093	141350	-0.0074034
	I6266 - I6267	Unrelated	0.253766	0.00306333	5121	20180	0.252971	0	5.16e-109	1.6e-26	1		KMM008MK5008	Unrelated	NA	7.46504	1.01873	0.260348	0.00385061	N/A	0.782609	31093	7946.19	-0.0187274
	I6266 - I6268	Unrelated	0.246274	0.00287386	5535	22475	0.252971	0	1.12e-94	5.45e-17	1		KMM008OSS001	Unrelated	NA	14.303	1.01674	0.259841	0.00197427	N/A	0.932927	302558	77322.3	-0.016744
	I6266 - I6272	Unrelated	0.251085	0.00285659	5786	23044	0.252971	0	1.52e-114	1.5e-25	1		KMM008SIJ001	Unrelated	NA	13.0397	1.00485	0.256802	0.00193246	N/A	0.914634	522111	133432	-0.0048511
	I6266 - MK5001	Unrelated	0.25177	0.00280083	6046	24014	0.252971	0	5.93e-122	7.93e-28	1		KMM008SIJ002	Unrelated	NA	12.2126	1.00421	0.256639	0.00204999	N/A	0.926829	504647	128969	-0.0042136
	I6266 - MK5004	Unrelated	0.252299	0.00279534	6091	24142	0.252971	0	1.24e-124	6.27e-29	1		KMM008SIJ003	Unrelated	NA	10.8083	1.00408	0.256605	0.00231318	N/A	0.926829	530123	135479	-0.0040798
	I6266 - MK5008	Unrelated	0.25892	0.00401822	3077	11884	0.252971	0	2.95e-74	1.61e-20	1		KMM008VIN001	Unrelated	NA	11.2969	1.00619	0.257144	0.00226087	N/A	0.888889	113699	29057.1	-0.0061899
	I6266 - OSS001	Unrelated	0.256443	0.00290083	5811	22660	0.252971	0	5.3e-132	2.91e-34	1		KMM023ESY001_ESY002	Unrelated	NA	12.4983	1.00888	0.257832	0.00209864	N/A	0.878049	242293	61920.9	-0.0088843
	I6266 - SIJ001	Unrelated	0.252616	0.00280564	6059	23985	0.252971	0	4.86e-125	2.57e-29	1		KMM023ESY003_ESY004	Unrelated	NA	11.3348	1.01571	0.259577	0.00246797	N/A	0.926829	315787	80703.1	-0.0157101
	I6266 - SIJ002	Unrelated	0.248663	0.00279358	5953	23940	0.252971	0	8.89e-110	3.31e-22	1		KMM023ESY005	Unrelated	NA	9.56838	0.988312	0.252575	0.00219179	N/A	0.878049	302243	77241.8	0.0116882
	I6266 - SIJ003	Unrelated	0.251601	0.00279788	6052	24054	0.252971	0	1.66e-121	1.44e-27	1		KMM023I1720	Unrelated	NA	6.97763	1.02002	0.26068	0.00416711	N/A	0.792683	32726	8363.52	-0.0200249
	I6266 - ESY005	Unrelated	0.242979	0.00277881	5788	23821	0.252971	0	1.57e-88	8.44e-13	1		KMM023I6266	Unrelated	NA	11.7164	1.00674	0.257285	0.00219194	N/A	0.908537	248674	63551.6	-0.0067407
	I6266 - ESY001_ESY002	Unrelated	0.250225	0.00283816	5828	23291	0.252971	0	1.39e-112	2.54e-24	1		KMM023I6267	Unrelated	NA	9.26459	1.01351	0.259015	0.00295874	N/A	0.847561	96095	24558.2	-0.0135096
	I6266 - ESY003_ESY004	Unrelated	0.252273	0.00280455	6050	23982	0.252971	0	1.04e-123	1.08e-28	1		KMM023I6268	Unrelated	NA	11.0465	1.01749	0.260032	0.00257356	N/A	0.920732	177359	45326.2	-0.0174906
	I6267 - I6268	Unrelated	0.25362	0.00319198	4712	18579	0.252971	0	5.48e-100	2.86e-24	1		KMM023I6272	Unrelated	NA	10.1051	1.00944	0.257975	0.00260981	N/A	0.926829	215288	55019.4	-0.0094435
	I6267 - I6272	Unrelated	0.25746	0.00312534	5039	19572	0.252971	0	2.77e-117	3.45e-31	1		KMM023MK5001	Unrelated	NA	10.8137	0.998658	0.255219	0.0021839	N/A	0.939024	333682	85276.4	0.00134186
	I6267 - MK5001	Unrelated	0.24699	0.00295745	5252	21264	0.252971	0	5.51e-92	3.37e-17	1		KMM023MK5004	Unrelated	NA	11.2084	1.00111	0.255846	0.00216291	N/A	0.914634	356277	91050.9	-0.0011109
	I6267 - MK5004	Unrelated	0.252662	0.00296332	5433	21503	0.252971	0	2.48e-112	1.97e-26	1		KMM023MK5008	Unrelated	NA	7.04819	1.03234	0.263827	0.00457194	N/A	0.779141	20847	5327.7	-0.0323403
	I6267 - MK5008	Unrelated	0.256874	0.00525596	1775	6910	0.252971	3.54e-186	3.22e-41	3.66e-11	1		KMM023OSS001	Unrelated	NA	11.3715	1.01785	0.260124	0.00250806	N/A	0.908537	198225	50658.8	-0.0178494
	I6267 - OSS001	Unrelated	0.252841	0.00315255	4806	19008	0.252971	0	6.38e-100	1.06e-23	1		KMM023SIJ001	Unrelated	NA	11.8989	1.008	0.257606	0.00218537	N/A	0.920732	333761	85296.6	-0.0080001
	I6267 - SIJ001	Unrelated	0.252304	0.00297797	5367	21272	0.252971	0	6.44e-110	1.39e-25	1		KMM023SIJ002	Unrelated	NA	11.3845	0.998236	0.255111	0.00206492	N/A	0.914634	328743	84014.2	0.00176409
	I6267 - SIJ002	Unrelated	0.249929	0.00297718	5286	21150	0.252971	0	2.63e-101	1.1e-21	1		KMM023SIJ003	Unrelated	NA	10.4801	1.00685	0.257313	0.00245316	N/A	0.914634	337434	86235.3	-0.0068499
	I6267 - SIJ003	Unrelated	0.251757	0.00297122	5372	21338	0.252971	0	2.11e-108	8.72e-25	1		KMM023VIN001	Unrelated	NA	9.48936	1.02047	0.260793	0.00307611	N/A	0.889571	73008	18658.1	-0.0204701
	I6267 - ESY005	Unrelated	0.24836	0.00298942	5188	20889	0.252971	0	7.08e-95	5.34e-19	1		MK5001ESY001_ESY002	Unrelated	NA	12.7365	1.0021	0.256099	0.00192328	N/A	0.932927	435941	111410	-0.0021009
	I6267 - ESY001_ESY002	Unrelated	0.256343	0.00309181	5112	19942	0.252971	0	6.18e-116	4.36e-30	1		MK5001ESY003_ESY004	Unrelated	NA	11.2371	1.00188	0.256043	0.00217498	N/A	0.914634	581456	148598	-0.001884
	I6267 - ESY003_ESY004	Unrelated	0.251362	0.00298631	5304	21101	0.252971	0	7.04e-106	6.79e-24	1		MK5001MK5008	Unrelated	NA	8.59589	1.02283	0.261397	0.00346606	N/A	0.840491	36523	9333.89	-0.0228319
	I6268 - I6272	Unrelated	0.255479	0.00294079	5619	21994	0.252971	0	9.3e-125	1.12e-31	1		MK5001OSS001	Unrelated	NA	9.70656	1.00118	0.255864	0.00249944	N/A	0.853659	352746	90148.5	-0.0011818
	I6268 - MK5001	Unrelated	0.253776	0.00285864	5881	23174	0.252971	0	4.05e-125	2.28e-30	1		MK5001SIJ001	Unrelated	NA	9.43734	0.991682	0.253436	0.0023135	N/A	0.884146	617228	157740	0.0083175
	I6268 - MK5004	Unrelated	0.251584	0.00283907	5877	23360	0.252971	0	5.84e-118	9.18e-27	1		MK5001SIJ002	Unrelated	NA	8.98171	0.975137	0.249208	0.00196008	N/A	0.878049	606963	155117	0.024863
	I6268 - MK5008	Unrelated	0.254998	0.00436888	2538	9953	0.252971	5.57e-261	4.41e-56	2.31e-14	1		MK5001SIJ003	Unrelated	NA	8.8456	0.985697	0.251907	0.00229534	N/A	0.871951	625676	159899	0.0143027
	I6268 - OSS001	Unrelated	0.258577	0.00297928	5585	21599	0.252971	0	3.26e-133	3.61e-36	1		MK5004ESY001_ESY002	Unrelated	NA	9.5522	0.992078	0.253537	0.00229627	N/A	0.890244	466862	119312	0.00792184
	I6268 - SIJ001	Unrelated	0.251327	0.00284929	5825	23177	0.252971	0	4.29e-116	4.1e-26	1		MK5004ESY003_ESY004	Unrelated	NA	9.12558	1.00097	0.255811	0.00265276	N/A	0.932927	627686	160413	-0.0009745
	I6268 - SIJ002	Unrelated	0.248138	0.00284264	5729	23088	0.252971	0	5.58e-104	1.51e-20	1		MK5004MK5008	Unrelated	NA	7.3877	1.00458	0.256732	0.00340151	N/A	0.809816	38768	9907.63	-0.0045797
	I6268 - SIJ003	Unrelated	0.246082	0.0028264	5715	23224	0.252971	0	3.98e-97	3.18e-17	1		MK5004OSS001	Unrelated	NA	10.2059	0.999202	0.255358	0.00232758	N/A	0.908537	376530	96226.7	0.00079758
	I6268 - ESY005	Unrelated	0.251974	0.00286748	5776	22923	0.252971	0	3.44e-117	6.03e-27	1		MK5004SIJ001	Unrelated	NA	9.36048	0.990413	0.253112	0.00229784	N/A	0.908537	667021	170465	0.00958671
	I6268 - ESY001_ESY002	Unrelated	0.256362	0.0029251	5712	22281	0.252971	0	1.62e-129	1.45e-33	1		MK5004SIJ002	Unrelated	NA	7.94661	0.97551	0.249303	0.00222741	N/A	0.896341	654933	167376	0.0244896
	I6268 - ESY003_ESY004	Unrelated	0.256311	0.00287302	5919	23093	0.252971	0	5.01e-134	1.12e-34	1		MK5004SIJ003	Unrelated	NA	8.19338	0.989558	0.252893	0.00259847	N/A	0.896341	676305	172838	0.0104424
	I6272 - MK5001	Unrelated	0.249104	0.00280858	5907	23713	0.252971	0	2.14e-110	8.96e-23	1		MK5008ESY001_ESY002	Unrelated	NA	5.56249	0.994051	0.254042	0.00403392	N/A	0.720497	26598	6797.44	0.0059489
	I6272 - MK5004	Unrelated	0.251236	0.00280753	5996	23866	0.252971	0	3.52e-119	1.05e-26	1		MK5008ESY003_ESY004	Unrelated	NA	7.48615	1.00553	0.256974	0.0033891	N/A	0.796296	33910	8666.11	-0.0055265
	I6272 - MK5008	Unrelated	0.258607	0.00417321	2847	11009	0.252971	3.21e-303	2.73e-68	8.45e-19	1		MK5008ESY005	Unrelated	NA	6.8144	0.998594	0.255203	0.00346321	N/A	0.760736	32531	8313.69	0.00140568
	I6272 - OSS001	Unrelated	0.254998	0.00292478	5663	22208	0.252971	0	2.91e-124	3.56e-31	1		MK5008OSS001	Unrelated	NA	7.83202	1.02998	0.263223	0.00403732	N/A	0.820988	22498	5749.63	-0.0299788
	I6272 - SIJ001	Unrelated	0.250063	0.00281094	5935	23734	0.252971	0	4.22e-114	1.75e-24	1		MK5008SIJ001	Unrelated	NA	7.09085	0.999971	0.255555	0.00337782	N/A	0.757764	36501	9328.27	2.86682e-05
	I6272 - SIJ002	Unrelated	0.251384	0.00282021	5948	23661	0.252971	0	1.02e-118	9.58e-27	1		MK5008SIJ002	Unrelated	NA	7.71398	1.01227	0.258697	0.00351229	N/A	0.809816	36019	9205.09	-0.0122664
	I6272 - SIJ003	Unrelated	0.248737	0.00280466	5909	23756	0.252971	0	3.24e-109	3.6e-22	1		MK5008SIJ003	Unrelated	NA	8.06563	1.00983	0.258073	0.00328186	N/A	0.783951	36850	9417.46	-0.0098266
	I6272 - ESY005	Unrelated	0.248587	0.00281734	5850	23533	0.252971	0	1.22e-107	1.04e-21	1		OSS001ESY001_ESY002	Unrelated	NA	9.8179	1.00705	0.257363	0.00262379	N/A	0.902439	259909	66422.9	-0.0070479
	I6272 - ESY001_ESY002	Unrelated	0.250622	0.00286336	5741	22907	0.252971	0	3.49e-112	1.31e-24	1		OSS001ESY003_ESY004	Unrelated	NA	13.4397	1.01158	0.258522	0.00200294	N/A	0.920732	335778	85812.1	-0.0115824
	I6272 - ESY003_ESY004	Unrelated	0.255757	0.00283596	6053	23667	0.252971	0	3.02e-135	1.57e-34	1		OSS001ESY005	Unrelated	NA	10.2153	1.00157	0.255964	0.00238478	N/A	0.902439	317224	81070.4	-0.0015741
	MK5001 - MK5008	Unrelated	0.261903	0.00378338	3537	13505	0.252971	0	1.01e-90	2.92e-26	1		OSS001SIJ001	Unrelated	NA	13.4992	1.01186	0.258592	0.00199929	N/A	0.908537	357807	91441.9	-0.011856
	MK5001 - OSS001	Unrelated	0.257153	0.00285822	6013	23383	0.252971	0	7.68e-139	1.38e-36	1		OSS001SIJ002	Unrelated	NA	11.6709	1.01235	0.258719	0.00232337	N/A	0.896341	347497	88807	-0.0123524
	MK5001 - SIJ001	Unrelated	0.244988	0.00274544	6012	24540	0.252971	0	1.67e-98	2.46e-16	1		OSS001SIJ003	Unrelated	NA	12.9403	1.01212	0.25866	0.00209091	N/A	0.920732	362244	92575.8	-0.0121221
	MK5001 - SIJ002	Unrelated	0.248059	0.00276069	6071	24474	0.252971	0	7.04e-110	1.34e-21	1		SIJ001ESY001_ESY002	Unrelated	NA	10.8289	0.993609	0.253929	0.00206167	N/A	0.890244	443928	113451	0.00639142
	MK5001 - SIJ003	Unrelated	0.244346	0.00274055	6007	24584	0.252971	0	2.6e-96	2.52e-15	1		SIJ001ESY003_ESY004	Unrelated	NA	13.8268	1.00195	0.25606	0.00176879	N/A	0.920732	591073	151056	-0.0019478
	MK5001 - ESY005	Unrelated	0.24249	0.00274556	5909	24368	0.252971	0	7.45e-89	2.18e-12	1		SIJ001ESY005	Unrelated	NA	9.66201	0.984011	0.251476	0.00205678	N/A	0.841463	555000	141837	0.0159894
	MK5001 - ESY001_ESY002	Unrelated	0.255666	0.00282094	6114	23914	0.252971	0	2.65e-136	1.01e-34	1		SIJ002ESY001_ESY002	Unrelated	NA	12.2657	1.00092	0.255797	0.0019725	N/A	0.884146	429051	109649	-0.00092
	MK5001 - ESY003_ESY004	Unrelated	0.253695	0.00278025	6214	24494	0.252971	0	6.88e-132	6.56e-32	1		SIJ002ESY003_ESY004	Unrelated	NA	9.59443	0.997211	0.254849	0.00242288	N/A	0.902439	568760	145353	0.00278924
	MK5004 - MK5008	Unrelated	0.261356	0.00373384	3619	13847	0.252971	0	8.55e-92	2.45e-26	1		SIJ003ESY001_ESY002	Unrelated	NA	11.587	0.996104	0.254566	0.00198181	N/A	0.890244	449317	114828	0.0038957
	MK5004 - OSS001	Unrelated	0.2514	0.00282559	5926	23572	0.252971	0	2.47e-118	1.13e-26	1		SIJ003ESY003_ESY004	Unrelated	NA	12.6805	0.996792	0.254742	0.00182479	N/A	0.908537	601561	153736	0.00320753
	MK5004 - SIJ001	Unrelated	0.248794	0.00275303	6135	24659	0.252971	0	1.46e-113	4.34e-23	1		SIJ003ESY005	Unrelated	NA	7.9489	0.97809	0.249963	0.00230971	N/A	0.829268	562500	143754	0.0219098
	MK5004 - SIJ002	Unrelated	0.252286	0.00276898	6207	24603	0.252971	0	5.97e-127	1.91e-29	1		VIN001ESY001_ESY002	Unrelated	NA	11.5502	1.00748	0.257474	0.00223983	N/A	0.819876	96173	24578.2	-0.0074798
	MK5004 - SIJ003	Unrelated	0.250455	0.0027567	6187	24703	0.252971	0	2.87e-120	3.54e-26	1		VIN001ESY003_ESY004	Unrelated	NA	12.3468	1.01132	0.258455	0.0021748	N/A	0.89441	127972	32704.8	-0.0113202
	MK5004 - ESY005	Unrelated	0.239373	0.0027267	5862	24489	0.252971	0	7.24e-79	1.88e-08	1		VIN001I1720	Unrelated	NA	4.7997	1.005	0.256839	0.00525777	N/A	0.740741	12027	3073.64	-0.0049961
	MK5004 - ESY001_ESY002	Unrelated	0.250655	0.00279467	6028	24049	0.252971	0	7.26e-118	7.34e-26	1		VIN001I6266	Unrelated	NA	9.87425	0.99955	0.255447	0.00241475	N/A	0.815951	97257	24855.2	0.00045022
	MK5004 - ESY003_ESY004	Unrelated	0.255342	0.00277916	6286	24618	0.252971	0	5.08e-139	4.04e-35	1		VIN001I6267	Unrelated	NA	9.23751	1.01352	0.259017	0.00296769	N/A	0.82716	37928	9692.95	-0.0135197
	MK5008 - OSS001	Unrelated	0.264038	0.00429685	2779	10525	0.252971	0	1.91e-74	2.59e-22	1		VIN001I6268	Unrelated	NA	9.03526	0.999902	0.255537	0.00264893	N/A	0.808642	68135	17412.7	9.84767e-05
	MK5008 - SIJ001	Unrelated	0.252332	0.00373747	3408	13506	0.252971	0	4.12e-70	1.56e-16	1		VIN001I6272	Unrelated	NA	10.6218	1.00004	0.255572	0.00225656	N/A	0.791411	84982	21718.2	-3.83e-05
	MK5008 - SIJ002	Unrelated	0.259764	0.00380389	3452	13289	0.252971	0	9.6e-85	1.04e-23	1		VIN001MK5001	Unrelated	NA	7.42576	0.977086	0.249706	0.00243785	N/A	0.791411	131771	33675.7	0.0229144
	MK5008 - SIJ003	Unrelated	0.258122	0.00375585	3504	13575	0.252971	0	5.39e-83	1.6e-22	1		VIN001MK5004	Unrelated	NA	8.02449	0.979936	0.250434	0.00234674	N/A	0.779141	142720	36473.8	0.0200638
	MK5008 - ESY005	Unrelated	0.254199	0.00383953	3269	12860	0.252971	0	1.29e-70	1.41e-17	1		VIN001MK5008	Unrelated	NA	4.22585	1.00642	0.257202	0.00605781	N/A	0.74375	8157	2084.62	-0.0064189
	MK5008 - ESY001_ESY002	Unrelated	0.254029	0.00403069	2963	11664	0.252971	1.46e-301	8.45e-64	7.34e-16	1		VIN001OSS001	Unrelated	NA	10.6709	1.01196	0.258619	0.00253172	N/A	0.839506	78231	19992.9	-0.0119608
	MK5008 - ESY003_ESY004	Unrelated	0.257437	0.00380395	3401	13211	0.252971	0	2.41e-79	2.96e-21	1		VIN001SIJ001	Unrelated	NA	11.4652	0.997958	0.25504	0.0020442	N/A	0.858025	134073	34264	0.00204179
	OSS001 - SIJ001	Unrelated	0.252931	0.00284325	5912	23374	0.252971	0	4.82e-123	3.86e-29	1		VIN001SIJ002	Unrelated	NA	10.3941	0.9971	0.254821	0.00223374	N/A	0.840491	129644	33132.1	0.00289978
	OSS001 - SIJ002	Unrelated	0.250536	0.00283745	5843	23322	0.252971	0	6.96e-114	6.8e-25	1		VIN001SIJ003	Unrelated	NA	9.8473	0.99036	0.253098	0.00218286	N/A	0.82716	136607	34911.6	0.00964019
	OSS001 - SIJ003	Unrelated	0.254486	0.00284693	5957	23408	0.252971	0	5.03e-129	6.42e-32	1		VS5001ESY001_ESY002	Unrelated	NA	11.7171	0.99707	0.254813	0.00198087	N/A	0.902439	406498	103885	0.00293043
	OSS001 - ESY005	Unrelated	0.249903	0.00284661	5781	23133	0.252971	0	1.22e-110	1.32e-23	1		VS5001ESY003_ESY004	Unrelated	NA	11.6857	0.998092	0.255074	0.00200854	N/A	0.896341	546131	139570	0.0019081
	OSS001 - ESY001_ESY002	Unrelated	0.250999	0.00288892	5654	22526	0.252971	0	1.12e-111	7.57e-25	1		VS5001I1720	Unrelated	NA	7.84528	1.01358	0.259031	0.00349617	N/A	0.840491	47141	12047.4	-0.0135758
	OSS001 - ESY003_ESY004	Unrelated	0.252651	0.00284739	5884	23289	0.252971	0	1.46e-121	1.51e-28	1		VS5001I6266	Unrelated	NA	8.66081	0.993574	0.25392	0.00257676	N/A	0.847561	401099	102506	0.0064255
	SIJ001 - ESY005	Unrelated	0.253499	0.00278701	6176	24363	0.252971	0	1.99e-130	2.2e-31	1		VS5001I6267	Unrelated	NA	10.3596	1.0045	0.256713	0.0024238	N/A	0.797546	152661	39014.3	-0.0045023
	SIJ001 - ESY001_ESY002	Unrelated	0.250293	0.00280061	5988	23924	0.252971	0	7.02e-116	4.39e-25	1		VS5001I6268	Unrelated	NA	11.1068	0.997745	0.254986	0.00210527	N/A	0.896341	278592	71197.5	0.00225457
	SIJ001 - ESY003_ESY004	Unrelated	0.250817	0.00277078	6139	24476	0.252971	0	1.41e-120	1.33e-26	1		VS5001I6272	Unrelated	NA	9.47581	1.0058	0.257045	0.00268497	N/A	0.878049	351440	89814.7	-0.0058042
	SIJ002 - ESY005	Unrelated	0.252674	0.00278692	6143	24312	0.252971	0	5.88e-127	8.22e-30	1		VS5001KMM008	Unrelated	NA	14.66	1.014	0.259139	0.0018783	N/A	0.926829	471554	120511	-0.0139965
	SIJ002 - ESY001_ESY002	Unrelated	0.250619	0.0028067	5975	23841	0.252971	0	1.03e-116	1.4e-25	1		VS5001KMM023	Unrelated	NA	12.6768	1.01488	0.259364	0.00218991	N/A	0.884146	298592	76308.8	-0.0148769
	SIJ002 - ESY003_ESY004	Unrelated	0.25299	0.00278236	6176	24412	0.252971	0	1.04e-128	1.64e-30	1		VS5001MK5001	Unrelated	NA	7.77823	0.979043	0.250206	0.00239169	N/A	0.829268	546869	139759	0.0209569
	SIJ003 - ESY005	Unrelated	0.251812	0.00277744	6150	24423	0.252971	0	3.51e-124	2.29e-28	1		VS5001MK5004	Unrelated	NA	6.89491	0.977314	0.249764	0.00263402	N/A	0.859756	594084	151825	0.0226858
	SIJ003 - ESY001_ESY002	Unrelated	0.255217	0.00281661	6115	23960	0.252971	0	7.58e-135	5.64e-34	1		VS5001MK5008	Unrelated	NA	8.16459	1.01926	0.260485	0.00353746	N/A	0.783951	31879	8147.06	-0.0192634
	SIJ003 - ESY003_ESY004	Unrelated	0.250479	0.00276609	6146	24537	0.252971	0	1.48e-119	4.76e-26	1		VS5001OSS001	Unrelated	NA	12.8891	1.00583	0.257053	0.0019745	N/A	0.902439	316056	80771.9	-0.0058326
	ESY005 - ESY001_ESY002	Unrelated	0.249569	0.00280631	5935	23781	0.252971	0	1.84e-112	1.17e-23	1		VS5001SIJ001	Unrelated	NA	10.9627	0.994374	0.254124	0.00205433	N/A	0.859756	558062	142619	0.00562633
	ESY005 - ESY003_ESY004	Unrelated	0.258922	0.00280555	6312	24378	0.252971	0	1.31e-151	2.27e-41	1		VS5001SIJ002	Unrelated	NA	10.6988	0.992488	0.253642	0.00205996	N/A	0.865854	537470	137357	0.00751248
	ESY001_ESY002 - ESY003_ESY004	Unrelated	0.255237	0.00281933	6104	23915	0.252971	0	1.13e-134	5.99e-34	1		VS5001SIJ003	Unrelated	NA	9.8999	0.986432	0.252094	0.00206986	N/A	0.841463	568517	145291	0.0135681
	Kura Araxes												Kura Araxes
	pair	relationship	pmr	sd	mismatch	nsnps	ave_rel	Same_Twins	First_Degree	Second_Degree	Unrelated		PairIndividuals	Rel	Zup	Zdown	P0_mean	Nonnormalized_P0	Nonnormalized_P0_serr	1st_Type	Perc_Win_1stdeg_P0	OverlapNSNPs	NSNPsXNorm	KinshipCoefficient
	VEK006 - VEK007_VEK009	First_Degree	0.189716	0.00295053	3350	17658	0.255165	8.37e-119	1	1.6e-26	3.55e-57		I14343I14340	First Degree	8.76893	20.4888	0.756304	0.195066	0.0016529	Parent-offspring	0.0609756	315539	81384	0.243696
	I14343 - I14340	First_Degree	0.18871	0.00256071	4406	23348	0.255165	6.08e-152	1	8.13e-37	1.4e-77		I1658I1657	First Degree	9.37198	21.3408	0.755284	0.194803	0.00157459	Parent-offspring	0.0792683	697021	179776	0.244716
	I1658 - I1657	First_Degree	0.191522	0.00249786	4753	24817	0.255165	4.78e-176	1	3.4e-33	1.14e-73		VEK006VEK007_VEK009	First Degree	6.36796	11.8011	0.746784	0.192611	0.00266167	Parent-offspring	0.165644	76979	19854.5	0.253216
	A19272 - A19277	Second_Degree	0.238401	0.00946667	483	2026	0.255165	1.49e-40	2.2e-06	0.513517	0.486481	low coverage	A19268A19269.73.74	Unrelated	NA	10.2105	1.00093	0.258161	0.00239168	N/A	0.914634	428338	110477	-0.0009311
	A19272 - I17499	Second_Degree	0.234604	0.0162263	160	682	0.255165	1.71e-13	0.0156219	0.605352	0.379026	low coverage	A19268A19270	Unrelated	NA	10.2862	1.00212	0.258466	0.0024038	N/A	0.823171	94225	24302.6	-0.0021168
	A19268 - A19269.73.74	Unrelated	0.254894	0.0028125	6120	24010	0.255165	0	7.18e-127	7.93e-30	1		A19268A19271.79	Unrelated	NA	12.1634	0.997127	0.25718	0.00192702	N/A	0.90184	235007	60613.1	0.00287255
	A19268 - A19270	Unrelated	0.257507	0.00319339	4828	18749	0.255165	0	4.67e-107	3.85e-27	1		A19268A19272	Unrelated	NA	7.33212	0.992682	0.256033	0.00304042	N/A	0.751553	47115	12151.9	0.00731758
	A19268 - A19271.79	Unrelated	0.253639	0.00289856	5715	22532	0.255165	0	1.36e-114	6.56e-26	1		A19268A19277	Unrelated	NA	4.92307	1.00847	0.260105	0.00535524	N/A	0.732919	13187	3401.2	-0.0084684
	A19268 - A19272	Unrelated	0.258238	0.00354597	3934	15234	0.255165	0	6.72e-89	5.03e-23	1		A19268A19278	Unrelated	NA	8.88658	1.00856	0.260128	0.00296936	N/A	0.797546	65364	16858.7	-0.0085586
	A19268 - A19277	Unrelated	0.257526	0.00489742	2053	7972	0.255165	2.8e-212	5.94e-46	5.84e-12	1		A19268ARM001	Unrelated	NA	12.2264	0.996647	0.257056	0.00190697	N/A	0.890244	351060	90545.6	0.00335254
	A19268 - A19278	Unrelated	0.259952	0.00335834	4434	17057	0.255165	0	3.95e-104	6.63e-28	1		A19268ARM002_ARM003	Unrelated	NA	10.1872	0.993248	0.256179	0.00220262	N/A	0.902439	453117	116868	0.00675245
	A19268 - ARM001	Unrelated	0.254037	0.00284134	5963	23473	0.255165	0	7.76e-121	1.16e-27	1		A19268I13599	Unrelated	NA	11.111	1.00038	0.258019	0.00218509	N/A	0.896341	443921	114496	-0.0003816
	A19268 - ARM002_ARM003	Unrelated	0.252378	0.00279952	6076	24075	0.255165	0	1.49e-117	2.32e-25	1		A19268I14339	Unrelated	NA	9.54852	0.997269	0.257216	0.00245856	N/A	0.902439	258903	66776.4	0.00273123
	A19268 - VEK006	Unrelated	0.255775	0.00335365	4329	16925	0.255165	0	5.01e-92	2.33e-22	1		A19268I14340	Unrelated	NA	11.6421	1.00563	0.259371	0.00220157	N/A	0.908537	444683	114693	-0.0056251
	A19268 - VEK007_VEK009	Unrelated	0.256376	0.00286589	5951	23212	0.255165	0	3.56e-128	1.88e-31	1		A19268I14341	Unrelated	NA	10.7938	0.994294	0.256449	0.00210384	N/A	0.920732	233068	60113	0.00570603
	A19268 - I14339	Unrelated	0.253079	0.00287817	5775	22819	0.255165	0	5.28e-114	2.85e-25	1		A19268I14343	Unrelated	NA	11.7582	1.00288	0.258663	0.00211962	N/A	0.890244	194121	50067.8	-0.0028805
	A19268 - I14341	Unrelated	0.253392	0.00290104	5696	22479	0.255165	0	1.94e-113	1.96e-25	1		A19268I14346	Unrelated	NA	5.53045	0.988348	0.254915	0.00382875	N/A	0.728395	22278	5745.95	0.011652
	A19268 - I14343	Unrelated	0.255123	0.00294185	5602	21958	0.255165	0	6.81e-117	1.02e-27	1		A19268I14812	Unrelated	NA	11.7991	1.01084	0.260716	0.00228625	N/A	0.914634	397532	102532	-0.0108392
	A19268 - I15132	Unrelated	0.256175	0.0028196	6140	23968	0.255165	0	1.48e-131	4.33e-32	1		A19268I15132	Unrelated	NA	13.8344	1.00275	0.258629	0.00179904	N/A	0.920732	424875	109584	-0.0027471
	A19268 - I16920	Unrelated	0.250713	0.00291598	5539	22093	0.255165	0	4.3e-102	1.35e-20	1		A19268I1633	Unrelated	NA	13.5194	1.00123	0.258238	0.001812	N/A	0.902439	442275	114072	-0.0012293
	A19268 - I14340	Unrelated	0.251994	0.00279852	6065	24068	0.255165	0	4.74e-116	1.15e-24	1		A19268I1635	Unrelated	NA	10.3644	1.00829	0.260059	0.00253931	N/A	0.902439	427388	110232	-0.0082906
	A19268 - I1633	Unrelated	0.252018	0.00280035	6058	24038	0.255165	0	5.38e-116	1.12e-24	1		A19268I1657	Unrelated	NA	13.4311	1.00204	0.258448	0.00183955	N/A	0.932927	433109	111708	-0.002044
	A19268 - I1635	Unrelated	0.254657	0.0028124	6111	23997	0.255165	0	6.8e-126	2.2e-29	1		A19268I1658	Unrelated	NA	13.0378	0.995059	0.256646	0.00175685	N/A	0.896341	436804	112661	0.0049413
	A19268 - I13599	Unrelated	0.251279	0.00279698	6043	24049	0.255165	0	3.17e-113	2.3e-23	1		A19268I16706	Unrelated	NA	3.08563	0.974933	0.251455	0.00574106	N/A	0.732919	8590	2215.54	0.025067
	A19268 - I14812	Unrelated	0.257488	0.00283594	6121	23772	0.255165	0	1.77e-135	3.44e-34	1		A19268I16920	Unrelated	NA	11.3745	0.990295	0.255417	0.00190574	N/A	0.871951	211039	54431.3	0.00970539
	A19268 - I16706	Unrelated	0.250941	0.00567235	1466	5842	0.255165	1.4e-141	9.77e-28	4.5e-06	0.999996		A19268I17499	Unrelated	NA	3.50778	1.02012	0.26311	0.00837273	N/A	0.753165	4405	1136.14	-0.0201211
	A19268 - I17499	Unrelated	0.270744	0.00752909	943	3483	0.255165	3.98e-110	7.82e-28	4.28e-09	1		A19268VEK006	Unrelated	NA	11.8279	1.01624	0.262108	0.00239835	N/A	0.87037	66568	17169.2	-0.0162355
	A19268 - I14346	Unrelated	0.256103	0.00420529	2759	10773	0.255165	5.83e-281	2.12e-59	9.32e-15	1		A19268VEK007_VEK009	Unrelated	NA	12.7251	1.00076	0.258117	0.00191562	N/A	0.914634	304827	78621.1	-0.0007616
	A19268 - I1658	Unrelated	0.249605	0.00279233	5996	24022	0.255165	0	9.57e-107	2.22e-20	1		A19269.73.74A19270	Unrelated	NA	10.169	1.00676	0.259663	0.00254921	N/A	0.847561	137193	35384.9	-0.0067576
	A19268 - I1657	Unrelated	0.251613	0.00279961	6045	24025	0.255165	0	2.18e-114	6.14e-24	1		A19269.73.74A19271.79	Unrelated	NA	12.2096	0.993555	0.256258	0.00184426	N/A	0.895706	354857	91524.9	0.00644504
	A19269.73.74 - A19270	Unrelated	0.259064	0.00306049	5309	20493	0.255165	0	4.7e-122	5.19e-32	1		A19269.73.74A19272	Unrelated	NA	10.1583	1.00479	0.259156	0.00250191	N/A	0.790123	68183	17585.8	-0.0047885
	A19269.73.74 - A19271.79	Unrelated	0.253475	0.00283185	5981	23596	0.255165	0	2.36e-119	8.27e-27	1		A19269.73.74A19277	Unrelated	NA	3.853	0.974871	0.251439	0.00459352	N/A	0.674847	19281	4972.96	0.0251288
	A19269.73.74 - A19272	Unrelated	0.256541	0.00330814	4471	17428	0.255165	0	7.14e-97	5.23e-24	1		A19269.73.74A19278	Unrelated	NA	10.3776	1.00193	0.258418	0.00237796	N/A	0.847561	96816	24970.8	-0.0019291
	A19269.73.74 - A19277	Unrelated	0.253587	0.00434283	2545	10036	0.255165	1.76e-252	2.35e-51	6.71e-12	1		A19269.73.74ARM001	Unrelated	NA	10.1974	1.00903	0.26025	0.00259962	N/A	0.926829	528569	136329	-0.0090314
	A19269.73.74 - A19278	Unrelated	0.249543	0.00312611	4782	19163	0.255165	0	4.2e-85	2.63e-16	1		A19269.73.74ARM002_ARM003	Unrelated	NA	11.4846	0.984313	0.253874	0.00175313	N/A	0.926829	712037	183649	0.0156871
	A19269.73.74 - ARM001	Unrelated	0.256968	0.00280161	6251	24326	0.255165	0	1.35e-136	5.14e-34	1		A19269.73.74I13599	Unrelated	NA	14.9853	1.01256	0.26116	0.00182979	N/A	0.926829	680934	175627	-0.0125618
	A19269.73.74 - ARM002_ARM003	Unrelated	0.249627	0.00274755	6194	24813	0.255165	0	2.5e-110	4.52e-21	1		A19269.73.74I14339	Unrelated	NA	11.6087	0.993464	0.256235	0.0019377	N/A	0.902439	397979	102647	0.00653627
	A19269.73.74 - VEK006	Unrelated	0.254391	0.00315842	4837	19014	0.255165	0	4.28e-99	4.74e-23	1		A19269.73.74I14340	Unrelated	NA	11.8253	0.993594	0.256268	0.00190505	N/A	0.939024	698093	180052	0.0064063
	A19269.73.74 - VEK007_VEK009	Unrelated	0.258437	0.0028171	6241	24149	0.255165	0	2.77e-141	1.87e-36	1		A19269.73.74I14341	Unrelated	NA	8.11838	0.990084	0.255363	0.0026634	N/A	0.902439	359038	92603.2	0.00991593
	A19269.73.74 - I14339	Unrelated	0.254853	0.00282183	6078	23849	0.255165	0	7.17e-126	1.47e-29	1		A19269.73.74I14343	Unrelated	NA	9.82148	0.998103	0.257431	0.00241213	N/A	0.896341	298542	77000.1	0.00189728
	A19269.73.74 - I14341	Unrelated	0.253716	0.00283148	5992	23617	0.255165	0	2.31e-120	2.94e-27	1		A19269.73.74I14346	Unrelated	NA	6.38844	0.990988	0.255596	0.00342113	N/A	0.742331	33416	8618.67	0.00901185
	A19269.73.74 - I14343	Unrelated	0.252458	0.00285261	5855	23192	0.255165	0	1.46e-113	1.35e-24	1		A19269.73.74I14812	Unrelated	NA	15.0227	1.01324	0.261335	0.00183689	N/A	0.926829	603022	155532	-0.0132403
	A19269.73.74 - I15132	Unrelated	0.256043	0.00277709	6324	24699	0.255165	0	5.03e-135	8.42e-33	1		A19269.73.74I15132	Unrelated	NA	12.4687	1.00922	0.260298	0.00212991	N/A	0.945122	649537	167529	-0.009217
	A19269.73.74 - I16920	Unrelated	0.251995	0.0028439	5873	23306	0.255165	0	2.11e-112	6.6e-24	1		A19269.73.74I1633	Unrelated	NA	11.8965	1.00881	0.260193	0.00222357	N/A	0.926829	682178	175948	-0.0088113
	A19269.73.74 - I14340	Unrelated	0.255567	0.00277041	6335	24788	0.255165	0	1.26e-133	4.99e-32	1		A19269.73.74I1635	Unrelated	NA	9.97371	0.991868	0.255823	0.00221408	N/A	0.920732	667133	172067	0.00813201
	A19269.73.74 - I1633	Unrelated	0.255248	0.00277017	6323	24772	0.255165	0	2.83e-132	2.06e-31	1		A19269.73.74I1657	Unrelated	NA	14.9987	1.00965	0.26041	0.00177816	N/A	0.896341	664597	171413	-0.0096541
	A19269.73.74 - I1635	Unrelated	0.251658	0.00275947	6224	24732	0.255165	0	6.56e-118	1.05e-24	1		A19269.73.74I1658	Unrelated	NA	14.7491	1.00355	0.258835	0.00170144	N/A	0.890244	671308	173144	-0.0035458
	A19269.73.74 - I13599	Unrelated	0.257081	0.00277589	6372	24786	0.255165	0	1.3e-139	7.42e-35	1		A19269.73.74I16706	Unrelated	NA	6.38372	1.02545	0.264483	0.00481582	N/A	0.728395	13343	3441.43	-0.025445
	A19269.73.74 - I14812	Unrelated	0.254591	0.00277991	6252	24557	0.255165	0	1.47e-128	6.24e-30	1		A19269.73.74I16920	Unrelated	NA	10.8473	1.00214	0.258474	0.00228012	N/A	0.908537	320439	82647.8	-0.0021443
	A19269.73.74 - I16706	Unrelated	0.26525	0.0049207	2135	8049	0.255165	2.93e-237	2.5e-56	9.29e-17	1		A19269.73.74I17499	Unrelated	NA	3.44542	0.999381	0.257761	0.00697167	N/A	0.796296	6797	1753.09	0.00061913
	A19269.73.74 - I17499	Unrelated	0.259116	0.00625354	1272	4909	0.255165	7.19e-134	8.11e-30	3.16e-08	1		A19269.73.74VEK006	Unrelated	NA	8.95783	1.00271	0.25862	0.00277743	N/A	0.889571	99969	25784.1	-0.0027129
	A19269.73.74 - I14346	Unrelated	0.253082	0.00376943	3367	13304	0.255165	0	8.98e-67	4.9e-15	1		A19269.73.74VEK007_VEK009	Unrelated	NA	12.4428	1.00029	0.257995	0.0019493	N/A	0.908537	471850	121700	-0.0002895
	A19269.73.74 - I1658	Unrelated	0.255548	0.00277309	6322	24739	0.255165	0	2.76e-133	6.26e-32	1		A19270A19271.79	Unrelated	NA	8.99979	0.997682	0.257323	0.00262031	N/A	0.797546	78353	20208.8	0.0023179
	A19269.73.74 - I1657	Unrelated	0.257505	0.00277946	6373	24749	0.255165	0	4.37e-141	1.34e-35	1		A19270A19272	Unrelated	NA	5.52391	0.995069	0.256649	0.00414708	N/A	0.689441	16357	4218.81	0.0049315
	A19270 - A19271.79	Unrelated	0.255042	0.00325805	4565	17899	0.255165	0	3.48e-95	1.29e-22	1		A19270A19277	Unrelated	NA	2.52073	0.987304	0.254646	0.00829347	N/A	0.775	4520	1165.8	0.0126956
	A19270 - A19272	Unrelated	0.261191	0.00464701	2334	8936	0.255165	6.09e-250	1.18e-56	8.67e-16	1		A19270A19278	Unrelated	NA	5.57958	0.98702	0.254573	0.00373367	N/A	0.726708	22689	5851.96	0.0129798
	A19270 - A19277	Unrelated	0.258577	0.00737267	912	3527	0.255165	1.1e-95	2.54e-21	5.71e-06	0.999994		A19270ARM001	Unrelated	NA	10.6251	1.0013	0.258256	0.00230735	N/A	0.884146	117759	30372.5	-0.001302
	A19270 - A19278	Unrelated	0.254733	0.00421809	2718	10670	0.255165	6.85e-273	1.67e-56	1.6e-13	1		A19270ARM002_ARM003	Unrelated	NA	9.72421	0.996053	0.256902	0.0023819	N/A	0.841463	146433	37768.1	0.00394691
	A19270 - ARM001	Unrelated	0.261517	0.00313708	5132	19624	0.255165	0	1.3e-124	2.52e-34	1		A19270I13599	Unrelated	NA	12.6167	1.00683	0.259682	0.0020561	N/A	0.853659	143934	37123.5	-0.0068279
	A19270 - ARM002_ARM003	Unrelated	0.254219	0.00302792	5257	20679	0.255165	0	3.85e-107	9.72e-25	1		A19270I14339	Unrelated	NA	8.87237	1.00363	0.258858	0.00283095	N/A	0.890244	85491	22049.9	-0.0036337
	A19270 - VEK006	Unrelated	0.25265	0.00420885	2693	10659	0.255165	1.97e-264	6.57e-53	7.59e-12	1		A19270I14340	Unrelated	NA	9.39862	1.0001	0.257945	0.00257538	N/A	0.865854	143604	37038.4	-9.69e-05
	A19270 - VEK007_VEK009	Unrelated	0.252337	0.00314799	4804	19038	0.255165	0	5.51e-93	3.8e-20	1		A19270I14341	Unrelated	NA	9.47714	1.00513	0.259242	0.0026909	N/A	0.858896	77279	19931.8	-0.0051257
	A19270 - I14339	Unrelated	0.251738	0.00321067	4600	18273	0.255165	0	1.56e-87	1.51e-18	1		A19270I14343	Unrelated	NA	8.72215	1.00183	0.258392	0.00282631	N/A	0.823171	64437	16619.6	-0.0018279
	A19270 - I14341	Unrelated	0.259205	0.00329296	4590	17708	0.255165	0	5.83e-106	6.06e-28	1		A19270I14346	Unrelated	NA	2.8541	0.976376	0.251827	0.00633713	N/A	0.69375	7525	1940.85	0.0236244
	A19270 - I14343	Unrelated	0.252284	0.00334511	4253	16858	0.255165	0	2.82e-82	7.45e-18	1		A19270I14812	Unrelated	NA	11.8014	1.00862	0.260143	0.00223725	N/A	0.841463	131051	33800.7	-0.0086171
	A19270 - I15132	Unrelated	0.256566	0.00305426	5246	20447	0.255165	0	1.3e-113	4.4e-28	1		A19270I15132	Unrelated	NA	12.4575	1.00506	0.259226	0.00204583	N/A	0.884146	138597	35747	-0.0050633
	A19270 - I16920	Unrelated	0.257343	0.00333727	4416	17160	0.255165	0	1.36e-97	1.09e-24	1		A19270I1633	Unrelated	NA	10.1194	1.00322	0.258751	0.00247156	N/A	0.871951	143126	36915.1	-0.0032202
	A19270 - I14340	Unrelated	0.255602	0.00303782	5270	20618	0.255165	0	2.22e-111	8.19e-27	1		A19270I1635	Unrelated	NA	10.1629	0.999737	0.257853	0.00237257	N/A	0.829268	138013	35596.4	0.00026342
	A19270 - I1633	Unrelated	0.255835	0.00303954	5272	20607	0.255165	0	4.34e-112	3.67e-27	1		A19270I1657	Unrelated	NA	11.2474	1.00245	0.258553	0.00220603	N/A	0.871951	139256	35917	-0.0024509
	A19270 - I1635	Unrelated	0.255733	0.00304751	5241	20494	0.255165	0	3.82e-111	7.36e-27	1		A19270I1658	Unrelated	NA	10.1555	0.998852	0.257624	0.00235182	N/A	0.840491	140899	36340.7	0.00114845
	A19270 - I13599	Unrelated	0.252703	0.00302561	5213	20629	0.255165	0	6.78e-102	2.47e-22	1		A19270I16706	Unrelated	NA	1.15534	0.949871	0.244991	0.00973811	N/A	0.677215	2845	733.784	0.0501288
	A19270 - I14812	Unrelated	0.252498	0.00306289	5080	20119	0.255165	0	9.75e-99	1.72e-21	1		A19270I16920	Unrelated	NA	9.88016	1.00079	0.258123	0.00246784	N/A	0.797546	71032	18320.6	-0.0007857
	A19270 - I16706	Unrelated	0.247362	0.00886496	586	2369	0.255165	9.78e-55	2.41e-10	0.0282533	0.971747		A19270I17499	Unrelated	NA	0.91441	0.953741	0.245989	0.0133954	N/A	0.844156	1496	385.849	0.0462591
	A19270 - I17499	Unrelated	0.250374	0.0118437	335	1338	0.255165	9.81e-33	8.07e-07	0.063693	0.936306		A19270VEK006	Unrelated	NA	6.96988	1.01555	0.26193	0.00404447	N/A	0.757764	23701	6112.97	-0.0155452
	A19270 - I14346	Unrelated	0.253037	0.00598989	1333	5268	0.255165	8.33e-132	7.72e-27	2.26e-06	0.999998		A19270VEK007_VEK009	Unrelated	NA	10.0208	1.00648	0.259592	0.00257974	N/A	0.822086	101313	26130.7	-0.0064791
	A19270 - I1658	Unrelated	0.259353	0.00305698	5331	20555	0.255165	0	2.26e-123	1.48e-32	1		A19271.79A19272	Unrelated	NA	7.95275	0.997546	0.257287	0.00296087	N/A	0.802469	39314	10139.9	0.00245418
	A19270 - I1657	Unrelated	0.258076	0.00305661	5289	20494	0.255165	0	8.08e-119	1.76e-30	1		A19271.79A19277	Unrelated	NA	3.86403	0.989885	0.255312	0.00558255	N/A	0.734568	11202	2889.23	0.0101152
	A19271.79 - A19272	Unrelated	0.260249	0.00367936	3701	14221	0.255165	0	1.31e-87	1.06e-23	1		A19271.79A19278	Unrelated	NA	8.51899	0.997763	0.257343	0.00277063	N/A	0.790123	54130	13961.2	0.00223724
	A19271.79 - A19277	Unrelated	0.255367	0.00516535	1820	7127	0.255165	3.51e-184	1.06e-38	1.3e-09	1		A19271.79ARM001	Unrelated	NA	9.62512	0.995311	0.256711	0.00238652	N/A	0.907975	286992	74021.1	0.00468933
	A19271.79 - A19278	Unrelated	0.254794	0.0034439	4079	16009	0.255165	0	1.41e-84	5.26e-20	1		A19271.79ARM002_ARM003	Unrelated	NA	11.2105	0.981996	0.253277	0.00174269	N/A	0.920245	374440	96575.7	0.0180039
	A19271.79 - ARM001	Unrelated	0.251544	0.00286193	5782	22986	0.255165	0	3.2e-109	8.12e-23	1		A19271.79I13599	Unrelated	NA	11.5525	0.998909	0.257639	0.00206869	N/A	0.852761	362744	93559.1	0.00109129
	A19271.79 - ARM002_ARM003	Unrelated	0.248373	0.00280884	5877	23662	0.255165	0	1.33e-100	5.42e-18	1		A19271.79I14339	Unrelated	NA	10.1457	0.989255	0.255149	0.00211012	N/A	0.858896	215521	55587.3	0.0107448
	A19271.79 - VEK006	Unrelated	0.256147	0.00346584	4063	15862	0.255165	0	3.12e-87	1.92e-21	1		A19271.79I14340	Unrelated	NA	10.7426	0.989397	0.255186	0.00199629	N/A	0.920245	367830	94870.9	0.0106027
	A19271.79 - VEK007_VEK009	Unrelated	0.256765	0.00290011	5826	22690	0.255165	0	1.01e-126	1.99e-31	1		A19271.79I14341	Unrelated	NA	9.64809	0.981478	0.253143	0.00201105	N/A	0.852761	193669	49951.2	0.018522
	A19271.79 - I14339	Unrelated	0.253886	0.00291702	5652	22262	0.255165	0	4.2e-114	5.09e-26	1		A19271.79I14343	Unrelated	NA	9.05984	0.995438	0.256744	0.00253905	N/A	0.871166	161667	41697.2	0.00456212
	A19271.79 - I14341	Unrelated	0.250126	0.00292886	5469	21865	0.255165	0	5.13e-99	1.92e-19	1		A19271.79I14346	Unrelated	NA	4.2248	0.974632	0.251377	0.00417464	N/A	0.711656	18331	4727.94	0.0253684
	A19271.79 - I14343	Unrelated	0.249988	0.00296433	5334	21337	0.255165	0	3.53e-96	8.94e-19	1		A19271.79I14812	Unrelated	NA	12.6329	1.00301	0.258698	0.00197557	N/A	0.90184	324684	83742.6	-0.0030134
	A19271.79 - I15132	Unrelated	0.25544	0.00284316	6010	23528	0.255165	0	2.16e-126	3.28e-30	1		A19271.79I15132	Unrelated	NA	12.2566	1.0116	0.260913	0.00221699	N/A	0.91411	346893	89470.8	-0.0116037
	A19271.79 - I16920	Unrelated	0.253305	0.0029674	5441	21480	0.255165	0	3.93e-108	3.4e-24	1		A19271.79I1633	Unrelated	NA	12.9915	1.00024	0.257981	0.00186591	N/A	0.883436	360305	92930	-0.0002364
	A19271.79 - I14340	Unrelated	0.251987	0.00282323	5959	23648	0.255165	0	5.18e-114	3.11e-24	1		A19271.79I1635	Unrelated	NA	11.6047	0.995377	0.256728	0.00198088	N/A	0.895706	353374	91142.4	0.00462338
	A19271.79 - I1633	Unrelated	0.258288	0.00284625	6108	23648	0.255165	0	8.38e-138	1.91e-35	1		A19271.79I1657	Unrelated	NA	11.6444	0.999917	0.257899	0.0020747	N/A	0.889571	353080	91066.6	8.29855e-05
	A19271.79 - I1635	Unrelated	0.251368	0.00282505	5927	23579	0.255165	0	2.33e-111	4.45e-23	1		A19271.79I1658	Unrelated	NA	11.5734	0.997837	0.257362	0.00204106	N/A	0.889571	356470	91940.9	0.00216343
	A19271.79 - I13599	Unrelated	0.25405	0.00283127	6006	23641	0.255165	0	9.53e-122	7.03e-28	1		A19271.79I16706	Unrelated	NA	3.87299	1.00791	0.25996	0.0067699	N/A	0.76875	7028	1812.67	-0.0079082
	A19271.79 - I14812	Unrelated	0.250407	0.00283647	5842	23330	0.255165	0	1.22e-106	3.49e-21	1		A19271.79I16920	Unrelated	NA	10.7258	0.998196	0.257455	0.002211	N/A	0.877301	173269	44689.6	0.00180402
	A19271.79 - I16706	Unrelated	0.264809	0.00615918	1359	5132	0.255165	1.08e-150	8.3e-36	9.07e-11	1		A19271.79I17499	Unrelated	NA	2.44083	0.991266	0.255668	0.00898358	N/A	0.79375	3661	944.247	0.00873375
	A19271.79 - I17499	Unrelated	0.25594	0.00804001	754	2946	0.255165	3.53e-77	1.09e-16	0.00015977	0.99984		A19271.79VEK006	Unrelated	NA	8.36513	1.0053	0.259288	0.00305407	N/A	0.791411	55232	14245.5	-0.0053025
	A19271.79 - I14346	Unrelated	0.256801	0.004418	2511	9778	0.255165	1.36e-257	4.55e-55	5.66e-14	1		A19271.79VEK007_VEK009	Unrelated	NA	10.3429	0.992349	0.255947	0.00214705	N/A	0.865031	254447	65627.1	0.00765062
	A19271.79 - I1658	Unrelated	0.251059	0.00282168	5929	23616	0.255165	0	2.24e-110	1.43e-22	1		A19272A19277	Unrelated	NA	0.212746	0.915395	0.236099	0.0110875	N/A	0.792453	2338	603.018	0.0846045
	A19271.79 - I1657	Unrelated	0.252766	0.00282953	5963	23591	0.255165	0	1.16e-116	1.5e-25	1		A19272A19278	Unrelated	NA	5.22033	1.00665	0.259635	0.00496038	N/A	0.73913	11131	2870.91	-0.0066485
	A19272 - A19278	Unrelated	0.262024	0.00525322	1836	7007	0.255165	2.71e-198	1.64e-45	5.67e-13	1		A19272ARM001	Unrelated	NA	8.12127	0.986444	0.254424	0.00254685	N/A	0.782609	57357	14793.5	0.0135562
	A19272 - ARM001	Unrelated	0.254396	0.00340907	4152	16321	0.255165	0	3.57e-85	6.81e-20	1		A19272ARM002_ARM003	Unrelated	NA	7.45616	0.994171	0.256417	0.00304133	N/A	0.771605	71723	18498.8	0.00582898
	A19272 - ARM002_ARM003	Unrelated	0.259123	0.00329821	4573	17648	0.255165	0	2.26e-105	9.65e-28	1		A19272I13599	Unrelated	NA	7.81175	1.00383	0.258908	0.00322181	N/A	0.826087	70832	18269	-0.0038304
	A19272 - VEK006	Unrelated	0.261471	0.0052214	1852	7083	0.255165	5.42e-199	2.26e-45	8.24e-13	1		A19272I14339	Unrelated	NA	8.45618	1.00714	0.259762	0.0030772	N/A	0.802469	42231	10892.2	-0.0071391
	A19272 - VEK007_VEK009	Unrelated	0.258679	0.00350799	4031	15583	0.255165	0	5.1e-92	4.69e-24	1		A19272I14340	Unrelated	NA	10.4048	1.00844	0.260099	0.00253328	N/A	0.839506	70604	18210.2	-0.0084449
	A19272 - I14339	Unrelated	0.259386	0.00362118	3800	14650	0.255165	0	3.31e-88	1.94e-23	1		A19272I14341	Unrelated	NA	9.25423	1.01238	0.261114	0.00295797	N/A	0.796296	37857	9764.09	-0.0123826
	A19272 - I14341	Unrelated	0.263617	0.00372756	3683	13971	0.255165	0	1.3e-93	7.44e-27	1		A19272I14343	Unrelated	NA	7.57603	1.00439	0.259052	0.00334098	N/A	0.728395	31596	8149.25	-0.0043863
	A19272 - I14343	Unrelated	0.259032	0.00384094	3370	13010	0.255165	0	1.13e-77	1.52e-20	1		A19272I14346	Unrelated	NA	4.32469	1.05895	0.273125	0.009107	N/A	0.78481	3654	942.441	-0.0589518
	A19272 - I15132	Unrelated	0.257867	0.0033271	4458	17288	0.255165	0	9.18e-100	1.5e-25	1		A19272I14812	Unrelated	NA	9.69753	1.00689	0.259696	0.00267655	N/A	0.819876	64148	16545.1	-0.0068853
	A19272 - I16920	Unrelated	0.255346	0.00377061	3415	13374	0.255165	0	5.96e-72	2.19e-17	1		A19272I15132	Unrelated	NA	9.7681	0.998125	0.257437	0.0024259	N/A	0.813665	67939	17522.9	0.00187517
	A19272 - I14340	Unrelated	0.255386	0.00329211	4481	17546	0.255165	0	2.77e-94	1.22e-22	1		A19272I1633	Unrelated	NA	9.64284	1.00663	0.259631	0.00268499	N/A	0.832298	70084	18076.1	-0.0066332
	A19272 - I1633	Unrelated	0.259435	0.00331456	4537	17488	0.255165	0	2.69e-105	6.56e-28	1		A19272I1635	Unrelated	NA	7.59914	1.00547	0.259332	0.00336769	N/A	0.777778	67724	17467.4	-0.0054727
	A19272 - I1635	Unrelated	0.260549	0.00333033	4526	17371	0.255165	0	1.08e-107	3.43e-29	1		A19272I1657	Unrelated	NA	7.92117	0.99123	0.255658	0.00276702	N/A	0.813665	68658	17708.3	0.00877008
	A19272 - I13599	Unrelated	0.258719	0.00330592	4540	17548	0.255165	0	1.21e-103	4.71e-27	1		A19272I1658	Unrelated	NA	9.46411	0.994133	0.256407	0.00239503	N/A	0.78882	69335	17882.9	0.00586679
	A19272 - I14812	Unrelated	0.258019	0.00336284	4368	16929	0.255165	0	4.06e-98	3.15e-25	1		A19272I16706	Unrelated	NA	1.42734	0.984677	0.253968	0.0141717	N/A	0.846154	1386	357.478	0.0153234
	A19272 - I16706	Unrelated	0.253589	0.0122858	318	1254	0.255165	3.37e-32	4.55e-07	0.0387416	0.961258		A19272I16920	Unrelated	NA	7.4932	1.00273	0.258625	0.00332098	N/A	0.770186	34753	8963.51	-0.0027322
	A19272 - I14346	Unrelated	0.272137	0.00822916	796	2925	0.255165	4.23e-94	3.87e-24	4.66e-08	1		A19272I17499	Unrelated	NA	0.199717	0.919824	0.237241	0.0175296	N/A	0.915033	725	186.992	0.0801762
	A19272 - I1658	Unrelated	0.257352	0.00330681	4498	17478	0.255165	0	2.05e-99	3.82e-25	1		A19272VEK006	Unrelated	NA	5.79762	1.01597	0.26204	0.00488118	N/A	0.75	11296	2913.47	-0.0159708
	A19272 - I1657	Unrelated	0.254147	0.00329843	4428	17423	0.255165	0	3.5e-90	7.33e-21	1		A19272VEK007_VEK009	Unrelated	NA	8.25906	0.995007	0.256633	0.00277178	N/A	0.783951	50017	12900.4	0.0049927
	A19277 - A19278	Unrelated	0.259315	0.00850227	689	2657	0.255165	5.55e-73	1.49e-16	8.02e-05	0.99992		A19277A19278	Unrelated	NA	2.86942	1.01599	0.262045	0.00986436	N/A	0.726115	3217	829.73	-0.015993
	A19277 - ARM001	Unrelated	0.260277	0.00463759	2330	8952	0.255165	2.27e-247	1.9e-55	3.38e-15	1		A19277ARM001	Unrelated	NA	5.80635	1.00985	0.260462	0.00460207	N/A	0.732919	15987	4123.37	-0.0098525
	A19277 - ARM002_ARM003	Unrelated	0.253156	0.00428482	2607	10298	0.255165	2.04e-257	5.7e-52	7.37e-12	1		A19277ARM002_ARM003	Unrelated	NA	4.8675	0.982371	0.253374	0.00403351	N/A	0.693252	20231	5217.99	0.0176292
	A19277 - VEK006	Unrelated	0.265655	0.0087108	683	2571	0.255165	1.19e-76	1.22e-18	6.49e-06	0.999994		A19277I13599	Unrelated	NA	6.84725	1.01565	0.261958	0.004121	N/A	0.728395	19694	5079.49	-0.015654
	A19277 - VEK007_VEK009	Unrelated	0.256404	0.00482255	2102	8198	0.255165	6.94e-215	9.13e-46	1.38e-11	1		A19277I14339	Unrelated	NA	4.23504	0.989887	0.255312	0.0050936	N/A	0.693252	11954	3083.18	0.0101133
	A19277 - I14339	Unrelated	0.257193	0.00505615	1922	7473	0.255165	4.07e-198	1.01e-42	4.55e-11	1		A19277I14340	Unrelated	NA	4.69882	0.981661	0.253191	0.00413936	N/A	0.730061	19981	5153.51	0.0183387
	A19277 - I14341	Unrelated	0.259044	0.00528073	1783	6883	0.255165	3.13e-187	1.93e-41	3.28e-11	1		A19277I14341	Unrelated	NA	4.26982	1.00204	0.258446	0.00578611	N/A	0.790123	10567	2725.45	-0.002038
	A19277 - I14343	Unrelated	0.254957	0.00557895	1556	6103	0.255165	6.72e-157	7.61e-33	3.81e-08	1		A19277I14343	Unrelated	NA	4.0708	0.994939	0.256615	0.00561924	N/A	0.693252	8881	2290.59	0.00506054
	A19277 - I15132	Unrelated	0.256913	0.00438138	2555	9945	0.255165	2.16e-262	3.56e-56	2.77e-14	1		A19277I14346	Unrelated	NA	2.78521	1.07515	0.277303	0.0156407	N/A	0.858974	1053	271.59	-0.0751491
	A19277 - I16920	Unrelated	0.25915	0.00546814	1664	6421	0.255165	5.81e-175	8.14e-39	1.48e-10	1		A19277I14812	Unrelated	NA	5.96436	1.01465	0.261698	0.00468752	N/A	0.796296	17887	4613.42	-0.0146478
	A19277 - I14340	Unrelated	0.255675	0.00431519	2613	10220	0.255165	5.81e-265	1.09e-55	1.05e-13	1		A19277I15132	Unrelated	NA	6.08033	1.00115	0.258216	0.00402536	N/A	0.728395	18957	4889.4	-0.0011457
	A19277 - I1633	Unrelated	0.263773	0.004367	2686	10183	0.255165	1.99e-294	1.14e-68	7.02e-20	1		A19277I1633	Unrelated	NA	7.28621	1.02488	0.264338	0.00419935	N/A	0.771605	19494	5027.9	-0.0248809
	A19277 - I1635	Unrelated	0.257571	0.00437187	2577	10005	0.255165	2.13e-266	1.46e-57	7.33e-15	1		A19277I1635	Unrelated	NA	5.51119	1.00001	0.257923	0.004388	N/A	0.754601	19215	4955.94	-1.18e-05
	A19277 - I13599	Unrelated	0.266123	0.00438177	2707	10172	0.255165	6.22e-303	2.01e-72	1.15e-21	1		A19277I1657	Unrelated	NA	5.92666	1.00153	0.258314	0.00414626	N/A	0.714286	19275	4971.42	-0.0015253
	A19277 - I14812	Unrelated	0.265854	0.00450827	2553	9603	0.255165	4.49e-285	5.35e-68	2.68e-20	1		A19277I1658	Unrelated	NA	6.25282	1.01707	0.262322	0.00457103	N/A	0.753086	19335	4986.89	-0.0170663
	A19277 - I16706	Unrelated	0.269565	0.0238898	93	345	0.255165	1.78e-11	0.00207906	0.137914	0.860007		A19277I16706	Unrelated	NA	1.4126	1.04468	0.269444	0.0252754	N/A	0.938931	360	92.8514	-0.0446804
	A19277 - I17499	Unrelated	0.259804	0.030703	53	204	0.255165	1.7e-06	0.0383017	0.310676	0.65102		A19277I16920	Unrelated	NA	4.27236	1.00215	0.258475	0.00578944	N/A	0.771605	9587	2472.68	-0.0021501
	A19277 - I14346	Unrelated	0.283938	0.0145152	274	965	0.255165	1.01e-35	2.92e-10	0.000539	0.999461		A19277I17499	Unrelated	NA	0.561428	0.973799	0.251163	0.0310322	N/A	0.991453	215	55.4529	0.0262006
	A19277 - I1658	Unrelated	0.261746	0.0043812	2635	10067	0.255165	1.5e-283	1.24e-64	4.04e-18	1		A19277VEK006	Unrelated	NA	3.2908	1.03627	0.267275	0.0101904	N/A	0.773585	3068	791.3	-0.0362695
	A19277 - I1657	Unrelated	0.255943	0.00435238	2573	10053	0.255165	1.22e-261	3.2e-55	1.07e-13	1		A19277VEK007_VEK009	Unrelated	NA	3.89102	0.984199	0.253845	0.00516693	N/A	0.693252	13914	3588.71	0.0158011
	A19278 - ARM001	Unrelated	0.253577	0.00323967	4573	18034	0.255165	0	1.11e-91	8.53e-21	1		A19278ARM001	Unrelated	NA	9.10161	1.00959	0.260395	0.00292858	N/A	0.865031	81023	20897.5	-0.0095949
	A19278 - ARM002_ARM003	Unrelated	0.252199	0.00312388	4874	19326	0.255165	0	5.9e-94	3.06e-20	1		A19278ARM002_ARM003	Unrelated	NA	7.65397	0.993696	0.256295	0.00294673	N/A	0.835366	102429	26418.5	0.00630372
	A19278 - VEK006	Unrelated	0.255123	0.00467743	2216	8686	0.255165	1.56e-223	1.13e-46	2.13e-11	1		A19278I13599	Unrelated	NA	10.3174	0.999922	0.2579	0.00234167	N/A	0.822086	100438	25905	7.78034e-05
	A19278 - VEK007_VEK009	Unrelated	0.25417	0.00330204	4419	17386	0.255165	0	4.67e-90	7.54e-21	1		A19278I14339	Unrelated	NA	7.66871	0.9893	0.255161	0.00279322	N/A	0.773006	59245	15280.5	0.0106998
	A19278 - I14339	Unrelated	0.248825	0.00335615	4129	16594	0.255165	0	6.6e-72	2.44e-13	1		A19278I14340	Unrelated	NA	10.4087	1.01085	0.260719	0.00259196	N/A	0.902439	100775	25991.9	-0.010852
	A19278 - I14341	Unrelated	0.254418	0.00344772	4060	15958	0.255165	0	2.38e-83	1.71e-19	1		A19278I14341	Unrelated	NA	8.04659	1.00422	0.259008	0.00314019	N/A	0.865031	53701	13850.6	-0.0042174
	A19278 - I14343	Unrelated	0.25015	0.00354156	3741	14955	0.255165	0	5.29e-68	1.51e-13	1		A19278I14343	Unrelated	NA	7.45351	0.999035	0.257671	0.00321071	N/A	0.790123	44809	11557.2	0.00096547
	A19278 - I15132	Unrelated	0.255788	0.00316494	4861	19004	0.255165	0	2.78e-103	4.89e-25	1		A19278I14346	Unrelated	NA	2.77194	0.993238	0.256176	0.00809394	N/A	0.7375	5262	1357.18	0.00676218
	A19278 - I16920	Unrelated	0.261145	0.00355143	3995	15298	0.255165	0	2.2e-96	1.77e-26	1		A19278I14812	Unrelated	NA	11.8818	1.00709	0.25975	0.002189	N/A	0.877301	91438	23583.7	-0.0070925
	A19278 - I14340	Unrelated	0.25675	0.00314771	4945	19260	0.255165	0	1.27e-107	9.24e-27	1		A19278I15132	Unrelated	NA	8.73527	1.00369	0.258871	0.00287694	N/A	0.883436	96689	24938.1	-0.0036863
	A19278 - I1633	Unrelated	0.257393	0.00315454	4944	19208	0.255165	0	2.61e-109	1.27e-27	1		A19278I1633	Unrelated	NA	8.83479	1.00902	0.260247	0.00300021	N/A	0.858896	100155	25832	-0.0090189
	A19278 - I1635	Unrelated	0.259193	0.00316924	4955	19117	0.255165	0	2.66e-114	4.28e-30	1		A19278I1635	Unrelated	NA	8.44155	1.00526	0.259278	0.00302523	N/A	0.859756	96545	24900.9	-0.0052636
	A19278 - I13599	Unrelated	0.253441	0.00313505	4879	19251	0.255165	0	2.1e-97	5.9e-22	1		A19278I1657	Unrelated	NA	8.71946	1.00169	0.258355	0.00282298	N/A	0.865031	97633	25181.5	-0.0016858
	A19278 - I14812	Unrelated	0.252263	0.00317846	4710	18671	0.255165	0	5.51e-91	1.14e-19	1		A19278I1658	Unrelated	NA	8.95602	1.00543	0.25932	0.00285611	N/A	0.834356	98446	25391.2	-0.0054256
	A19278 - I16706	Unrelated	0.245593	0.0104335	418	1702	0.255165	1.82e-38	3.34e-07	0.116432	0.883567		A19278I16706	Unrelated	NA	1.33808	0.967309	0.249489	0.0117694	N/A	0.77707	1956	504.492	0.0326911
	A19278 - I17499	Unrelated	0.269565	0.0146295	248	920	0.255165	3.2e-29	1.04e-07	0.00748334	0.992517		A19278I16920	Unrelated	NA	8.81707	1.00763	0.259889	0.00296567	N/A	0.839506	48994	12636.6	-0.0076322
	A19278 - I14346	Unrelated	0.26001	0.00693897	1039	3996	0.255165	2.01e-110	5.63e-25	4.24e-07	1		A19278I17499	Unrelated	NA	2.10057	1.0352	0.267	0.0158336	N/A	0.877419	1000	257.92	-0.0352029
	A19278 - I1658	Unrelated	0.254566	0.00314691	4878	19162	0.255165	0	2.14e-100	1.78e-23	1		A19278VEK006	Unrelated	NA	5.85243	1.00977	0.260439	0.00456205	N/A	0.745342	15973	4119.76	-0.0097667
	A19278 - I1657	Unrelated	0.250549	0.00313464	4788	19110	0.255165	0	6.59e-88	1.12e-17	1		A19278VEK007_VEK009	Unrelated	NA	10.0181	1.01368	0.261449	0.00276585	N/A	0.865031	70377	18151.7	-0.0136809
	ARM001 - ARM002_ARM003	Unrelated	0.250952	0.00277383	6131	24431	0.255165	0	9.55e-114	3.93e-23	1		ARM001ARM002_ARM003	Unrelated	NA	9.10934	0.985108	0.25408	0.00223277	N/A	0.914634	575005	148306	0.0148919
	ARM001 - VEK006	Unrelated	0.25395	0.00323515	4597	18102	0.255165	0	4.23e-93	2.23e-21	1		ARM001I13599	Unrelated	NA	11.2524	0.997293	0.257222	0.00208684	N/A	0.890244	556884	143632	0.00270678
	ARM001 - VEK007_VEK009	Unrelated	0.252967	0.00282501	5990	23679	0.255165	0	7.5e-118	5.35e-26	1		ARM001I14339	Unrelated	NA	9.54794	0.997265	0.257215	0.0024586	N/A	0.914634	327061	84355.7	0.00273514
	ARM001 - I14339	Unrelated	0.246773	0.00282342	5754	23317	0.255165	0	1.98e-93	3.57e-15	1		ARM001I14340	Unrelated	NA	11.1881	1	0.25792	0.00216122	N/A	0.920732	558711	144103	0
	ARM001 - I14341	Unrelated	0.249512	0.0028508	5749	23041	0.255165	0	4.46e-102	2.03e-19	1		ARM001I14341	Unrelated	NA	10.223	0.994217	0.256429	0.00221936	N/A	0.865854	296242	76406.9	0.00578317
	ARM001 - I14343	Unrelated	0.253208	0.0028927	5722	22598	0.255165	0	2.25e-113	2.98e-25	1		ARM001I14343	Unrelated	NA	10.7171	0.987398	0.25467	0.00195293	N/A	0.859756	246248	63512.4	0.0126022
	ARM001 - I15132	Unrelated	0.254217	0.00279288	6179	24306	0.255165	0	8.45e-126	6e-29	1		ARM001I14346	Unrelated	NA	5.09761	0.976954	0.251977	0.00357738	N/A	0.691358	28459	7340.16	0.0230456
	ARM001 - I16920	Unrelated	0.255864	0.00289466	5814	22723	0.255165	0	1.25e-123	6.29e-30	1		ARM001I14812	Unrelated	NA	11.3417	1.0018	0.258384	0.00217282	N/A	0.920732	503174	129779	-0.0017964
	ARM001 - I14340	Unrelated	0.25901	0.00280522	6317	24389	0.255165	0	6.44e-145	7.24e-38	1		ARM001I15132	Unrelated	NA	13.207	0.998689	0.257582	0.00180526	N/A	0.932927	534691	137908	0.00131066
	ARM001 - I1633	Unrelated	0.256995	0.00279895	6264	24374	0.255165	0	5.71e-137	3.94e-34	1		ARM001I1633	Unrelated	NA	12.2932	0.995201	0.256683	0.00186626	N/A	0.896341	553894	142861	0.00479906
	ARM001 - I1635	Unrelated	0.252283	0.00278561	6133	24310	0.255165	0	2.51e-118	1.99e-25	1		ARM001I1635	Unrelated	NA	10.8035	0.995939	0.256873	0.00214122	N/A	0.871951	532154	137253	0.00406115
	ARM001 - I13599	Unrelated	0.254881	0.00279103	6214	24380	0.255165	0	9.15e-129	2.98e-30	1		ARM001I1657	Unrelated	NA	12.4253	0.994033	0.256381	0.00182217	N/A	0.890244	536868	138469	0.00596698
	ARM001 - I14812	Unrelated	0.253583	0.00280004	6122	24142	0.255165	0	1.63e-122	1.31e-27	1		ARM001I1658	Unrelated	NA	11.2989	0.994254	0.256439	0.00200889	N/A	0.896341	543990	140306	0.00574567
	ARM001 - I16706	Unrelated	0.256889	0.00527557	1762	6859	0.255165	3.95e-181	6.13e-39	4.63e-10	1		ARM001I16706	Unrelated	NA	4.29401	0.988297	0.254902	0.00492816	N/A	0.703704	10863	2801.79	0.0117032
	ARM001 - I17499	Unrelated	0.261704	0.00672519	1118	4272	0.255165	1.14e-120	8.31e-28	4.39e-08	1		ARM001I16920	Unrelated	NA	11.4485	1.00026	0.257987	0.00211788	N/A	0.865854	271223	69954	-0.0002579
	ARM001 - I14346	Unrelated	0.250288	0.00392858	3043	12158	0.255165	6.03e-291	1.11e-55	2.86e-11	1		ARM001I17499	Unrelated	NA	4.1957	1.02439	0.264211	0.00726222	N/A	0.732919	5700	1470.15	-0.0243876
	ARM001 - I1658	Unrelated	0.251293	0.00277947	6120	24354	0.255165	0	1.04e-114	1.12e-23	1		ARM001VEK006	Unrelated	NA	8.48274	1.00251	0.258567	0.00292672	N/A	0.840491	86465	22301.1	-0.0025069
	ARM001 - I1657	Unrelated	0.255797	0.00279754	6222	24324	0.255165	0	4.98e-132	7.31e-32	1		ARM001VEK007_VEK009	Unrelated	NA	9.10277	0.999689	0.25784	0.00264752	N/A	0.890244	387108	99843.1	0.00031124
	ARM002_ARM003 - VEK006	Unrelated	0.250465	0.00311399	4849	19360	0.255165	0	8.65e-89	8.85e-18	1		ARM002_ARM003I13599	Unrelated	NA	10.8661	0.995554	0.256774	0.00211973	N/A	0.890244	732400	188901	0.0044465
	ARM002_ARM003 - VEK007_VEK009	Unrelated	0.253651	0.00279474	6148	24238	0.255165	0	2.92e-123	7.72e-28	1		ARM002_ARM003I14339	Unrelated	NA	10.9241	0.985785	0.254254	0.00187783	N/A	0.896341	429232	110708	0.0142151
	ARM002_ARM003 - I14339	Unrelated	0.252932	0.00280809	6061	23963	0.255165	0	4.02e-119	3.08e-26	1		ARM002_ARM003I14340	Unrelated	NA	11.2148	0.985225	0.25411	0.00181628	N/A	0.896341	750861	193662	0.0147753
	ARM002_ARM003 - I14341	Unrelated	0.257215	0.00283717	6105	23735	0.255165	0	3.12e-134	1.2e-33	1		ARM002_ARM003I14341	Unrelated	NA	10.3662	0.98378	0.253737	0.00192901	N/A	0.878049	388347	100163	0.01622
	ARM002_ARM003 - I14343	Unrelated	0.253982	0.00284824	5932	23356	0.255165	0	4.93e-120	1.97e-27	1		ARM002_ARM003I14343	Unrelated	NA	10.2294	0.986141	0.254346	0.00201434	N/A	0.896341	322659	83220.4	0.0138591
	ARM002_ARM003 - I15132	Unrelated	0.25643	0.00277465	6351	24767	0.255165	0	6.28e-137	1.3e-33	1		ARM002_ARM003I14346	Unrelated	NA	6.14467	0.993749	0.256308	0.00367274	N/A	0.754601	36183	9332.34	0.00625097
	ARM002_ARM003 - I16920	Unrelated	0.252298	0.00283326	5929	23500	0.255165	0	1.83e-114	1.25e-24	1		ARM002_ARM003I14812	Unrelated	NA	10.4289	1.00272	0.258621	0.00238574	N/A	0.920732	649862	167613	-0.0027163
	ARM002_ARM003 - I14340	Unrelated	0.257496	0.00277394	6398	24847	0.255165	0	1.32e-141	1.02e-35	1		ARM002_ARM003I15132	Unrelated	NA	13.0145	0.996959	0.257136	0.00179766	N/A	0.890244	697623	179931	0.00304143
	ARM002_ARM003 - I1633	Unrelated	0.252949	0.00275797	6284	24843	0.255165	0	1.55e-123	3.31e-27	1		ARM002_ARM003I1633	Unrelated	NA	12.7145	0.995788	0.256834	0.00181632	N/A	0.896341	730830	188496	0.00421236
	ARM002_ARM003 - I1635	Unrelated	0.251391	0.0027546	6235	24802	0.255165	0	3.43e-117	2.79e-24	1		ARM002_ARM003I1635	Unrelated	NA	10.5266	0.981735	0.25321	0.00184952	N/A	0.890244	713662	184068	0.0182652
	ARM002_ARM003 - I13599	Unrelated	0.252987	0.00275722	6289	24859	0.255165	0	9.09e-124	2.7e-27	1		ARM002_ARM003I1657	Unrelated	NA	12.6643	0.993008	0.256117	0.0017669	N/A	0.884146	707294	182426	0.00699242
	ARM002_ARM003 - I14812	Unrelated	0.257975	0.00278738	6356	24638	0.255165	0	2.61e-142	2.56e-36	1		ARM002_ARM003I1658	Unrelated	NA	11.8142	0.994219	0.25643	0.0019205	N/A	0.902439	716614	184829	0.00578055
	ARM002_ARM003 - I16706	Unrelated	0.24991	0.00473783	2087	8351	0.255165	6.58e-199	5.7e-38	9.89e-08	1		ARM002_ARM003I16706	Unrelated	NA	3.71448	0.973624	0.251118	0.00467824	N/A	0.730061	14316	3692.39	0.0263757
	ARM002_ARM003 - I17499	Unrelated	0.262283	0.00608187	1372	5231	0.255165	1.03e-148	2.26e-34	5.75e-10	1		ARM002_ARM003I16920	Unrelated	NA	10.7733	0.993754	0.25631	0.0020949	N/A	0.914634	348957	90003.2	0.0062459
	ARM002_ARM003 - I14346	Unrelated	0.255962	0.00372665	3510	13713	0.255165	0	4.19e-75	1.92e-18	1		ARM002_ARM003I17499	Unrelated	NA	3.47249	0.997581	0.257297	0.00678365	N/A	0.740741	7435	1917.64	0.00241894
	ARM002_ARM003 - I1658	Unrelated	0.256935	0.00277241	6382	24839	0.255165	0	2.5e-139	1.18e-34	1		ARM002_ARM003VEK006	Unrelated	NA	9.07974	0.994753	0.256567	0.00251403	N/A	0.828221	109141	28149.7	0.00524685
	ARM002_ARM003 - I1657	Unrelated	0.252719	0.00275831	6273	24822	0.255165	0	1.58e-122	9.29e-27	1		ARM002_ARM003VEK007_VEK009	Unrelated	NA	10.6045	0.98601	0.254312	0.00193992	N/A	0.914634	509024	131288	0.0139899
	VEK006 - I14339	Unrelated	0.246486	0.00333991	4104	16650	0.255165	0	4.37e-66	1.31e-10	1		I13599I14346	Unrelated	NA	6.37384	0.989061	0.255099	0.003351	N/A	0.723926	35496	9155.14	0.0109386
	VEK006 - I14341	Unrelated	0.251116	0.00341429	4051	16132	0.255165	0	9.08e-76	1.03e-15	1		I13599I14812	Unrelated	NA	13.3195	1.00889	0.260214	0.00198755	N/A	0.920732	633852	163483	-0.0088914
	VEK006 - I14343	Unrelated	0.252367	0.00353474	3811	15101	0.255165	0	5.62e-74	3.66e-16	1		I13599I1657	Unrelated	NA	13.7815	1.00304	0.258705	0.00181144	N/A	0.908537	698267	180097	-0.0030409
	VEK006 - I15132	Unrelated	0.252164	0.00315507	4777	18944	0.255165	0	5.23e-92	8.33e-20	1		I13599I1658	Unrelated	NA	13.072	0.994892	0.256603	0.00174898	N/A	0.878049	706445	182207	0.00510751
	VEK006 - I16920	Unrelated	0.251591	0.003479	3914	15557	0.255165	0	2.88e-74	9.98e-16	1		I13599I16706	Unrelated	NA	5.15495	0.998312	0.257485	0.00460618	N/A	0.703704	13861	3575.04	0.00168825
	VEK006 - I14340	Unrelated	0.253808	0.00313785	4882	19235	0.255165	0	1.9e-98	1.82e-22	1		I13599I17499	Unrelated	NA	4.68833	1.02372	0.264037	0.00646214	N/A	0.770186	7124	1837.43	-0.023715
	VEK006 - I1633	Unrelated	0.25017	0.00312938	4792	19155	0.255165	0	5.81e-87	3.51e-17	1		I14339I13599	Unrelated	NA	11.5433	0.998448	0.25752	0.00206004	N/A	0.890244	414589	106931	0.00155228
	VEK006 - I1635	Unrelated	0.255678	0.00316317	4863	19020	0.255165	0	4.93e-103	6.71e-25	1		I14339I14340	Unrelated	NA	10.4074	0.990913	0.255577	0.00209815	N/A	0.890244	420089	108350	0.00908679
	VEK006 - I13599	Unrelated	0.25652	0.003154	4918	19172	0.255165	0	1.98e-106	2.61e-26	1		I14339I14341	Unrelated	NA	8.52898	0.986975	0.254561	0.00244117	N/A	0.902439	223192	57565.8	0.0130248
	VEK006 - I14812	Unrelated	0.258885	0.00321182	4815	18599	0.255165	0	2.64e-110	7.27e-29	1		I14339I14343	Unrelated	NA	8.93495	0.995587	0.256782	0.00257883	N/A	0.878049	186224	48031	0.00441341
	VEK006 - I16706	Unrelated	0.256137	0.0100832	480	1874	0.255165	1.7e-49	6.11e-11	0.00360449	0.996396		I14339I14346	Unrelated	NA	5.62187	0.997836	0.257362	0.0042018	N/A	0.693252	20951	5403.69	0.00216364
	VEK006 - I17499	Unrelated	0.261757	0.0130944	295	1127	0.255165	2.16e-32	7e-08	0.0113106	0.988689		I14339I14812	Unrelated	NA	12.727	1.0064	0.25957	0.00202952	N/A	0.902439	368644	95080.8	-0.0063963
	VEK006 - I14346	Unrelated	0.264982	0.00684655	1101	4155	0.255165	2.09e-122	3.06e-29	6.59e-09	1		I14339I15132	Unrelated	NA	11.4051	1.00861	0.26014	0.00231472	N/A	0.920732	394007	101622	-0.0086057
	VEK006 - I1658	Unrelated	0.255925	0.00315629	4892	19115	0.255165	0	2.68e-104	2.24e-25	1		I14339I1633	Unrelated	NA	13.2533	1.00187	0.258402	0.0018608	N/A	0.896341	411951	106251	-0.0018674
	VEK006 - I1657	Unrelated	0.257858	0.00316889	4914	19057	0.255165	0	7.13e-110	4.43e-28	1		I14339I1635	Unrelated	NA	12.2461	0.993165	0.256158	0.00183056	N/A	0.914634	401936	103668	0.00683454
	VEK007_VEK009 - I14339	Unrelated	0.2535	0.00286386	5849	23073	0.255165	0	8.18e-117	2.84e-26	1		I14339I1657	Unrelated	NA	13.1345	0.998443	0.257519	0.00181037	N/A	0.865854	400464	103288	0.0015574
	VEK007_VEK009 - I14341	Unrelated	0.253417	0.00288362	5766	22753	0.255165	0	6.65e-115	8.89e-26	1		I14339I1658	Unrelated	NA	12.2289	0.998726	0.257592	0.00195042	N/A	0.890244	405630	104620	0.00127392
	VEK007_VEK009 - I14343	Unrelated	0.249652	0.00290021	5560	22271	0.255165	0	3.53e-99	5.09e-19	1		I14339I16706	Unrelated	NA	3.56889	0.987934	0.254808	0.0059032	N/A	0.723926	8163	2105.4	0.0120664
	VEK007_VEK009 - I15132	Unrelated	0.258272	0.00281832	6229	24118	0.255165	0	1.83e-140	4.17e-36	1		I14339I16920	Unrelated	NA	10.788	0.992997	0.256114	0.00207395	N/A	0.835366	200719	51769.5	0.00700291
	VEK007_VEK009 - I16920	Unrelated	0.256261	0.00291421	5751	22442	0.255165	0	1.56e-123	3.09e-30	1		I14339I17499	Unrelated	NA	2.80485	0.996027	0.256896	0.00825545	N/A	0.753086	4278	1103.38	0.003973
	VEK007_VEK009 - I14340	Unrelated	0.249876	0.00278282	6048	24204	0.255165	0	1.39e-108	5.22e-21	1		I14340I13599	Unrelated	NA	14.0774	1.0108	0.260706	0.00191556	N/A	0.914634	717723	185115	-0.0108016
	VEK007_VEK009 - I1633	Unrelated	0.251509	0.00278967	6084	24190	0.255165	0	9.06e-115	6.54e-24	1		I14340I14346	Unrelated	NA	6.51368	1.00071	0.258103	0.00374017	N/A	0.779141	35513	9159.53	-0.0007064
	VEK007_VEK009 - I1635	Unrelated	0.252736	0.00279822	6096	24120	0.255165	0	3.79e-119	4.72e-26	1		I14340I14812	Unrelated	NA	14.1914	1.01448	0.261654	0.00196694	N/A	0.920732	638897	164785	-0.0144758
	VEK007_VEK009 - I13599	Unrelated	0.250238	0.00278387	6058	24209	0.255165	0	5.51e-110	1.18e-21	1		I14340I1633	Unrelated	NA	14.0245	1.00435	0.259042	0.00180409	N/A	0.902439	715811	184622	-0.0043478
	VEK007_VEK009 - I14812	Unrelated	0.260012	0.00283603	6220	23922	0.255165	0	5.43e-146	5.74e-39	1		I14340I1635	Unrelated	NA	11.5955	0.990137	0.255377	0.00186593	N/A	0.914634	700295	180620	0.00986273
	VEK007_VEK009 - I16706	Unrelated	0.252448	0.00541627	1624	6433	0.255165	2.12e-159	5.19e-32	2.44e-07	1		I14340I1657	Unrelated	NA	14.7538	1.00346	0.258813	0.00169938	N/A	0.884146	694827	179210	-0.0034591
	VEK007_VEK009 - I17499	Unrelated	0.252645	0.00698044	979	3875	0.255165	1.39e-96	1.08e-19	9.14e-05	0.999909		I14340I1658	Unrelated	NA	13.8315	1.00041	0.258026	0.00175581	N/A	0.890244	702278	181132	-0.0004093
	VEK007_VEK009 - I14346	Unrelated	0.256943	0.00408345	2942	11450	0.255165	4.05e-302	1.27e-64	2.31e-16	1		I14340I16706	Unrelated	NA	4.33179	0.989056	0.255098	0.00493035	N/A	0.62963	14026	3617.59	0.0109444
	VEK007_VEK009 - I1658	Unrelated	0.251955	0.0027924	6090	24171	0.255165	0	2.16e-116	1.07e-24	1		I14340I17499	Unrelated	NA	3.51099	0.997138	0.257182	0.00667673	N/A	0.759259	7240	1867.34	0.0028619
	VEK007_VEK009 - I1657	Unrelated	0.254597	0.00280338	6148	24148	0.255165	0	1.89e-126	1.87e-29	1		I14341I13599	Unrelated	NA	11.0939	0.991633	0.255762	0.00198505	N/A	0.853659	374277	96533.7	0.008367
	I14339 - I14341	Unrelated	0.253901	0.00291022	5679	22367	0.255165	0	1.08e-114	3.65e-26	1		I14341I14340	Unrelated	NA	10.1001	0.986702	0.254491	0.00205445	N/A	0.871951	379959	97999.2	0.0132981
	I14339 - I14343	Unrelated	0.256539	0.0029559	5600	21829	0.255165	0	3.76e-121	6.87e-30	1		I14341I14343	Unrelated	NA	10.0495	0.988766	0.255023	0.00211776	N/A	0.834356	168181	43377.3	0.0112345
	I14339 - I15132	Unrelated	0.255498	0.00282542	6088	23828	0.255165	0	3.26e-128	1.09e-30	1		I14341I14346	Unrelated	NA	5.88681	0.998642	0.25757	0.00404799	N/A	0.723926	18989	4897.65	0.00135814
	I14339 - I16920	Unrelated	0.247184	0.00290727	5442	22016	0.255165	0	1.32e-89	5.94e-15	1		I14341I14812	Unrelated	NA	11.3933	1.00896	0.260231	0.00232514	N/A	0.920732	333334	85973.7	-0.0089602
	I14339 - I14340	Unrelated	0.255803	0.0028192	6127	23952	0.255165	0	4.79e-130	2.13e-31	1		I14341I15132	Unrelated	NA	12.4915	1.00112	0.258209	0.0019588	N/A	0.890244	355716	91746.4	-0.0011179
	I14339 - I1633	Unrelated	0.251798	0.00280643	6023	23920	0.255165	0	1.36e-114	3.63e-24	1		I14341I1633	Unrelated	NA	11.3659	1.00034	0.258007	0.00213504	N/A	0.890244	372385	96045.7	-0.0003362
	I14339 - I1635	Unrelated	0.251352	0.00280837	5997	23859	0.255165	0	1.3e-112	2.58e-23	1		I14341I1635	Unrelated	NA	10.5806	0.98671	0.254493	0.00196135	N/A	0.914634	362486	93492.6	0.0132904
	I14339 - I13599	Unrelated	0.251201	0.00280323	6013	23937	0.255165	0	2.09e-112	4.03e-23	1		I14341I1657	Unrelated	NA	9.72727	0.989739	0.255274	0.00221372	N/A	0.878049	361592	93262	0.0102612
	I14339 - I14812	Unrelated	0.250592	0.00281899	5922	23632	0.255165	0	1.05e-108	9.02e-22	1		I14341I1658	Unrelated	NA	11.2702	0.987935	0.254809	0.00186937	N/A	0.865854	366059	94414.1	0.012065
	I14339 - I16706	Unrelated	0.257062	0.00582478	1447	5629	0.255165	3.89e-149	3.06e-32	1.85e-08	1		I14341I16706	Unrelated	NA	3.37787	0.988838	0.255042	0.00630611	N/A	0.658385	7438	1918.41	0.0111615
	I14339 - I17499	Unrelated	0.266077	0.00758978	902	3390	0.255165	2.28e-101	1.4e-24	1.12e-07	1		I14341I16920	Unrelated	NA	10.3407	0.994783	0.256575	0.00220821	N/A	0.878049	182438	47054.5	0.00521722
	I14339 - I14346	Unrelated	0.25939	0.00427391	2728	10517	0.255165	4.75e-287	1.58e-63	5e-17	1		I14341I17499	Unrelated	NA	2.34814	0.989495	0.255211	0.00914366	N/A	0.801242	3934	1014.66	0.0105051
	I14339 - I1658	Unrelated	0.252597	0.00281221	6030	23872	0.255165	0	2.12e-117	1.52e-25	1		I14343I13599	Unrelated	NA	12.166	1.0017	0.25836	0.00202363	N/A	0.908537	311306	80292.2	-0.0017039
	I14339 - I1657	Unrelated	0.247326	0.00279444	5896	23839	0.255165	0	1.63e-97	2.15e-16	1		I14343I14346	Unrelated	NA	4.7039	0.990988	0.255596	0.00464628	N/A	0.723926	15904	4101.97	0.00901203
	I14341 - I14343	Unrelated	0.254472	0.00297683	5448	21409	0.255165	0	9.19e-112	5.4e-26	1		I14343I14812	Unrelated	NA	13.8951	1.01159	0.26091	0.00195537	N/A	0.908537	277122	71475.4	-0.0115923
	I14341 - I15132	Unrelated	0.256236	0.00284341	6040	23572	0.255165	0	1.26e-129	1.11e-31	1		I14343I15132	Unrelated	NA	12.5423	1.00074	0.258111	0.00194309	N/A	0.908537	295795	76291.6	-0.0007395
	I14341 - I16920	Unrelated	0.247323	0.00293108	5359	21668	0.255165	0	1.17e-88	6.28e-15	1		I14343I1633	Unrelated	NA	12.6573	1.00547	0.259332	0.00202185	N/A	0.884146	309993	79953.5	-0.0054715
	I14341 - I14340	Unrelated	0.25157	0.00281722	5968	23723	0.255165	0	8.48e-113	1.43e-23	1		I14343I1635	Unrelated	NA	10.7126	0.990943	0.255584	0.00203908	N/A	0.841463	302049	77904.6	0.00905746
	I14341 - I1633	Unrelated	0.25609	0.00283597	6066	23687	0.255165	0	1.06e-129	1.43e-31	1		I14343I1657	Unrelated	NA	12.5967	1.00674	0.259658	0.00205748	N/A	0.932927	300950	77621.2	-0.0067357
	I14341 - I1635	Unrelated	0.251757	0.00282369	5948	23626	0.255165	0	4.87e-113	8.34e-24	1		I14343I1658	Unrelated	NA	13.0728	1.00457	0.259098	0.00193972	N/A	0.914634	304931	78647.9	-0.0045653
	I14341 - I13599	Unrelated	0.252837	0.0028231	5993	23703	0.255165	0	1.76e-117	8.57e-26	1		I14343I16706	Unrelated	NA	2.96924	0.987461	0.254686	0.00705435	N/A	0.740741	6188	1596.01	0.0125386
	I14341 - I14812	Unrelated	0.258031	0.00286177	6032	23377	0.255165	0	2.85e-135	1.36e-34	1		I14343I16920	Unrelated	NA	9.35855	0.997401	0.25725	0.0025121	N/A	0.859756	151137	38981.3	0.00259932
	I14341 - I16706	Unrelated	0.262107	0.00603686	1391	5307	0.255165	1.61e-150	1.03e-34	4.96e-10	1		I14343I17499	Unrelated	NA	2.53979	1.00174	0.25837	0.00969756	N/A	0.805031	3166	816.576	-0.0017436
	I14341 - I17499	Unrelated	0.2565	0.00777594	809	3154	0.255165	3.16e-83	4.24e-18	6.35e-05	0.999936		I14346I1657	Unrelated	NA	6.64405	1.00069	0.258097	0.00366598	N/A	0.760736	34332	8854.93	-0.000686
	I14341 - I14346	Unrelated	0.259155	0.00440089	2569	9913	0.255165	9.57e-270	1.51e-59	6.48e-16	1		I14346I1658	Unrelated	NA	5.90291	0.98231	0.253358	0.00332336	N/A	0.760736	34694	8948.29	0.0176897
	I14341 - I1658	Unrelated	0.254561	0.00283081	6028	23680	0.255165	0	7.07e-124	7.82e-29	1		I14812I14346	Unrelated	NA	6.52195	0.995665	0.256802	0.00353604	N/A	0.760736	32048	8265.84	0.00433532
	I14341 - I1657	Unrelated	0.252729	0.00282682	5973	23634	0.255165	0	9.83e-117	1.57e-25	1		I14812I1657	Unrelated	NA	12.2376	1.00705	0.259739	0.00212448	N/A	0.926829	612646	158014	-0.0070504
	I14343 - I15132	Unrelated	0.253203	0.00285595	5870	23183	0.255165	0	2.86e-116	7.05e-26	1		I14812I1658	Unrelated	NA	12.6338	0.999236	0.257723	0.00189832	N/A	0.884146	619183	159700	0.00076372
	I14343 - I16920	Unrelated	0.246152	0.0029735	5166	20987	0.255165	0	3.76e-82	8.18e-13	1		I14812I16706	Unrelated	NA	5.26193	1.00014	0.257956	0.00460204	N/A	0.734568	12192	3144.57	-0.0001379
	I14343 - I1633	Unrelated	0.258496	0.00286793	6024	23304	0.255165	0	1.39e-136	2.63e-35	1		I14812I17499	Unrelated	NA	4.46555	1.02902	0.265404	0.00709071	N/A	0.757764	6443	1661.78	-0.0290161
	I14343 - I1635	Unrelated	0.257841	0.00286932	5993	23243	0.255165	0	8.6e-134	4.58e-34	1		I15132I13599	Unrelated	NA	9.57932	1.00099	0.258175	0.00255076	N/A	0.896341	681534	175782	-0.0009867
	I14343 - I13599	Unrelated	0.255586	0.00285641	5960	23319	0.255165	0	8.13e-126	3.33e-30	1		I15132I14340	Unrelated	NA	10.8026	1.00271	0.25862	0.00230315	N/A	0.920732	685731	176864	-0.0027136
	I14343 - I14812	Unrelated	0.259133	0.00289134	5951	22965	0.255165	0	5.98e-137	6.55e-36	1		I15132I14346	Unrelated	NA	5.80789	0.986438	0.254422	0.00356103	N/A	0.699387	33861	8733.44	0.0135622
	I14343 - I16706	Unrelated	0.259188	0.00642384	1206	4653	0.255165	4.76e-127	2.36e-28	7.35e-08	1		I15132I14812	Unrelated	NA	10.557	1.01021	0.260554	0.00253993	N/A	0.932927	612659	158017	-0.0102122
	I14343 - I17499	Unrelated	0.264394	0.00858314	698	2640	0.255165	1.84e-77	1.37e-18	8.38e-06	0.999992		I15132I1633	Unrelated	NA	11.8331	1.00487	0.259176	0.00214953	N/A	0.920732	677640	174777	-0.0048678
	I14343 - I14346	Unrelated	0.256516	0.00461901	2293	8939	0.255165	1.3e-234	5.35e-50	1.21e-12	1		I15132I1635	Unrelated	NA	14.0344	1.0037	0.258875	0.00179095	N/A	0.914634	651190	167955	-0.003702
	I14343 - I1658	Unrelated	0.256395	0.00286294	5964	23261	0.255165	0	1.63e-128	1.5e-31	1		I15132I1657	Unrelated	NA	14.2007	1.00411	0.258982	0.00177747	N/A	0.932927	658417	169819	-0.0041149
	I14343 - I1657	Unrelated	0.257741	0.00287031	5985	23221	0.255165	0	2.71e-133	7.39e-34	1		I15132I1658	Unrelated	NA	12.6228	0.994283	0.256446	0.00179877	N/A	0.926829	665782	171719	0.0057175
	I15132 - I16920	Unrelated	0.25148	0.00284197	5861	23306	0.255165	0	1.7e-110	5.16e-23	1		I15132I16706	Unrelated	NA	3.89304	0.974557	0.251358	0.00452548	N/A	0.716049	13252	3417.96	0.0254426
	I15132 - I14340	Unrelated	0.254119	0.00276658	6293	24764	0.255165	0	9.08e-128	2.68e-29	1		I15132I16920	Unrelated	NA	10.3713	1.00068	0.258096	0.00234841	N/A	0.914634	324158	83607	-0.000682
	I15132 - I1633	Unrelated	0.255784	0.00277477	6324	24724	0.255165	0	3.88e-134	2.37e-32	1		I15132I17499	Unrelated	NA	4.27141	1.01976	0.263018	0.00685435	N/A	0.751553	6779	1748.44	-0.0197645
	I15132 - I1635	Unrelated	0.253188	0.00276675	6254	24701	0.255165	0	8.88e-124	1.69e-27	1		I1633I13599	Unrelated	NA	13.3124	1.00612	0.2595	0.001935	N/A	0.884146	717330	185014	-0.0061234
	I15132 - I13599	Unrelated	0.254877	0.00276946	6311	24761	0.255165	0	9.51e-131	1.05e-30	1		I1633I14346	Unrelated	NA	6.50629	0.991764	0.255796	0.0033899	N/A	0.797546	35196	9077.77	0.00823645
	I15132 - I14812	Unrelated	0.259404	0.00279659	6372	24564	0.255165	0	1.68e-147	7.26e-39	1		I1633I14812	Unrelated	NA	13.7678	1.00818	0.260031	0.00190956	N/A	0.926829	631275	162819	-0.0081825
	I15132 - I16706	Unrelated	0.252718	0.00488621	1999	7910	0.255165	1.29e-196	1.55e-39	5.12e-09	1		I1633I1635	Unrelated	NA	15.6733	1.00928	0.260314	0.00169544	N/A	0.926829	697605	179927	-0.0092782
	I15132 - I17499	Unrelated	0.265073	0.00630982	1297	4893	0.255165	3.48e-144	2.23e-34	2.13e-10	1		I1633I1657	Unrelated	NA	13.5738	1.0042	0.259005	0.00186126	N/A	0.908537	705508	181965	-0.0042044
	I15132 - I14346	Unrelated	0.254391	0.00378111	3375	13267	0.255165	0	2.34e-69	2.67e-16	1		I1633I1658	Unrelated	NA	12.3463	0.994044	0.256384	0.00183405	N/A	0.884146	712930	183879	0.00595628
	I15132 - I1658	Unrelated	0.252224	0.00276175	6237	24728	0.255165	0	4.07e-120	9.59e-26	1		I1633I16706	Unrelated	NA	5.62388	1.00545	0.259326	0.00454952	N/A	0.765432	13805	3560.59	-0.0054508
	I15132 - I1657	Unrelated	0.25953	0.00278724	6420	24737	0.255165	0	4.91e-149	2.27e-39	1		I1633I17499	Unrelated	NA	4.52604	1.02137	0.263433	0.00656045	N/A	0.782609	7072	1824.01	-0.021374
	I16920 - I14340	Unrelated	0.254773	0.00284459	5978	23464	0.255165	0	1.5e-123	5.95e-29	1		I1635I13599	Unrelated	NA	10.9261	0.997227	0.257205	0.00214758	N/A	0.902439	688462	177568	0.00277323
	I16920 - I1633	Unrelated	0.253202	0.00284146	5930	23420	0.255165	0	1.89e-117	3.9e-26	1		I1635I14346	Unrelated	NA	6.25993	0.999319	0.257745	0.0038346	N/A	0.760736	33894	8741.96	0.00068133
	I16920 - I1635	Unrelated	0.254457	0.00285122	5938	23336	0.255165	0	1.06e-121	3.05e-28	1		I1635I14812	Unrelated	NA	12.8547	1.00902	0.260248	0.00206207	N/A	0.926829	607106	156585	-0.0090235
	I16920 - I13599	Unrelated	0.253679	0.00284183	5947	23443	0.255165	0	2.4e-119	5.35e-27	1		I1635I1657	Unrelated	NA	13.0806	0.999554	0.257805	0.00183974	N/A	0.908537	681483	175768	0.0004461
	I16920 - I14812	Unrelated	0.260072	0.0028857	6010	23109	0.255165	0	2.82e-141	9.01e-38	1		I1635I1658	Unrelated	NA	13.774	1.00129	0.258252	0.00177955	N/A	0.920732	687255	177257	-0.0012855
	I16920 - I16706	Unrelated	0.25722	0.00630049	1238	4813	0.255165	6.67e-128	8.59e-28	2.15e-07	1		I1635I16706	Unrelated	NA	4.98087	0.99512	0.256662	0.0046019	N/A	0.717791	13247	3416.67	0.00487971
	I16920 - I17499	Unrelated	0.261332	0.00814189	761	2912	0.255165	4.4e-82	5.21e-19	1.17e-05	0.999988		I1635I17499	Unrelated	NA	4.5135	1.02764	0.26505	0.0069368	N/A	0.814815	6844	1765.21	-0.0276411
	I16920 - I14346	Unrelated	0.259299	0.00452429	2433	9383	0.255165	7.35e-256	1.29e-56	3.33e-15	1		I16706I14346	Unrelated	NA	1.83277	1.04529	0.269601	0.0195664	N/A	0.874172	727	187.508	-0.0452877
	I16920 - I1658	Unrelated	0.245848	0.00281725	5743	23360	0.255165	0	2.25e-90	8.47e-14	1		I16706I1657	Unrelated	NA	5.55084	0.998059	0.25742	0.00426591	N/A	0.722222	13309	3432.66	0.00194119
	I16920 - I1657	Unrelated	0.252719	0.00284368	5902	23354	0.255165	0	2.54e-115	3.23e-25	1		I16706I1658	Unrelated	NA	4.75736	0.989	0.255083	0.00448629	N/A	0.722222	13623	3513.65	0.0110001
	I14340 - I1633	Unrelated	0.254592	0.0027647	6321	24828	0.255165	0	5.71e-130	2.97e-30	1		I16706I17499	Unrelated	NA	1.3775	1.11535	0.287671	0.0391512	N/A	0.98913	146	37.6564	-0.115349
	I14340 - I1635	Unrelated	0.25469	0.00276734	6313	24787	0.255165	0	3.81e-130	2.18e-30	1		I16920I13599	Unrelated	NA	12.5376	1.00223	0.258497	0.00197458	N/A	0.878049	340449	87808.8	-0.0022348
	I14340 - I13599	Unrelated	0.255376	0.00276716	6342	24834	0.255165	0	4.12e-133	9.97e-32	1		I16920I14340	Unrelated	NA	12.9143	1.00389	0.258925	0.00195013	N/A	0.884146	340535	87830.9	-0.0038945
	I14340 - I14812	Unrelated	0.256501	0.00278142	6323	24651	0.255165	0	1.44e-136	1.37e-33	1		I16920I14346	Unrelated	NA	5.6596	0.997316	0.257228	0.00415006	N/A	0.723926	17432	4496.07	0.00268446
	I14340 - I16706	Unrelated	0.254483	0.00481095	2086	8197	0.255165	4.69e-209	3e-43	2.11e-10	1		I16920I14812	Unrelated	NA	13.6604	1.00827	0.260053	0.00192617	N/A	0.932927	304100	78433.6	-0.0082667
	I14340 - I17499	Unrelated	0.260237	0.00611224	1341	5153	0.255165	1.28e-142	3.47e-32	4.92e-09	1		I16920I1633	Unrelated	NA	11.7353	0.996906	0.257122	0.00199245	N/A	0.902439	338617	87336.3	0.0030944
	I14340 - I14346	Unrelated	0.256866	0.00374395	3498	13618	0.255165	0	1.48e-76	3.01e-19	1		I16920I1635	Unrelated	NA	11.5385	1.00296	0.258685	0.00216188	N/A	0.932927	323656	83477.5	-0.0029648
	I14340 - I1658	Unrelated	0.254624	0.00276543	6319	24817	0.255165	0	4.85e-130	2.66e-30	1		I16920I1657	Unrelated	NA	13.097	1.00036	0.258013	0.00185327	N/A	0.908537	327139	84375.8	-0.0003574
	I14340 - I1657	Unrelated	0.257238	0.00277578	6379	24798	0.255165	0	2.64e-140	3.61e-35	1		I16920I1658	Unrelated	NA	11.8858	0.991978	0.255851	0.00186029	N/A	0.896341	332228	85688.4	0.00802209
	I1633 - I1635	Unrelated	0.256954	0.00277432	6374	24806	0.255165	0	3.2e-139	1.2e-34	1		I16920I16706	Unrelated	NA	3.45071	0.993966	0.256364	0.00655627	N/A	0.666667	6678	1722.39	0.00603396
	I1633 - I13599	Unrelated	0.252376	0.00275651	6267	24832	0.255165	0	3.22e-121	3.93e-26	1		I16920I17499	Unrelated	NA	2.89744	1.00744	0.259838	0.00900717	N/A	0.759494	3583	924.129	-0.0074351
	I1633 - I14812	Unrelated	0.25578	0.00278112	6295	24611	0.255165	0	1.64e-133	3.37e-32	1		I17499I14346	Unrelated	NA	1.12265	1.01545	0.261905	0.0250875	N/A	0.955882	378	97.4939	-0.0154478
	I1633 - I16706	Unrelated	0.25865	0.00485053	2108	8150	0.255165	2.21e-220	2e-48	6.7e-13	1		I17499I1657	Unrelated	NA	3.99356	1.01027	0.26057	0.0067181	N/A	0.76875	6812	1756.95	-0.0102711
	I1633 - I17499	Unrelated	0.264746	0.00619687	1342	5069	0.255165	9.77e-149	2.52e-35	1.27e-10	1		I17499I1658	Unrelated	NA	3.8546	1.00579	0.259413	0.00666026	N/A	0.757764	6985	1801.57	-0.0057869
	I1633 - I14346	Unrelated	0.25497	0.00374685	3450	13531	0.255165	0	5.64e-72	3.37e-17	1		VEK006I13599	Unrelated	NA	9.9793	1.00716	0.259767	0.00260801	N/A	0.828221	105795	27286.7	-0.0071575
	I1633 - I1658	Unrelated	0.251057	0.002752	6233	24827	0.255165	0	5.39e-116	1.09e-23	1		VEK006I14339	Unrelated	NA	7.236	0.996596	0.257042	0.0032203	N/A	0.779141	63188	16297.5	0.0034041
	I1633 - I1657	Unrelated	0.25554	0.00276864	6342	24818	0.255165	0	1.11e-133	5.14e-32	1		VEK006I14340	Unrelated	NA	10.4702	1.00479	0.259156	0.00242745	N/A	0.877301	106075	27358.9	-0.0047914
	I1635 - I13599	Unrelated	0.251552	0.00275519	6239	24802	0.255165	0	7.95e-118	1.41e-24	1		VEK006I14341	Unrelated	NA	7.48644	0.997033	0.257155	0.00312763	N/A	0.803681	57755	14896.2	0.00296696
	I1635 - I14812	Unrelated	0.25687	0.0027876	6310	24565	0.255165	0	1.52e-137	3.68e-34	1		VEK006I14343	Unrelated	NA	7.85405	1.00202	0.258441	0.00314499	N/A	0.791411	47593	12275.2	-0.0020196
	I1635 - I16706	Unrelated	0.255351	0.00487864	2040	7989	0.255165	2.53e-206	2.83e-43	1.12e-10	1		VEK006I14346	Unrelated	NA	3.97338	1.02086	0.263301	0.00743971	N/A	0.754717	5507	1420.37	-0.0208622
	I1635 - I17499	Unrelated	0.266734	0.00629864	1315	4930	0.255165	2.72e-148	6.08e-36	4.34e-11	1		VEK006I14812	Unrelated	NA	11.8034	1.01281	0.261225	0.00232849	N/A	0.871166	95416	24609.7	-0.0128104
	I1635 - I14346	Unrelated	0.257797	0.00378284	3447	13371	0.255165	0	3.6e-77	7.52e-20	1		VEK006I15132	Unrelated	NA	11.0243	1.00326	0.258763	0.00226973	N/A	0.833333	101483	26174.5	-0.0032649
	I1635 - I1658	Unrelated	0.252087	0.00275719	6252	24801	0.255165	0	6.3e-120	1.45e-25	1		VEK006I1633	Unrelated	NA	8.61529	1.00288	0.258663	0.00289284	N/A	0.858896	105361	27174.8	-0.0028792
	I1635 - I1657	Unrelated	0.256625	0.002774	6362	24791	0.255165	0	7.79e-138	5.19e-34	1		VEK006I1635	Unrelated	NA	10.5774	1.00867	0.260156	0.00249734	N/A	0.846626	100263	25859.9	-0.0086667
	I13599 - I14812	Unrelated	0.253288	0.00277076	6240	24636	0.255165	0	7.59e-124	1.3e-27	1		VEK006I1657	Unrelated	NA	9.26499	1.00759	0.259877	0.00282099	N/A	0.840491	101171	26094.1	-0.0075852
	I13599 - I16706	Unrelated	0.263654	0.00487589	2153	8166	0.255165	6.89e-236	4.73e-55	5.24e-16	1		VEK006I1658	Unrelated	NA	9.68762	1.01473	0.26172	0.0028882	N/A	0.865031	103496	26693.7	-0.0147324
	I13599 - I17499	Unrelated	0.265374	0.00617905	1355	5106	0.255165	5.34e-151	4.32e-36	6.18e-11	1		VEK006I16706	Unrelated	NA	1.60419	0.97955	0.252646	0.0117852	N/A	0.849057	2173	560.461	0.0204495
	I13599 - I14346	Unrelated	0.251789	0.00372804	3413	13555	0.255165	0	3.14e-65	5.37e-14	1		VEK006I16920	Unrelated	NA	7.6658	0.992741	0.256048	0.00291004	N/A	0.797546	53611	13827.4	0.00725908
	I13599 - I1658	Unrelated	0.255097	0.00276706	6331	24818	0.255165	0	6.38e-132	3.46e-31	1		VEK006I17499	Unrelated	NA	1.75081	1.01089	0.260729	0.0154148	N/A	0.831169	1235	318.532	-0.0108882
	I13599 - I1657	Unrelated	0.254465	0.00276553	6312	24805	0.255165	0	2.39e-129	5.45e-30	1		VEK007_VEK009I13599	Unrelated	NA	10.2298	0.99553	0.256768	0.00225098	N/A	0.804878	486845	125567	0.00447002
	I14812 - I16706	Unrelated	0.264382	0.00511276	1967	7440	0.255165	5.62e-217	4.37e-51	4.69e-15	1		VEK007_VEK009I14339	Unrelated	NA	10.2763	0.988431	0.254937	0.00206263	N/A	0.865031	290025	74803.4	0.0115688
	I14812 - I17499	Unrelated	0.265549	0.00643424	1251	4711	0.255165	1.12e-139	1.74e-33	3.31e-10	1		VEK007_VEK009I14340	Unrelated	NA	11.5544	0.995165	0.256674	0.00198479	N/A	0.926829	495540	127810	0.00483457
	I14812 - I14346	Unrelated	0.252606	0.00381838	3271	12949	0.255165	0	4.97e-64	3.41e-14	1		VEK007_VEK009I14341	Unrelated	NA	9.29264	0.991268	0.255668	0.00235971	N/A	0.852761	262113	67604.3	0.00873179
	I14812 - I1658	Unrelated	0.255165	0.00278022	6274	24588	0.255165	0	5.67e-131	4.97e-31	1		VEK007_VEK009I14343	Unrelated	NA	8.93171	0.99182	0.255811	0.00247101	N/A	0.877301	217915	56204.7	0.0081797
	I14812 - I1657	Unrelated	0.254466	0.00277856	6253	24573	0.255165	0	3.76e-128	1.02e-29	1		VEK007_VEK009I14346	Unrelated	NA	6.3966	0.996999	0.257146	0.00365912	N/A	0.742331	24558	6334.01	0.00300137
	I16706 - I17499	Unrelated	0.297101	0.0389009	41	138	0.255165	1.67e-06	0.0175533	0.196729	0.785716		VEK007_VEK009I14812	Unrelated	NA	12.0099	1.00849	0.26011	0.00219567	N/A	0.932927	433478	111803	-0.0084895
	I16706 - I14346	Unrelated	0.277182	0.0175162	181	653	0.255165	8.71e-23	1.77e-06	0.0130578	0.98694		VEK007_VEK009I15132	Unrelated	NA	14.3591	1.00866	0.260154	0.00183948	N/A	0.95122	464533	119813	-0.0086588
	I16706 - I1658	Unrelated	0.253811	0.00484473	2048	8069	0.255165	8.39e-204	1.02e-41	7.62e-10	1		VEK007_VEK009I1633	Unrelated	NA	11.079	1.00538	0.259309	0.00230779	N/A	0.902439	483883	124803	-0.0053818
	I16706 - I1657	Unrelated	0.2596	0.00491918	2062	7943	0.255165	1.39e-217	2.03e-48	3.69e-13	1		VEK007_VEK009I1635	Unrelated	NA	12.2087	0.991961	0.255847	0.00181073	N/A	0.914634	470195	121273	0.00803899
	I17499 - I14346	Unrelated	0.263305	0.0233099	94	357	0.255165	4.78e-11	0.0036276	0.180325	0.816047		VEK007_VEK009I1657	Unrelated	NA	13.4205	1.00235	0.258525	0.0018468	N/A	0.908537	468689	120884	-0.0023453
	I17499 - I1658	Unrelated	0.261966	0.00619671	1319	5035	0.255165	1.4e-142	7.41e-33	1.69e-09	1		VEK007_VEK009I1658	Unrelated	NA	11.044	1.00099	0.258176	0.00221259	N/A	0.890244	476252	122835	-0.0009921
	I17499 - I1657	Unrelated	0.263029	0.006282	1292	4912	0.255165	4.86e-141	6.62e-33	1.12e-09	1		VEK007_VEK009I16706	Unrelated	NA	3.33311	0.977292	0.252064	0.00549732	N/A	0.742331	9692	2499.77	0.0227082
	I14346 - I1658	Unrelated	0.2567	0.00376353	3458	13471	0.255165	0	2.22e-75	7.04e-19	1		VEK007_VEK009I16920	Unrelated	NA	12.4018	1.00466	0.259124	0.00204674	N/A	0.895706	236941	61111.9	-0.0046647
	I14346 - I1657	Unrelated	0.256977	0.00377453	3444	13402	0.255165	0	1.37e-75	4.58e-19	1		VEK007_VEK009I17499	Unrelated	NA	1.98289	0.968339	0.249755	0.00807618	N/A	0.770186	5093	1313.59	0.0316605
	Highland MLBA												Highland MLBA
	pair	relationship	pmr	sd	mismatch	nsnps	ave_rel	Same_Twins	First_Degree	Second_Degree	Unrelated		PairIndividuals	Rel	Zup	Zdown	P0_mean	Nonnormalized_P0	Nonnormalized_P0_serr	1st_Type	Perc_Win_1stdeg_P0	OverlapNSNPs	NSNPsXNorm	KinshipCoefficient
	SUS014 - SUS009	Second_Degree	0.223675	0.00344798	3267	14606	0.252933	1.05e-228	1.9e-23	0.999994	5.86e-06		SUS014SUS009	Second Degree	1.29942	6.09135	0.889767	0.225978	0.00322161	N/A	0.521472	41442	10525.2	0.110233
	GIN006 - GIN008	Second_Degree	0.232862	0.00382044	2850	12239	0.252933	7.33e-225	2.13e-29	0.687406	0.312594		GIN006GIN008	Third Degree	3.48542	0.80958	0.918031	0.233157	0.00369579	N/A	0.582822	29255	7430.03	0.0819692
	SUS003 - SUS005	Unrelated	0.24345	0.00333066	4042	16603	0.252933	0	5.95e-63	1.81e-09	1		SUS003KDC001	Third Degree	0.44296	6.50825	0.964767	0.245027	0.00228355	N/A	0.809816	142307	36142.4	0.0352328
	SUS003 - SUS013	Unrelated	0.242348	0.00414579	2589	10683	0.252933	1.25e-230	7.22e-39	1.9e-05	0.999981		SUS003SUS005	Third Degree	1.5085	4.36259	0.952691	0.24196	0.00270366	N/A	0.717791	60725	15422.6	0.0473085
	SUS003 - SUS014	Unrelated	0.252995	0.00346125	3991	15775	0.252933	0	1.63e-83	5.14e-20	1		SUS003SUS009	Third Degree	1.36869	3.70411	0.951887	0.241755	0.00312913	N/A	0.693252	33749	8571.4	0.0481131
	SUS003 - GIN001	Unrelated	0.255164	0.00531453	1717	6729	0.252933	3.8e-177	2.33e-38	4.83e-10	1		SUS005KDC001	Third Degree	0.334681	7.24274	0.965989	0.245337	0.00209483	N/A	0.810976	211399	53690	0.0340105
	SUS003 - GIN002	Unrelated	0.249939	0.00303286	5094	20381	0.252933	0	8.82e-98	5.46e-21	1		SUS005SUS009	Third Degree	4.89024	0.192042	0.908612	0.230764	0.00312329	N/A	0.607362	48686	12365	0.0913883
	SUS003 - GIN003	Unrelated	0.252448	0.00371337	3455	13686	0.252933	0	2.35e-71	6.74e-17	1		SUS005SUS014	Third Degree	0.910872	3.87571	0.956856	0.243017	0.00331624	N/A	0.780488	72896	18513.7	0.0431436
	SUS003 - GIN005	Unrelated	0.265487	0.00702179	1050	3955	0.252933	1.94e-119	2.41e-29	2.91e-09	1		GIN001GIN002	Unrelated	NA	6.6152	0.99684	0.253172	0.00347799	N/A	0.828221	39167	9947.43	0.00315983
	SUS003 - GIN006	Unrelated	0.258153	0.00346239	4124	15975	0.252933	0	1.05e-97	1.84e-26	1		GIN001GIN003	Unrelated	NA	5.94033	1.03234	0.262189	0.00539091	N/A	0.771605	11076	2813.03	-0.0323405
	SUS003 - GIN007	Unrelated	0.255243	0.00475939	2142	8392	0.252933	5.4e-221	9.11e-48	2.13e-12	1		GIN001GIN005	Unrelated	NA	0.731232	0.941718	0.239173	0.0123188	N/A	0.836478	1547	392.899	0.0582823
	SUS003 - GIN008	Unrelated	0.242542	0.00438533	2317	9553	0.252933	5.76e-207	4.24e-35	4.66e-05	0.999953		GIN001GIN006	Unrelated	NA	5.5491	1.00997	0.256506	0.00474704	N/A	0.765432	16253	4127.85	-0.0099682
	SUS003 - GTK001	Unrelated	0.250827	0.00304603	5080	20253	0.252933	0	4.98e-100	3.33e-22	1		GIN001GIN007	Unrelated	NA	3.17743	1.01641	0.258143	0.00880536	N/A	0.720497	4513	1146.19	-0.0164123
	SUS003 - I2051	Unrelated	0.244866	0.0044016	2337	9544	0.252933	7.43e-215	1.6e-38	1.22e-06	0.999999		GIN001GIN008	Unrelated	NA	2.75311	0.985259	0.250231	0.00728861	N/A	0.76875	5411	1374.26	0.0147409
	SUS003 - KDC001	Unrelated	0.247957	0.00300249	5129	20685	0.252933	0	9.6e-93	2.93e-18	1		GIN001GTK001	Unrelated	NA	7.67714	1.01301	0.257278	0.00353172	N/A	0.809816	38849	9866.67	-0.0130066
	SUS003 - KDC002	Unrelated	0.252234	0.00303495	5165	20477	0.252933	0	1.03e-105	1.34e-24	1		GIN001I2051	Unrelated	NA	4.66996	1.04734	0.265997	0.00767299	N/A	0.745342	5876	1492.36	-0.0473372
	SUS003 - SUS009	Unrelated	0.248335	0.00375878	3281	13212	0.252933	0	2.79e-60	2.76e-12	1		GIN001KDC001	Unrelated	NA	7.91155	1.00791	0.255984	0.00326349	N/A	0.760736	42280	10738.1	-0.0079106
	SUS005 - SUS013	Unrelated	0.250118	0.00384146	3179	12710	0.252933	0	1.31e-61	1.57e-13	1		GIN001KDC002	Unrelated	NA	8.26188	1.01241	0.257127	0.00326348	N/A	0.802469	40093	10182.6	-0.0124121
	SUS005 - SUS014	Unrelated	0.241553	0.00321741	4275	17698	0.252933	0	3.8e-62	5.78e-08	1		GIN001SUS009	Unrelated	NA	3.45012	0.982446	0.249516	0.00560901	N/A	0.722222	8789	2232.18	0.0175544
	SUS005 - GIN001	Unrelated	0.255851	0.00468532	2219	8673	0.252933	2.6e-230	3.5e-50	3.48e-13	1		GIN002GIN003	Unrelated	NA	10.4505	1.00379	0.254938	0.00237059	N/A	0.908537	142352	36153.8	-0.0037942
	SUS005 - GIN002	Unrelated	0.251782	0.00294338	5475	21745	0.252933	0	1.2e-110	2.43e-25	1		GIN002GIN005	Unrelated	NA	6.54673	1.01777	0.258488	0.00432626	N/A	0.734568	19293	4899.94	-0.0177683
	SUS005 - GIN003	Unrelated	0.253395	0.00344088	4049	15979	0.252933	0	1.33e-85	9.59e-21	1		GIN002GIN006	Unrelated	NA	9.4104	0.999974	0.253968	0.00252948	N/A	0.859756	208223	52883.4	2.64939e-05
	SUS005 - GIN005	Unrelated	0.252282	0.00592852	1354	5367	0.252933	9.52e-136	2.8e-28	5.35e-07	0.999999		GIN002GIN007	Unrelated	NA	10.1012	1.01439	0.25763	0.00271904	N/A	0.852761	56550	14362.3	-0.0143935
	SUS005 - GIN006	Unrelated	0.253021	0.00323697	4564	18038	0.252933	0	1.82e-95	8.07e-23	1		GIN002GIN008	Unrelated	NA	8.84553	0.999719	0.253903	0.0026837	N/A	0.828221	69298	17599.9	0.00028113
	SUS005 - GIN007	Unrelated	0.255271	0.00424899	2688	10530	0.252933	3.2e-277	8.43e-60	2.14e-15	1		GIN002GTK001	Unrelated	NA	12.2745	1.00432	0.255073	0.00202929	N/A	0.963415	510873	129749	-0.0043246
	SUS005 - GIN008	Unrelated	0.259878	0.00402984	3078	11844	0.252933	0	7.02e-76	2.45e-21	1		GIN002I2051	Unrelated	NA	6.98126	1.01194	0.257008	0.00384511	N/A	0.841463	72270	18354.8	-0.0119445
	SUS005 - GTK001	Unrelated	0.250666	0.00293708	5458	21774	0.252933	0	6.26e-107	1.48e-23	1		GIN002KDC001	Unrelated	NA	11.5772	0.998543	0.253605	0.00202469	N/A	0.95122	554394	140802	0.00145681
	SUS005 - I2051	Unrelated	0.250698	0.00398738	2962	11815	0.252933	4.34e-291	2.06e-58	3.86e-13	1		GIN002KDC002	Unrelated	NA	11.4561	1.01553	0.257918	0.0024226	N/A	0.932927	518451	131674	-0.015527
	SUS005 - KDC001	Unrelated	0.2468	0.00290483	5437	22030	0.252933	0	9.96e-95	1.51e-17	1		GIN002SUS009	Unrelated	NA	8.33036	0.994941	0.25269	0.00270401	N/A	0.858896	109664	27851.9	0.00505875
	SUS005 - KDC002	Unrelated	0.244092	0.00290414	5340	21877	0.252933	0	5.47e-85	2.47e-13	1		GIN003GIN005	Unrelated	NA	4.38875	1.03448	0.262732	0.00742066	N/A	0.7375	5439	1381.37	-0.0344809
	SUS005 - SUS009	Unrelated	0.235651	0.00342943	3609	15315	0.252933	2.75e-295	8.76e-42	0.0164222	0.983578		GIN003GIN006	Unrelated	NA	7.63772	0.996298	0.253035	0.00299434	N/A	0.815951	58739	14918.2	0.00370202
	SUS013 - SUS014	Unrelated	0.257684	0.00404132	3018	11712	0.252933	0	6.09e-71	3.59e-19	1		GIN003GIN007	Unrelated	NA	6.92801	1.02916	0.261382	0.0045059	N/A	0.765432	15793	4011.02	-0.0291635
	SUS013 - GIN001	Unrelated	0.244977	0.00669137	1012	4131	0.252933	1.44e-93	3.78e-17	0.00260159	0.997398		GIN003GIN008	Unrelated	NA	5.82229	1.00856	0.256149	0.00446288	N/A	0.779141	19719	5008.13	-0.0085601
	SUS013 - GIN002	Unrelated	0.257136	0.00332903	4432	17236	0.252933	0	1.45e-102	3.58e-27	1		GIN003GTK001	Unrelated	NA	11.1151	1.00639	0.255597	0.00228811	N/A	0.884146	142439	36175.9	-0.0063877
	SUS013 - GIN003	Unrelated	0.252658	0.0043519	2519	9970	0.252933	6.25e-253	1.65e-52	1.16e-12	1		GIN003I2051	Unrelated	NA	5.99056	1.01573	0.257971	0.00464167	N/A	0.808642	21014	5337.03	-0.015734
	SUS013 - GIN005	Unrelated	0.251993	0.00913661	569	2258	0.252933	2.72e-57	3.25e-12	0.00257484	0.997425		GIN003KDC001	Unrelated	NA	10.304	1.0008	0.254178	0.00233049	N/A	0.902439	154140	39147.7	-0.0008
	SUS013 - GIN006	Unrelated	0.255774	0.00394148	3134	12253	0.252933	0	1.88e-70	2.9e-18	1		GIN003KDC002	Unrelated	NA	12.2304	1.02351	0.259945	0.00243492	N/A	0.902439	145327	36909.4	-0.0235062
	SUS013 - GIN007	Unrelated	0.258011	0.00595472	1393	5399	0.252933	6.25e-148	2.29e-33	2.37e-09	1		GIN003SUS009	Unrelated	NA	6.77449	1.00574	0.255434	0.00373005	N/A	0.773006	30595	7770.36	-0.0057449
	SUS013 - GIN008	Unrelated	0.255708	0.00545579	1635	6394	0.252933	1.21e-169	4.88e-37	7.71e-10	1		GIN005GIN006	Unrelated	NA	4.26856	1.01066	0.256682	0.00621219	N/A	0.754717	7932	2014.53	-0.0106584
	SUS013 - GTK001	Unrelated	0.251121	0.00330863	4314	17179	0.252933	0	9.31e-86	2.55e-19	1		GIN005GIN007	Unrelated	NA	1.49641	0.974035	0.24738	0.0115047	N/A	0.759494	2195	557.475	0.0259649
	SUS013 - I2051	Unrelated	0.257647	0.00549168	1634	6342	0.252933	8.53e-173	1.06e-38	1.09e-10	1		GIN005GIN008	Unrelated	NA	2.77134	1.02472	0.260254	0.0108573	N/A	0.822785	2755	699.701	-0.0247239
	SUS013 - KDC001	Unrelated	0.250071	0.0032577	4419	17671	0.252933	0	3.03e-85	1.81e-18	1		GIN005GTK001	Unrelated	NA	5.95987	1.00184	0.254442	0.00407345	N/A	0.716049	19136	4860.06	-0.001839
	SUS013 - KDC002	Unrelated	0.253149	0.00329775	4401	17385	0.252933	0	2.17e-92	3.47e-22	1		GIN005I2051	Unrelated	NA	2.85079	1.02173	0.259494	0.010288	N/A	0.806452	2844	722.304	-0.0217299
	SUS013 - SUS009	Unrelated	0.251337	0.00448606	2350	9350	0.252933	1.05e-232	2.52e-47	5.39e-11	1		GIN005KDC001	Unrelated	NA	7.96442	1.03012	0.261626	0.00395019	N/A	0.746914	20644	5243.06	-0.0301243
	SUS014 - GIN001	Unrelated	0.269976	0.00496441	2159	7997	0.252933	5.12e-254	2.37e-64	1.01e-20	1		GIN005KDC002	Unrelated	NA	7.13144	1.01739	0.258391	0.00395807	N/A	0.790123	19931	5061.97	-0.01739
	SUS014 - GIN002	Unrelated	0.258554	0.00298334	5569	21539	0.252933	0	7.12e-133	4.35e-36	1		GIN005SUS009	Unrelated	NA	3.04405	1.00663	0.255658	0.00837488	N/A	0.79375	4330	1099.71	-0.0066281
	SUS014 - GIN003	Unrelated	0.259401	0.00352613	4008	15451	0.252933	0	1.34e-97	4.55e-27	1		GIN006GIN007	Unrelated	NA	7.59107	1.02566	0.260493	0.0039952	N/A	0.730061	23064	5857.68	-0.0256628
	SUS014 - GIN005	Unrelated	0.25589	0.00624584	1249	4881	0.252933	5.36e-130	1.38e-28	9.53e-08	1		GIN006GTK001	Unrelated	NA	9.91612	1.00118	0.254274	0.00243131	N/A	0.896341	206313	52398.3	-0.0011773
	SUS014 - GIN006	Unrelated	0.25258	0.0032808	4430	17539	0.252933	0	1.3e-91	1.26e-21	1		GIN006I2051	Unrelated	NA	6.50201	0.999685	0.253895	0.00364965	N/A	0.803681	30682	7792.46	0.00031514
	SUS014 - GIN007	Unrelated	0.258714	0.00439558	2568	9926	0.252933	6.04e-274	7.33e-62	3.99e-17	1		GIN006KDC001	Unrelated	NA	10.0251	1.00161	0.254383	0.00241577	N/A	0.896341	225522	57276.9	-0.0016078
	SUS014 - GIN008	Unrelated	0.258541	0.00417894	2838	10977	0.252933	3.56e-302	4.94e-68	1.01e-18	1		GIN006KDC002	Unrelated	NA	11.4513	1.01823	0.258604	0.00248349	N/A	0.91411	213044	54107.8	-0.0182263
	SUS014 - GTK001	Unrelated	0.255936	0.00296875	5530	21607	0.252933	0	2.95e-124	6.23e-32	1		GIN006SUS009	Unrelated	NA	7.91976	1.00119	0.254277	0.00304462	N/A	0.828221	46115	11712	-0.0011911
	SUS014 - I2051	Unrelated	0.25683	0.00417598	2811	10945	0.252933	2.12e-294	7.53e-65	2.94e-17	1		GIN007GIN008	Unrelated	NA	4.04979	1.01726	0.258359	0.00696184	N/A	0.748466	7896	2005.39	-0.0172609
	SUS014 - KDC001	Unrelated	0.251368	0.00294178	5466	21745	0.252933	0	3.24e-109	1.15e-24	1		GIN007GTK001	Unrelated	NA	10.1729	1.02412	0.2601	0.00294264	N/A	0.883436	56486	14346	-0.0241166
	SUS014 - KDC002	Unrelated	0.251125	0.00295431	5411	21547	0.252933	0	2.14e-107	4.66e-24	1		GIN007I2051	Unrelated	NA	4.31607	1.01593	0.258022	0.00645422	N/A	0.766871	8259	2097.58	-0.0159336
	GIN001 - GIN002	Unrelated	0.247	0.00362345	3499	14166	0.252933	0	1.35e-61	9.97e-12	1		GIN007KDC001	Unrelated	NA	9.93463	1.00602	0.255504	0.0025506	N/A	0.828221	60774	15435.1	-0.0060209
	GIN001 - GIN003	Unrelated	0.257232	0.00519227	1823	7087	0.252933	6.32e-192	1.08e-42	1.22e-11	1		GIN007KDC002	Unrelated	NA	10.2969	1.02127	0.259376	0.00283691	N/A	0.864198	57461	14593.6	-0.0212663
	GIN001 - GIN005	Unrelated	0.243885	0.0115181	339	1390	0.252933	1.77e-31	4.42e-06	0.149312	0.850683		GIN007SUS009	Unrelated	NA	4.23424	0.988801	0.251131	0.00495153	N/A	0.740741	12161	3088.59	0.0111986
	GIN001 - GIN006	Unrelated	0.258736	0.00461989	2325	8986	0.252933	3.86e-248	4.23e-56	1.39e-15	1		GIN008GTK001	Unrelated	NA	7.19125	0.986768	0.250614	0.00284366	N/A	0.797546	68795	17472.2	0.0132324
	GIN001 - GIN007	Unrelated	0.258645	0.00734215	920	3557	0.252933	1.55e-98	1.38e-22	1.42e-06	0.999999		GIN008I2051	Unrelated	NA	4.43439	1.00966	0.256427	0.00592247	N/A	0.748466	10580	2687.05	-0.009656
	GIN001 - GIN008	Unrelated	0.256832	0.00679407	1062	4135	0.252933	1.14e-111	6.03e-25	5.77e-07	0.999999		GIN008KDC001	Unrelated	NA	8.99521	1.0005	0.254102	0.00266115	N/A	0.858896	75080	19068.4	-0.0005019
	GIN001 - GTK001	Unrelated	0.256648	0.0036636	3648	14214	0.252933	0	1.35e-83	5.22e-22	1		GIN008KDC002	Unrelated	NA	10.8012	1.00771	0.255933	0.00238569	N/A	0.876543	70917	18011.1	-0.0077101
	GIN001 - I2051	Unrelated	0.269805	0.0067259	1175	4355	0.252933	2.26e-138	3.06e-35	1.52e-11	1		GIN008SUS009	Unrelated	NA	3.75545	0.970612	0.246511	0.00435269	N/A	0.668712	15334	3894.45	0.029388
	GIN001 - KDC001	Unrelated	0.254442	0.00360746	3709	14577	0.252933	0	1.38e-80	3.92e-20	1		GTK001I2051	Unrelated	NA	7.09035	1.00764	0.255914	0.0036316	N/A	0.878049	71145	18069	-0.0076352
	GIN001 - KDC002	Unrelated	0.250105	0.00362687	3566	14258	0.252933	0	5.35e-69	4.47e-15	1		GTK001KDC001	Unrelated	NA	12.5115	0.998407	0.25357	0.00187072	N/A	0.939024	547860	139143	0.00159297
	GIN001 - SUS009	Unrelated	0.252495	0.00560304	1518	6012	0.252933	1.91e-152	8.56e-32	7.57e-08	1		GTK001KDC002	Unrelated	NA	13.4347	1.01746	0.258408	0.00210227	N/A	0.932927	512991	130287	-0.0174553
	GIN002 - GIN003	Unrelated	0.251173	0.00301675	5191	20667	0.252933	0	3.38e-103	3.53e-23	1		GTK001SUS009	Unrelated	NA	8.57753	0.991081	0.25171	0.00251179	N/A	0.889571	107771	27371.1	0.00891894
	GIN002 - GIN005	Unrelated	0.257233	0.00434359	2605	10127	0.252933	5.91e-274	1.04e-60	2.5e-16	1		I2051KDC001	Unrelated	NA	6.94075	0.987443	0.250786	0.002971	N/A	0.791411	78912	20041.7	0.0125569
	GIN002 - GIN006	Unrelated	0.256163	0.0029413	5642	22025	0.252933	0	1.9e-127	6.48e-33	1		I2051KDC002	Unrelated	NA	7.71473	0.999384	0.253818	0.00306606	N/A	0.797546	75357	19138.8	0.00061557
	GIN002 - GIN007	Unrelated	0.259687	0.00344691	4202	16181	0.252933	0	6.42e-103	1.15e-28	1		I2051SUS009	Unrelated	NA	4.88994	0.99751	0.253342	0.00473988	N/A	0.722222	16156	4103.22	0.00249008
	GIN002 - GIN008	Unrelated	0.250988	0.00330565	4318	17204	0.252933	0	1.61e-85	3.54e-19	1		KDC001KDC002	Unrelated	NA	8.25076	0.980736	0.249082	0.00229283	N/A	0.878049	571273	145089	0.0192638
	GIN002 - GTK001	Unrelated	0.251646	0.00278362	6116	24304	0.252933	0	4.66e-123	5.44e-28	1		KDC001SUS009	Unrelated	NA	8.69099	0.988125	0.250959	0.00239261	N/A	0.834356	119410	30327.1	0.011875
	GIN002 - I2051	Unrelated	0.259163	0.00336095	4405	16997	0.252933	0	1.19e-106	2.1e-29	1		KDC002SUS009	Unrelated	NA	8.96821	0.995284	0.252777	0.00252139	N/A	0.852761	112981	28694.3	0.00471627
	GIN002 - KDC001	Unrelated	0.251488	0.00277989	6126	24359	0.252933	0	1.01e-122	9.15e-28	1		SUS003GIN001	Unrelated	NA	4.14109	0.999441	0.253833	0.00571544	N/A	0.770186	10436	2650.48	0.00055889
	GIN002 - KDC002	Unrelated	0.254227	0.00279637	6164	24246	0.252933	0	9.68e-133	1.26e-32	1		SUS003GIN002	Unrelated	NA	8.49025	0.977535	0.248269	0.00213239	N/A	0.889571	129996	33015.7	0.0224654
	GIN002 - SUS009	Unrelated	0.249439	0.00308937	4893	19616	0.252933	0	1.39e-92	1.68e-19	1		SUS003GIN003	Unrelated	NA	6.27016	0.99446	0.252568	0.00357296	N/A	0.773006	36414	9248.24	0.00554046
	GIN003 - GIN005	Unrelated	0.264124	0.00680676	1108	4195	0.252933	1.54e-124	3.59e-30	2.37e-09	1		SUS003GIN005	Unrelated	NA	4.16645	1.03595	0.263106	0.00790638	N/A	0.716981	5093	1293.49	-0.0359539
	GIN003 - GIN006	Unrelated	0.25247	0.00339295	4139	16394	0.252933	0	2.16e-85	3.97e-20	1		SUS003GIN006	Unrelated	NA	7.8973	0.997422	0.25332	0.00293206	N/A	0.779141	55270	14037.2	0.00257807
	GIN003 - GIN007	Unrelated	0.265643	0.00471095	2335	8790	0.252933	4.19e-265	1.4e-64	7.79e-20	1		SUS003GIN007	Unrelated	NA	4.79886	0.99861	0.253622	0.00488803	N/A	0.746914	14427	3664.09	0.00139049
	GIN003 - GIN008	Unrelated	0.257103	0.00437124	2570	9996	0.252933	6.11e-270	1.01e-59	4.99e-16	1		SUS003GIN008	Unrelated	NA	3.61865	0.966624	0.245498	0.00423733	N/A	0.717791	18159	4611.93	0.0333763
	GIN003 - GTK001	Unrelated	0.249494	0.00300399	5177	20750	0.252933	0	4.48e-98	1.14e-20	1		SUS003GTK001	Unrelated	NA	8.89514	0.98511	0.250193	0.00225162	N/A	0.883436	126854	32217.7	0.01489
	GIN003 - I2051	Unrelated	0.253269	0.00431212	2576	10171	0.252933	2.66e-260	1.52e-54	2.28e-13	1		SUS003I2051	Unrelated	NA	4.23009	0.982349	0.249492	0.00456902	N/A	0.742331	18702	4749.84	0.0176506
	GIN003 - KDC001	Unrelated	0.252327	0.00300093	5286	20949	0.252933	0	1.93e-108	2.7e-25	1		SUS003KDC002	Unrelated	NA	9.88978	0.990883	0.251659	0.00217341	N/A	0.834356	134849	34248.3	0.00911731
	GIN003 - KDC002	Unrelated	0.255274	0.00302942	5288	20715	0.252933	0	5.71e-117	1.31e-29	1		SUS003SUS013	Unrelated	NA	4.79237	0.973406	0.247221	0.00355896	N/A	0.732919	21677	5505.41	0.0265943
	GIN003 - SUS009	Unrelated	0.252872	0.00385545	3214	12710	0.252933	0	3.55e-67	3.79e-16	1		SUS003SUS014	Unrelated	NA	5.24967	0.971083	0.246631	0.00313655	N/A	0.785276	50379	12795	0.0289174
	GIN005 - GIN006	Unrelated	0.252649	0.00582281	1407	5569	0.252933	1.4e-141	1.22e-29	2.19e-07	1		SUS005GIN001	Unrelated	NA	5.57663	1.01452	0.257663	0.00493094	N/A	0.796296	15334	3894.45	-0.0145207
	GIN005 - GIN007	Unrelated	0.247678	0.00980548	480	1938	0.252933	3.26e-46	2.87e-09	0.024563	0.975437		SUS005GIN002	Unrelated	NA	8.78574	0.982796	0.249606	0.00221277	N/A	0.889571	192672	48933.8	0.0172036
	GIN005 - GIN008	Unrelated	0.260593	0.00903581	615	2360	0.252933	2.61e-67	5.85e-16	5.99e-05	0.99994		SUS005GIN003	Unrelated	NA	7.19427	0.987672	0.250844	0.00287437	N/A	0.871951	54225	13771.8	0.0123285
	GIN005 - GTK001	Unrelated	0.258684	0.0043563	2614	10105	0.252933	9.28e-279	6.48e-63	2.13e-17	1		SUS005GIN005	Unrelated	NA	4.03604	1.00893	0.256244	0.00646163	N/A	0.7	7407	1881.19	-0.008935
	GIN005 - I2051	Unrelated	0.2575	0.00892547	618	2400	0.252933	1.04e-65	4.9e-15	0.00018263	0.999817		SUS005GIN006	Unrelated	NA	7.32002	0.985869	0.250386	0.00276247	N/A	0.834356	81610	20726.9	0.0141307
	GIN005 - KDC001	Unrelated	0.260495	0.00429679	2718	10434	0.252933	9.05e-295	5.9e-68	2.3e-19	1		SUS005GIN007	Unrelated	NA	4.54594	0.973991	0.247369	0.00378458	N/A	0.703704	21571	5478.49	0.0260092
	GIN005 - KDC002	Unrelated	0.261484	0.0043537	2664	10188	0.252933	1.5e-291	5.59e-68	1.1e-19	1		SUS005GIN008	Unrelated	NA	6.29634	1.00088	0.254197	0.00381689	N/A	0.722222	26983	6853	-0.0008751
	GIN005 - SUS009	Unrelated	0.260622	0.0074126	914	3507	0.252933	1.04e-99	2.21e-23	5.17e-07	0.999999		SUS005GTK001	Unrelated	NA	9.2743	0.986258	0.250485	0.002191	N/A	0.902439	189289	48074.6	0.013742
	GIN006 - GIN007	Unrelated	0.262935	0.00422398	2856	10862	0.252933	0	6.03e-75	3.95e-22	1		SUS005I2051	Unrelated	NA	4.10494	0.968925	0.246082	0.00387772	N/A	0.723926	28462	7228.63	0.0310753
[truncated: 221 more rows]

## Sheet: 5. Group Labels
Genetic ID	Master ID	Publication	Full Date One of two formats. (Format 1) 95.4% CI calibrated radiocarbon age (Conventional Radiocarbon Age BP, Lab number) e.g. 2624-2350 calBCE (3990¬±40 BP, Ua-35016). (Format 2) Archaeological context range, e.g. 2500-1700 BCE	Group ID AADR	Group ID used	Locality	Political Entity	Lat.	Long.	Data source	SNPs hit on autosomal targets (Computed using easystats on 1240k snpset)	Molecular Sex	Family ID and position within family	Y haplogroup (manual curation in terminal mutation format)	Y haplogroup (manual curation in ISOGG format)	mtDNA haplogroup if >2x or published	ASSESSMENT	ASSESSMENT WARNINGS
[truncated: 1,891 more rows]

[truncated: 15 more sheets: 6. Cornerstone f4-statistics, 7. MesoNeo f-statistics, 8. MesoNeo qpAdm, 9. Eneolithic 5th f-statistics, 10. Eneolithic 5th qpAdm, 11. DATES, 12. Eneolithic 4th f-statistics, 13. Eneolithic 4th qpAdm, 14. EMBA 3rd f-statistics, 15. EMBA 3rd qpAdm, 16. MLBA 2nd f-statistics, 17. MLBA 2nd qpAdm, 18. IBD analysis, 19. ROH analysis, 20. PCA populations]
